# Supplementary material for: Crystal structures of an azo­benzene-bridged aza-18-crown-6 cryptand and a sodium complex thereof
Source: Acta Crystallogr E Crystallogr Commun. 2026 Feb 10;82(Pt 3):271–7. doi: 10.1107/S2056989026001234 (PMC12961670; doi:10.1107/S2056989026001234)
Supplement: Supplementary file 1 [file e-82-00271-sup1.cif]

##############################################################################
#                                                                            #
# This CIF contains the data in a paper accepted for publication in          #
# Acta Crystallographica Section E. It conforms to the requirements of       #
# Notes for Authors for Acta Crystallographica Section E, and has been       #
# peer reviewed under the auspices of the IUCr Commission on Journals.       #
#                                                                            #
# Full details of the Crystallographic Information File format               #
# are given in the paper "The Crystallographic Information File (CIF):       #
# a New Standard Archive File for Crystallography" by S. R. Hall, F. H.      #
# Allen and I. D. Brown [Acta Cryst. (1991), A47, 655-685].                  #
#                                                                            #
# The current version of the core CIF dictionary is obtainable from          #
# ftp://ftp.iucr.org/pub/cif_core.dic.                                       #
#                                                                            #
# Software is freely available for graphical display of the structure(s)     #
# in this CIF. For information consult the CIF software page                 #
# http://www.iucr.org/resources/cif/software.                                #
#                                                                            #
# This file may be used for bona fide research purposes within the           #
# scientific community so long as proper attribution is given to the journal # 
# article from which it was obtained.                                        #
#                                                                            #
##############################################################################
data_1
_audit_creation_method
;
Olex2 1.5
(compiled 2025.03.04 svn.red2d20d0 for OlexSys, GUI svn.r7188)
;
_journal_data_validation_number     ?
_journal_date_recd_electronic     2025-12-23
_journal_date_accepted     2026-02-05
_journal_name_full     'Acta Crystallographica, Section E'
_journal_year     2026
_journal_volume     82
_journal_issue      1
_journal_page_first     0
_journal_page_last     0
_journal_paper_category     GM
_journal_paper_doi     10.1107/S2056989026001234
_journal_coeditor_code     VM2322
_publ_contact_author_name     'Elisabeth Kreidt'
_publ_contact_author_address
;
Otto-Hahn-Stra\&se 6A
44227 Dortmund
;
_publ_contact_author_email     'elisabeth.kreidt@tu-dortmund.de'
_publ_contact_author_fax     ?
_publ_contact_author_phone     '+49 231 755 3886'
_publ_section_title
;
Crystal structures of an azobenzene-bridged aza-18-crown-6 cryptand and a sodium
complex thereof
;
_publ_section_title_footnote     .
loop_
    _publ_author_name
    _publ_author_footnote
    _publ_author_address
    'Schwab, Christoph' .
;
Otto-Hahn-Stra\&se 6A
44227 Dortmund
Germany
;
    'Kreidt, Elisabeth' .
;
Otto-Hahn-Stra\&se 6A
44227 Dortmund
Germany
;
_publ_section_synopsis
;
The single-crystal X-ray diffraction structures of an azobenzene-bridged
aza-18-crown-6 cryptand and its sodium complex are reported.
;
_chemical_name_systematic
;\
7,16-[3,3'-(Diazene-1,2-diyl)bis(1,3-phenylenecarbonyl)]-1,4,10,13-\
tetraoxa-7,16-diazacyclooctadecane
;
_chemical_formula_moiety     'C26 H32 N4 O6'
_chemical_formula_sum     'C26 H32 N4 O6'
_chemical_formula_iupac     'C26 H32 N4 O6'
_chemical_formula_weight     496.567
_space_group_crystal_system     monoclinic
_space_group_name_H-M_alt     'P 1 21/n 1'
_space_group_name_Hall     '-P 2yn'
loop_
    _space_group_symop_id
    _space_group_symop_operation_xyz
    1 x,y,z
    2 -x+1/2,y+1/2,-z+1/2
    3 -x,-y,-z
    4 x-1/2,-y-1/2,z-1/2
_cell_length_a     14.9099(7)
_cell_length_b     7.7078(3)
_cell_length_c     22.1751(10)
_cell_angle_alpha     90
_cell_angle_beta     108.7510(10)
_cell_angle_gamma     90
_cell_volume     2413.16(18)
_cell_formula_units_Z     4
_cell_measurement_reflns_used     9994
_cell_measurement_theta_min     2.21
_cell_measurement_theta_max     18.13
_cell_measurement_temperature     100.00
_exptl_crystal_description     needle
_exptl_crystal_colour     yellow
_exptl_crystal_size_max     0.8
_exptl_crystal_size_mid     0.3
_exptl_crystal_size_min     0.2
_exptl_crystal_density_diffrn     1.367
_exptl_crystal_F_000     1056.322
_exptl_absorpt_coefficient_mu     0.061
_exptl_absorpt_correction_type     multi-scan
_exptl_absorpt_process_details
;
(SADABS; Krause <i>et al.</i>,  2015)
;
_exptl_absorpt_correction_T_min     0.4077
_exptl_absorpt_correction_T_max     0.4351
_diffrn_ambient_temperature     100.00
_diffrn_radiation_type     'Ag K\a'
_diffrn_radiation_wavelength     0.56086
_diffrn_measurement_device_type     'Bruker APEXII CCD'
_diffrn_measurement_device     'three-circle diffractometer'
_diffrn_measurement_method     '\f and \w scans'
_diffrn_detector_area_resol_mean     7.9
_diffrn_reflns_number     1669726
_diffrn_reflns_av_R_equivalents     0.0646
_diffrn_reflns_av_unetI/netI     0.0127
_diffrn_reflns_theta_min     1.53
_diffrn_reflns_theta_max     38.53
_diffrn_reflns_theta_full     19.6648
_diffrn_measured_fraction_theta_max     0.9991
_diffrn_measured_fraction_theta_full     0.9986
_diffrn_reflns_limit_h_min     -33
_diffrn_reflns_limit_h_max     33
_diffrn_reflns_limit_k_min     -17
_diffrn_reflns_limit_k_max     17
_diffrn_reflns_limit_l_min     -49
_diffrn_reflns_limit_l_max     49
_diffrn_standards_number     0
_reflns_number_total     27661
_reflns_number_gt     24282
_reflns_threshold_expression     I>=2u(I)
_refine_ls_structure_factor_coef     Fsqd
_refine_ls_matrix_type     full
_refine_ls_R_factor_all     0.0463
_refine_ls_R_factor_gt     0.0396
_refine_ls_wR_factor_gt     0.1103
_refine_ls_wR_factor_ref     0.1146
_refine_ls_goodness_of_fit_ref     1.0429
_refine_ls_restrained_S_all     1.0429
_refine_ls_number_reflns     27661
_refine_ls_number_parameters     453
_refine_ls_number_restraints     0
_refine_ls_number_constraints     0
_refine_ls_hydrogen_treatment     refall
_refine_ls_weighting_scheme     calc
_refine_ls_weighting_details
              'w=1/[\s^2^(Fo^2^)+(0.0585P)^2^+0.3262P] where P=(Fo^2^+2Fc^2^)/3'
_atom_sites_solution_primary     iterative
_refine_ls_shift/su_max     0.0009
_refine_ls_shift/su_mean     0.0001
_refine_diff_density_max     0.6611
_refine_diff_density_min     -0.3269
loop_
    _atom_type_symbol
    _atom_type_scat_Cromer_Mann_a1
    _atom_type_scat_Cromer_Mann_a2
    _atom_type_scat_Cromer_Mann_a3
    _atom_type_scat_Cromer_Mann_a4
    _atom_type_scat_Cromer_Mann_b1
    _atom_type_scat_Cromer_Mann_b2
    _atom_type_scat_Cromer_Mann_b3
    _atom_type_scat_Cromer_Mann_b4
    _atom_type_scat_Cromer_Mann_c
    _atom_type_scat_dispersion_source
    _atom_type_scat_dispersion_real
    _atom_type_scat_dispersion_imag
    _atom_type_scat_source
    C 2.31000 1.02000 1.58860 0.86500 20.84390 10.20750 0.56870 51.65120 0.21560
 'Brennan, Cowan, Rev. Sci. Instrum., 1992, 63, 850' 0.00130 0.00090
                     'International Tables Volume C Table 6.1.1.4 (pp. 500-502)'
    H 0.49300 0.32291 0.14019 0.04081 10.51090 26.12570 3.14236 57.79970 0.00304
 'Brennan, Cowan, Rev. Sci. Instrum., 1992, 63, 850' -0.00000 0.00000
                     'International Tables Volume C Table 6.1.1.4 (pp. 500-502)'
    N 12.21260 3.13220 2.01250 1.16630 0.00570 9.89330 28.99750 0.58260
                                                                       -11.52900
  'Brennan, Cowan, Rev. Sci. Instrum., 1992, 63, 850' 0.00300 0.00200
                     'International Tables Volume C Table 6.1.1.4 (pp. 500-502)'
    O 3.04850 2.28680 1.54630 0.86700 13.27710 5.70110 0.32390 32.90890 0.25080
'Brennan, Cowan, Rev. Sci. Instrum., 1992, 63, 850' 0.00580 0.00360
                     'International Tables Volume C Table 6.1.1.4 (pp. 500-502)'
_computing_data_collection
;
APEX4 (Bruker, 2016)
;
_computing_cell_refinement
;
SAINT V8.40B (Bruker, 2016)
;
_computing_data_reduction
;
SAINT V8.40B (Bruker, 2016)
;
_computing_structure_solution
;
olex2.solve 1.5 (Bourhis <i>et al.</i>,  2015)
;
_computing_structure_refinement
;
olex2.refine 1.5 (Bourhis <i>et al.</i>,  2015)
;
_computing_molecular_graphics
;
Olex2 1.5 (Dolomanov <i>et al.</i>,  2009)
;
_computing_publication_material
;
Olex2 1.5 (Dolomanov <i>et al.</i>,  2009)
;
loop_
    _atom_site_type_symbol
    _atom_site_label
    _atom_site_fract_x
    _atom_site_fract_y
    _atom_site_fract_z
    _atom_site_U_iso_or_equiv
    _atom_site_adp_type
    _atom_site_occupancy
    O O3 0.55481(2) 0.46129(4) 0.219451(13) 0.01385(4) Uani 1.000000
    O O6 0.514125(19) 0.20077(4) 0.342646(14) 0.01290(4) Uani 1.000000
    O O4 0.771280(19) 0.39051(4) 0.347818(12) 0.01249(4) Uani 1.000000
    O O5 0.71583(2) -0.06721(4) 0.353696(14) 0.01520(4) Uani 1.000000
    O O2 0.36419(2) 0.80557(4) 0.264270(14) 0.01417(4) Uani 1.000000
    O O1 0.87734(3) -0.00660(4) 0.539160(15) 0.01636(5) Uani 1.000000
    N N4 0.39753(2) 0.51839(4) 0.282315(13) 0.00963(3) Uani 1.000000
    N N2 0.66862(2) 0.61248(4) 0.492513(14) 0.01188(4) Uani 1.000000
    N N1 0.88028(2) 0.12433(4) 0.448014(13) 0.01081(4) Uani 1.000000
    N N3 0.61260(2) 0.66152(4) 0.520678(14) 0.01133(4) Uani 1.000000
    C C12 0.40783(2) 0.71471(4) 0.371663(15) 0.00998(4) Uani 1.000000
    C C8 0.52280(2) 0.71185(4) 0.476844(15) 0.01011(4) Uani 1.000000
    C C2 0.86078(2) 0.29794(4) 0.536550(15) 0.01067(4) Uani 1.000000
    C C14 0.38541(2) 0.68225(4) 0.301726(15) 0.00983(4) Uani 1.000000
    C C11 0.34626(2) 0.81097(5) 0.394823(17) 0.01231(4) Uani 1.000000
    C C15 0.38848(2) 0.50407(5) 0.214721(15) 0.01147(4) Uani 1.000000
    C C9 0.46051(2) 0.80144(5) 0.500862(16) 0.01223(4) Uani 1.000000
    C C6 0.75456(2) 0.53760(4) 0.531792(15) 0.01057(4) Uani 1.000000
    C C7 0.78606(2) 0.40326(5) 0.501719(15) 0.01114(4) Uani 1.000000
    C C10 0.37218(2) 0.85171(5) 0.459331(18) 0.01338(5) Uani 1.000000
    C C26 0.36959(2) 0.36854(4) 0.313840(16) 0.01113(4) Uani 1.000000
    C C1 0.87632(2) 0.12759(5) 0.508558(15) 0.01114(4) Uani 1.000000
    C C3 0.90911(2) 0.33823(5) 0.600311(16) 0.01242(4) Uani 1.000000
    C C13 0.49581(2) 0.66452(4) 0.412558(15) 0.01082(4) Uani 1.000000
    C C19 0.85884(3) 0.31131(5) 0.351561(17) 0.01328(5) Uani 1.000000
    C C5 0.80275(2) 0.58062(5) 0.595111(16) 0.01229(4) Uani 1.000000
    C C20 0.91627(2) 0.27134(5) 0.420240(16) 0.01183(4) Uani 1.000000
    C C4 0.88167(3) 0.48247(5) 0.628526(16) 0.01325(5) Uani 1.000000
    C C18 0.71091(2) 0.39965(5) 0.283500(16) 0.01310(5) Uani 1.000000
    C C16 0.47464(2) 0.57375(5) 0.199716(16) 0.01262(4) Uani 1.000000
    C C23 0.65659(3) 0.03910(5) 0.377230(18) 0.01458(5) Uani 1.000000
    C C17 0.62048(2) 0.49376(5) 0.281401(16) 0.01219(4) Uani 1.000000
    C C24 0.56377(3) 0.06357(5) 0.324276(18) 0.01334(5) Uani 1.000000
    C C21 0.88415(2) -0.04816(5) 0.420429(18) 0.01286(4) Uani 1.000000
    C C25 0.41595(3) 0.19833(4) 0.307544(18) 0.01305(5) Uani 1.000000
    C C22 0.79114(3) -0.14859(5) 0.40218(2) 0.01460(5) Uani 1.000000
    H H26a 0.3841(7) 0.3932(12) 0.3586(5) 0.018(2) Uiso 1.000000
    H H17a 0.5966(7) 0.4510(12) 0.3156(5) 0.018(2) Uiso 1.000000
    H H20a 0.9832(7) 0.2423(13) 0.4216(4) 0.0174(19) Uiso 1.000000
    H H15a 0.3814(7) 0.3807(12) 0.2031(4) 0.0159(19) Uiso 1.000000
    H H13 0.5396(7) 0.5974(13) 0.3980(5) 0.021(2) Uiso 1.000000
    H H5 0.7806(7) 0.6765(13) 0.6160(5) 0.022(2) Uiso 1.000000
    H H24a 0.5751(8) 0.0947(14) 0.2843(5) 0.025(2) Uiso 1.000000
    H H7 0.7512(7) 0.3784(13) 0.4568(5) 0.021(2) Uiso 1.000000
    H H16a 0.4916(7) 0.6843(13) 0.2190(5) 0.018(2) Uiso 1.000000
    H H15b 0.3320(7) 0.5691(13) 0.1877(5) 0.019(2) Uiso 1.000000
    H H11 0.2830(7) 0.8464(14) 0.3678(5) 0.025(2) Uiso 1.000000
    H H21a 0.9051(7) -0.0336(13) 0.3816(5) 0.021(2) Uiso 1.000000
    H H20b 0.9205(7) 0.3730(12) 0.4479(4) 0.017(2) Uiso 1.000000
    H H19a 0.8471(7) 0.2078(13) 0.3249(5) 0.021(2) Uiso 1.000000
    H H9 0.4790(7) 0.8261(14) 0.5479(5) 0.023(2) Uiso 1.000000
    H H17b 0.6319(7) 0.6175(13) 0.2876(5) 0.020(2) Uiso 1.000000
    H H18a 0.7431(8) 0.4558(14) 0.2590(5) 0.026(2) Uiso 1.000000
    H H26b 0.2991(7) 0.3530(12) 0.2951(5) 0.0164(19) Uiso 1.000000
    H H19b 0.8978(7) 0.3895(13) 0.3338(5) 0.021(2) Uiso 1.000000
    H H16b 0.4584(7) 0.5834(13) 0.1548(5) 0.020(2) Uiso 1.000000
    H H4 0.9183(7) 0.5114(14) 0.6721(5) 0.022(2) Uiso 1.000000
    H H23a 0.6445(8) -0.0198(14) 0.4144(5) 0.026(2) Uiso 1.000000
    H H10 0.3293(7) 0.9177(12) 0.4755(5) 0.019(2) Uiso 1.000000
    H H23b 0.6863(8) 0.1538(14) 0.3909(5) 0.028(3) Uiso 1.000000
    H H24b 0.5271(8) -0.0452(15) 0.3178(5) 0.028(2) Uiso 1.000000
    H H21b 0.9323(7) -0.1188(13) 0.4526(5) 0.019(2) Uiso 1.000000
    H H22a 0.7717(7) -0.1685(14) 0.4396(5) 0.025(2) Uiso 1.000000
    H H25a 0.3844(7) 0.1060(13) 0.3239(5) 0.020(2) Uiso 1.000000
    H H18b 0.6953(7) 0.2842(14) 0.2675(5) 0.024(2) Uiso 1.000000
    H H3 0.9626(7) 0.2633(14) 0.6260(5) 0.023(2) Uiso 1.000000
    H H22b 0.8009(8) -0.2615(15) 0.3827(5) 0.029(3) Uiso 1.000000
    H H25b 0.4077(7) 0.1686(12) 0.2626(4) 0.017(2) Uiso 1.000000
loop_
    _atom_site_aniso_label
    _atom_site_aniso_U_11
    _atom_site_aniso_U_22
    _atom_site_aniso_U_33
    _atom_site_aniso_U_12
    _atom_site_aniso_U_13
    _atom_site_aniso_U_23
    O3 0.01159(8) 0.01825(10) 0.01036(8) 0.00223(7) 0.00163(6) -0.00202(7)
    O6 0.01144(8) 0.01153(8) 0.01427(9) 0.00090(6) 0.00208(7) -0.00249(7)
    O4 0.01149(8) 0.01642(10) 0.00939(7) 0.00372(7) 0.00311(6) 0.00088(7)
    O5 0.01271(9) 0.01924(11) 0.01301(9) 0.00376(8) 0.00327(7) -0.00292(8)
    O2 0.01719(10) 0.01029(8) 0.01243(9) 0.00170(7) 0.00114(7) 0.00233(7)
    O1 0.02231(12) 0.01391(10) 0.01229(9) 0.00253(9) 0.00478(8) 0.00345(7)
    N4 0.01076(8) 0.00882(8) 0.00912(8) -0.00035(6) 0.00292(6) -0.00009(6)
    N2 0.01041(8) 0.01532(10) 0.00953(8) 0.00245(7) 0.00266(6) -0.00006(7)
    N1 0.01111(8) 0.01178(9) 0.00971(8) 0.00118(7) 0.00357(6) -0.00012(7)
    N3 0.01062(8) 0.01365(9) 0.00939(8) 0.00127(7) 0.00277(6) -0.00112(7)
    C12 0.00969(8) 0.00974(9) 0.00990(9) 0.00075(7) 0.00231(7) -0.00055(7)
    C8 0.00983(8) 0.01099(9) 0.00939(9) 0.00076(7) 0.00295(7) -0.00092(7)
    C2 0.01023(9) 0.01293(10) 0.00819(8) 0.00101(7) 0.00202(7) 0.00000(7)
    C14 0.00937(8) 0.00929(9) 0.00971(9) 0.00038(7) 0.00148(7) 0.00022(7)
    C11 0.01027(9) 0.01296(10) 0.01344(10) 0.00226(8) 0.00344(8) -0.00048(8)
    C15 0.01093(9) 0.01344(10) 0.00890(9) -0.00083(8) 0.00159(7) -0.00095(8)
    C9 0.01238(10) 0.01384(11) 0.01130(10) 0.00113(8) 0.00496(8) -0.00172(8)
    C6 0.00988(9) 0.01269(10) 0.00867(8) 0.00081(7) 0.00230(7) -0.00039(7)
    C7 0.01035(9) 0.01413(11) 0.00806(8) 0.00185(8) 0.00173(7) -0.00072(8)
    C10 0.01194(10) 0.01511(12) 0.01411(11) 0.00242(9) 0.00563(8) -0.00170(9)
    C26 0.01048(9) 0.00992(9) 0.01307(10) -0.00087(7) 0.00388(8) 0.00067(8)
    C1 0.01086(9) 0.01265(10) 0.00912(9) 0.00178(8) 0.00210(7) 0.00076(8)
    C3 0.01186(10) 0.01500(11) 0.00877(9) 0.00089(8) 0.00103(7) 0.00038(8)
    C13 0.00998(9) 0.01231(10) 0.00956(9) 0.00182(7) 0.00230(7) -0.00146(7)
    C19 0.01242(10) 0.01732(12) 0.01097(10) 0.00324(9) 0.00497(8) 0.00201(9)
    C5 0.01255(10) 0.01395(11) 0.00942(9) -0.00016(8) 0.00219(8) -0.00215(8)
    C20 0.01002(9) 0.01432(11) 0.01126(10) 0.00075(8) 0.00357(7) 0.00080(8)
    C4 0.01333(10) 0.01575(12) 0.00857(9) -0.00039(9) 0.00058(8) -0.00149(8)
    C18 0.01208(10) 0.01771(12) 0.00958(9) 0.00204(9) 0.00358(8) 0.00135(9)
    C16 0.01191(10) 0.01590(12) 0.00972(9) 0.00084(8) 0.00299(8) 0.00245(8)
    C23 0.01311(11) 0.01623(12) 0.01355(11) 0.00248(9) 0.00311(9) -0.00316(9)
    C17 0.01145(9) 0.01481(11) 0.00978(9) 0.00106(8) 0.00266(8) 0.00021(8)
    C24 0.01191(10) 0.01279(11) 0.01468(11) -0.00001(8) 0.00336(8) -0.00290(9)
    C21 0.01191(10) 0.01310(11) 0.01366(11) 0.00267(8) 0.00421(8) -0.00119(9)
    C25 0.01228(10) 0.00948(9) 0.01554(11) -0.00091(8) 0.00190(9) -0.00062(8)
    C22 0.01394(11) 0.01178(11) 0.01712(13) 0.00144(9) 0.00366(9) -0.00079(9)
loop_
    _geom_bond_atom_site_label_1
    _geom_bond_atom_site_label_2
    _geom_bond_site_symmetry_2
    _geom_bond_distance
    _geom_bond_publ_flag
    O3 C16 . 1.4266(5) ?
    O3 C17 . 1.4296(4) ?
    O6 C24 . 1.4234(5) ?
    O6 C25 . 1.4200(4) ?
    O4 C19 . 1.4193(4) ?
    O4 C18 . 1.4227(4) ?
    O5 C23 . 1.4213(5) ?
    O5 C22 . 1.4262(5) ?
    O2 C14 . 1.2347(4) ?
    O1 C1 . 1.2344(5) ?
    N4 C14 . 1.3650(4) ?
    N4 C15 . 1.4653(4) ?
    N4 C26 . 1.4777(4) ?
    N2 N3 . 1.2514(4) ?
    N2 C6 . 1.4199(4) ?
    N1 C1 . 1.3629(4) ?
    N1 C20 . 1.4709(5) ?
    N1 C21 . 1.4724(5) ?
    N3 C8 . 1.4323(4) ?
    C12 C14 . 1.4988(4) ?
    C12 C11 . 1.4000(5) ?
    C12 C13 . 1.3886(4) ?
    C8 C9 . 1.3932(4) ?
    C8 C13 . 1.3995(4) ?
    C2 C7 . 1.3941(4) ?
    C2 C1 . 1.5019(5) ?
    C2 C3 . 1.3999(4) ?
    C11 C10 . 1.3924(5) ?
    C11 H11 . 0.980(11) ?
    C15 C16 . 1.5245(5) ?
    C15 H15a . 0.982(9) ?
    C15 H15b . 0.998(10) ?
    C9 C10 . 1.3975(5) ?
    C9 H9 . 1.008(10) ?
    C6 C7 . 1.3924(5) ?
    C6 C5 . 1.3961(4) ?
    C7 H7 . 0.983(10) ?
    C10 H10 . 0.971(10) ?
    C26 C25 . 1.5100(5) ?
    C26 H26a . 0.964(10) ?
    C26 H26b . 1.006(9) ?
    C3 C4 . 1.3998(5) ?
    C3 H3 . 1.001(10) ?
    C13 H13 . 0.967(10) ?
    C19 C20 . 1.5196(5) ?
    C19 H19a . 0.975(10) ?
    C19 H19b . 1.001(10) ?
    C5 C4 . 1.3949(5) ?
    C5 H5 . 0.984(10) ?
    C20 H20a . 1.014(9) ?
    C20 H20b . 0.985(9) ?
    C4 H4 . 0.970(10) ?
    C18 C17 . 1.5185(5) ?
    C18 H18a . 0.938(11) ?
    C18 H18b . 0.959(11) ?
    C16 H16a . 0.950(10) ?
    C16 H16b . 0.949(10) ?
    C23 C24 . 1.5116(5) ?
    C23 H23a . 1.007(11) ?
    C23 H23b . 0.991(11) ?
    C17 H17a . 0.992(10) ?
    C17 H17b . 0.970(10) ?
    C24 H24a . 0.984(11) ?
    C24 H24b . 0.986(11) ?
    C21 C22 . 1.5249(5) ?
    C21 H21a . 1.012(10) ?
    C21 H21b . 0.995(10) ?
    C25 H25a . 0.985(10) ?
    C25 H25b . 0.991(9) ?
    C22 H22a . 0.975(11) ?
    C22 H22b . 1.003(11) ?
loop_
    _geom_angle_atom_site_label_1
    _geom_angle_atom_site_label_2
    _geom_angle_atom_site_label_3
    _geom_angle_site_symmetry_1
    _geom_angle_site_symmetry_3
    _geom_angle
    _geom_angle_publ_flag
    C17 O3 C16 . . 115.85(3) ?
    C25 O6 C24 . . 111.88(3) ?
    C18 O4 C19 . . 110.71(3) ?
    C22 O5 C23 . . 114.10(3) ?
    C15 N4 C14 . . 114.47(3) ?
    C26 N4 C14 . . 119.21(3) ?
    C26 N4 C15 . . 118.54(3) ?
    C6 N2 N3 . . 115.60(3) ?
    C20 N1 C1 . . 122.38(3) ?
    C21 N1 C1 . . 116.47(3) ?
    C21 N1 C20 . . 116.96(3) ?
    C8 N3 N2 . . 111.81(3) ?
    C11 C12 C14 . . 120.91(3) ?
    C13 C12 C14 . . 118.61(3) ?
    C13 C12 C11 . . 120.09(3) ?
    C9 C8 N3 . . 117.87(3) ?
    C13 C8 N3 . . 121.37(3) ?
    C13 C8 C9 . . 120.66(3) ?
    C1 C2 C7 . . 118.82(3) ?
    C3 C2 C7 . . 119.38(3) ?
    C3 C2 C1 . . 120.91(3) ?
    N4 C14 O2 . . 122.10(3) ?
    C12 C14 O2 . . 119.42(3) ?
    C12 C14 N4 . . 118.21(3) ?
    C10 C11 C12 . . 119.88(3) ?
    H11 C11 C12 . . 122.6(6) ?
    H11 C11 C10 . . 117.4(6) ?
    C16 C15 N4 . . 112.94(3) ?
    H15a C15 N4 . . 107.9(5) ?
    H15a C15 C16 . . 108.2(6) ?
    H15b C15 N4 . . 111.0(6) ?
    H15b C15 C16 . . 107.5(6) ?
    H15b C15 H15a . . 109.3(8) ?
    C10 C9 C8 . . 119.23(3) ?
    H9 C9 C8 . . 119.7(6) ?
    H9 C9 C10 . . 121.1(6) ?
    C7 C6 N2 . . 112.66(3) ?
    C5 C6 N2 . . 126.27(3) ?
    C5 C6 C7 . . 120.97(3) ?
    C6 C7 C2 . . 120.01(3) ?
    H7 C7 C2 . . 121.1(6) ?
    H7 C7 C6 . . 118.7(6) ?
    C9 C10 C11 . . 120.40(3) ?
    H10 C10 C11 . . 119.9(6) ?
    H10 C10 C9 . . 119.7(6) ?
    C25 C26 N4 . . 115.36(3) ?
    H26a C26 N4 . . 109.2(6) ?
    H26a C26 C25 . . 108.0(6) ?
    H26b C26 N4 . . 108.3(5) ?
    H26b C26 C25 . . 107.9(5) ?
    H26b C26 H26a . . 107.9(8) ?
    N1 C1 O1 . . 121.96(3) ?
    C2 C1 O1 . . 118.79(3) ?
    C2 C1 N1 . . 118.98(3) ?
    C4 C3 C2 . . 119.87(3) ?
    H3 C3 C2 . . 120.2(6) ?
    H3 C3 C4 . . 119.9(6) ?
    C8 C13 C12 . . 119.64(3) ?
    H13 C13 C12 . . 121.9(6) ?
    H13 C13 C8 . . 118.5(6) ?
    C20 C19 O4 . . 110.93(3) ?
    H19a C19 O4 . . 109.5(6) ?
    H19a C19 C20 . . 112.1(6) ?
    H19b C19 O4 . . 110.9(6) ?
    H19b C19 C20 . . 107.8(6) ?
    H19b C19 H19a . . 105.5(8) ?
    C4 C5 C6 . . 118.62(3) ?
    H5 C5 C6 . . 120.6(6) ?
    H5 C5 C4 . . 120.8(6) ?
    C19 C20 N1 . . 114.33(3) ?
    H20a C20 N1 . . 107.8(5) ?
    H20a C20 C19 . . 107.9(5) ?
    H20b C20 N1 . . 108.1(6) ?
    H20b C20 C19 . . 111.5(6) ?
    H20b C20 H20a . . 107.0(8) ?
    C5 C4 C3 . . 120.74(3) ?
    H4 C4 C3 . . 118.4(6) ?
    H4 C4 C5 . . 120.8(6) ?
    C17 C18 O4 . . 108.89(3) ?
    H18a C18 O4 . . 109.1(7) ?
    H18a C18 C17 . . 112.1(7) ?
    H18b C18 O4 . . 109.0(6) ?
    H18b C18 C17 . . 108.9(6) ?
    H18b C18 H18a . . 108.8(9) ?
    C15 C16 O3 . . 113.62(3) ?
    H16a C16 O3 . . 109.4(6) ?
    H16a C16 C15 . . 109.8(6) ?
    H16b C16 O3 . . 106.0(6) ?
    H16b C16 C15 . . 108.0(6) ?
    H16b C16 H16a . . 110.0(8) ?
    C24 C23 O5 . . 107.97(3) ?
    H23a C23 O5 . . 109.7(6) ?
    H23a C23 C24 . . 109.4(6) ?
    H23b C23 O5 . . 111.0(6) ?
    H23b C23 C24 . . 109.5(6) ?
    H23b C23 H23a . . 109.3(9) ?
    C18 C17 O3 . . 105.84(3) ?
    H17a C17 O3 . . 111.9(5) ?
    H17a C17 C18 . . 110.6(6) ?
    H17b C17 O3 . . 110.0(6) ?
    H17b C17 C18 . . 110.6(6) ?
    H17b C17 H17a . . 108.0(8) ?
    C23 C24 O6 . . 107.51(3) ?
    H24a C24 O6 . . 109.4(6) ?
    H24a C24 C23 . . 110.6(6) ?
    H24b C24 O6 . . 111.0(7) ?
    H24b C24 C23 . . 109.5(7) ?
    H24b C24 H24a . . 108.9(9) ?
    C22 C21 N1 . . 114.52(3) ?
    H21a C21 N1 . . 108.5(6) ?
    H21a C21 C22 . . 109.5(6) ?
    H21b C21 N1 . . 108.2(6) ?
    H21b C21 C22 . . 107.3(6) ?
    H21b C21 H21a . . 108.7(8) ?
    C26 C25 O6 . . 111.08(3) ?
    H25a C25 O6 . . 109.7(6) ?
    H25a C25 C26 . . 107.9(6) ?
    H25b C25 O6 . . 109.1(5) ?
    H25b C25 C26 . . 112.4(6) ?
    H25b C25 H25a . . 106.5(8) ?
    C21 C22 O5 . . 113.91(3) ?
    H22a C22 O5 . . 109.5(6) ?
    H22a C22 C21 . . 110.4(6) ?
    H22b C22 O5 . . 104.2(6) ?
    H22b C22 C21 . . 108.0(6) ?
    H22b C22 H22a . . 110.7(9) ?
loop_
    _geom_torsion_atom_site_label_1
    _geom_torsion_atom_site_label_2
    _geom_torsion_atom_site_label_3
    _geom_torsion_atom_site_label_4
    _geom_torsion_site_symmetry_1
    _geom_torsion_site_symmetry_2
    _geom_torsion_site_symmetry_3
    _geom_torsion_site_symmetry_4
    _geom_torsion
    _geom_torsion_publ_flag
    O3 C16 C15 N4 . . . . 75.11(3) ?
    O3 C17 C18 O4 . . . . -166.08(3) ?
    O6 C24 C23 O5 . . . . -166.56(3) ?
    O6 C25 C26 N4 . . . . 68.96(3) ?
    O4 C19 C20 N1 . . . . 73.35(3) ?
    O5 C22 C21 N1 . . . . 62.93(3) ?
    O2 C14 N4 C15 . . . . 3.22(4) ?
    O2 C14 N4 C26 . . . . -145.64(3) ?
    O2 C14 C12 C11 . . . . 51.03(4) ?
    O2 C14 C12 C13 . . . . -121.76(3) ?
    O1 C1 N1 C20 . . . . -155.20(3) ?
    O1 C1 N1 C21 . . . . 1.05(4) ?
    O1 C1 C2 C7 . . . . -123.76(4) ?
    O1 C1 C2 C3 . . . . 45.39(4) ?
    N4 C14 C12 C11 . . . . -134.73(3) ?
    N4 C14 C12 C13 . . . . 52.47(3) ?
    N2 N3 C8 C9 . . . . -167.33(3) ?
    N2 N3 C8 C13 . . . . 16.24(4) ?
    N2 C6 C7 C2 . . . . -169.91(3) ?
    N2 C6 C5 C4 . . . . 173.99(4) ?
    N1 C1 C2 C7 . . . . 50.39(4) ?
    N1 C1 C2 C3 . . . . -140.47(3) ?
    N3 N2 C6 C7 . . . . 144.69(3) ?
    N3 N2 C6 C5 . . . . -31.63(4) ?
    N3 C8 C9 C10 . . . . -179.74(3) ?
    N3 C8 C13 C12 . . . . 179.50(3) ?
    C12 C14 N4 C15 . . . . -170.85(3) ?
    C12 C14 N4 C26 . . . . 40.28(3) ?
    C12 C11 C10 C9 . . . . 1.87(4) ?
    C12 C13 C8 C9 . . . . 3.16(4) ?
    C8 N3 N2 C6 . . . . -171.60(3) ?
    C8 C9 C10 C11 . . . . 0.75(4) ?
    C8 C13 C12 C14 . . . . 172.35(3) ?
    C8 C13 C12 C11 . . . . -0.50(4) ?
    C2 C7 C6 C5 . . . . 6.63(4) ?
    C2 C1 N1 C20 . . . . 30.84(4) ?
    C2 C1 N1 C21 . . . . -172.90(3) ?
    C2 C3 C4 C5 . . . . 4.13(4) ?
    C14 N4 C15 C16 . . . . 75.33(3) ?
    C14 N4 C26 C25 . . . . -158.72(3) ?
    C14 C12 C11 C10 . . . . -174.68(3) ?
    C15 N4 C26 C25 . . . . 53.67(3) ?
    C15 C16 O3 C17 . . . . -92.93(3) ?
    C6 C7 C2 C1 . . . . 163.55(3) ?
    C6 C7 C2 C3 . . . . -5.77(4) ?
    C6 C5 C4 C3 . . . . -3.32(4) ?
    C7 C2 C3 C4 . . . . 0.46(4) ?
    C7 C6 C5 C4 . . . . -2.05(4) ?
    C10 C11 C12 C13 . . . . -1.99(4) ?
    C10 C9 C8 C13 . . . . -3.28(4) ?
    C26 N4 C15 C16 . . . . -135.58(3) ?
    C26 C25 O6 C24 . . . . -164.27(3) ?
    C1 N1 C20 C19 . . . . -138.24(3) ?
    C1 N1 C21 C22 . . . . 73.02(3) ?
    C1 C2 C3 C4 . . . . -168.62(3) ?
    C19 O4 C18 C17 . . . . -176.96(3) ?
    C19 C20 N1 C21 . . . . 65.61(3) ?
    C20 N1 C21 C22 . . . . -129.41(3) ?
    C20 C19 O4 C18 . . . . -169.69(3) ?
    C18 C17 O3 C16 . . . . -163.18(3) ?
    C23 O5 C22 C21 . . . . -94.39(3) ?
    C23 C24 O6 C25 . . . . -161.06(3) ?
    C24 C23 O5 C22 . . . . -160.18(3) ?
data_2
_audit_creation_method
;
Olex2 1.5
(compiled 2025.07.13 svn.rb7424aed for OlexSys, GUI svn.r7314)
;
_chemical_name_systematic
;
Poly[[{\m-7,16-[3,3'-(diazene-1,2-diyl)bis(1,3-phenylenecarbonyl)]-1,4,10,13-\
tetraoxa-7,16-diazacyclooctadecane}bis{tetrakis[3,5-bis(trifluoromethyl)\
phenyl]borato}disodium] benzene disolvate]
;
_chemical_name_common     ?
_chemical_formula_moiety     'C90 H56 B2 F48 N4 Na2 O6, 2(C6 H6)'
_chemical_formula_sum     'C102 H68 B2 F48 N4 Na2 O6'
_chemical_formula_iupac     '[Na2 (C32 H12 F24 B)2 (C26 H32 N4 O6)], 2C6 H6'
_chemical_formula_weight     2425.20
_chemical_melting_point     ?
_space_group_crystal_system     triclinic
_space_group_name_H-M_alt     P-1
_space_group_name_Hall     '-P 1'
loop_
    _space_group_symop_operation_xyz
    'x, y, z'
    '-x, -y, -z'
_cell_length_a     13.5857(6)
_cell_length_b     13.8054(6)
_cell_length_c     27.8552(11)
_cell_angle_alpha     84.152(2)
_cell_angle_beta     78.185(2)
_cell_angle_gamma     89.238(2)
_cell_volume     5087.0(4)
_cell_formula_units_Z     2
_cell_measurement_reflns_used     5022
_cell_measurement_theta_min     3.22
_cell_measurement_theta_max     50.57
_cell_measurement_temperature     100(2)
_exptl_crystal_description     block
_exptl_crystal_colour     yellow
_exptl_crystal_size_max     0.303
_exptl_crystal_size_mid     0.285
_exptl_crystal_size_min     0.238
_exptl_crystal_density_diffrn     1.583
_exptl_crystal_density_meas     ?
_exptl_crystal_density_method     ?
_exptl_crystal_F_000     2440
_exptl_absorpt_coefficient_mu     1.494
_exptl_absorpt_correction_type     multi-scan
_exptl_absorpt_process_details
;
(SADABS; Krause <i>et al.</i>,  2015)
;
_exptl_absorpt_correction_T_min     0.3421
_exptl_absorpt_correction_T_max     0.4709
_diffrn_ambient_temperature     100
_diffrn_source     ?
_diffrn_source_power     0.55000000000000E-1
_diffrn_source_voltage     50.0
_diffrn_source_current     1.1
_diffrn_radiation_type     CuK\a
_diffrn_radiation_wavelength     1.54178
_diffrn_measurement_device_type     'Bruker APEXII CCD'
_diffrn_measurement_method     '\f and \w scans'
_diffrn_detector_area_resol_mean     ?
_diffrn_reflns_number     168897
_diffrn_reflns_av_R_equivalents     0.0436
_diffrn_reflns_av_unetI/netI     0.0206
_diffrn_reflns_theta_min     1.629
_diffrn_reflns_theta_max     74.971
_diffrn_reflns_theta_full     67.679
_diffrn_measured_fraction_theta_max     0.996
_diffrn_measured_fraction_theta_full     1.000
_diffrn_reflns_limit_h_min     -17
_diffrn_reflns_limit_h_max     16
_diffrn_reflns_limit_k_min     -17
_diffrn_reflns_limit_k_max     17
_diffrn_reflns_limit_l_min     -34
_diffrn_reflns_limit_l_max     34
_diffrn_standards_number     0
_refine_special_details     ?
_reflns_number_total     20857
_reflns_number_gt     18230
_reflns_threshold_expression     'I > 2\s(I)'
_refine_ls_structure_factor_coef     Fsqd
_refine_ls_matrix_type     full
_refine_ls_R_factor_all     0.0777
_refine_ls_R_factor_gt     0.0706
_refine_ls_wR_factor_gt     0.1972
_refine_ls_wR_factor_ref     0.2054
_refine_ls_goodness_of_fit_ref     1.082
_refine_ls_restrained_S_all     1.141
_refine_ls_number_reflns     20857
_refine_ls_number_parameters     1473
_refine_ls_number_restraints     244
_refine_ls_hydrogen_treatment     constr
_refine_ls_weighting_scheme     calc
_refine_ls_weighting_details
              'w=1/[\s^2^(Fo^2^)+(0.1070P)^2^+6.5402P] where P=(Fo^2^+2Fc^2^)/3'
_atom_sites_solution_hydrogens     geom
_atom_sites_solution_primary     dual
_atom_sites_solution_secondary     ?
_refine_ls_shift/su_max     0.001
_refine_ls_shift/su_mean     0.000
_refine_diff_density_max     1.448
_refine_diff_density_min     -0.762
_refine_ls_extinction_method     none
_refine_ls_extinction_coef     .
loop_
    _atom_type_symbol
    _atom_type_description
    _atom_type_scat_dispersion_real
    _atom_type_scat_dispersion_imag
    _atom_type_scat_source
    'C' 'C' 0.0181 0.0091
                         'International Tables Vol C Tables 4.2.6.8 and 6.1.1.4'
    'H' 'H' 0.0000 0.0000
                         'International Tables Vol C Tables 4.2.6.8 and 6.1.1.4'
    'B' 'B' 0.0090 0.0039
                         'International Tables Vol C Tables 4.2.6.8 and 6.1.1.4'
    'F' 'F' 0.0727 0.0534
                         'International Tables Vol C Tables 4.2.6.8 and 6.1.1.4'
    'N' 'N' 0.0311 0.0180
                         'International Tables Vol C Tables 4.2.6.8 and 6.1.1.4'
    'Na' 'Na' 0.1353 0.1239
                         'International Tables Vol C Tables 4.2.6.8 and 6.1.1.4'
    'O' 'O' 0.0492 0.0322
                         'International Tables Vol C Tables 4.2.6.8 and 6.1.1.4'
_computing_data_collection
;
APEX4 (Bruker, 2016)
;
_computing_cell_refinement
;
SAINT V8.40B (Bruker, 2016)
;
_computing_data_reduction
;
SAINT V8.40B (Bruker, 2016)
;
_computing_structure_solution
;
<i>SHELXT</i> (Sheldrick, 2015a)
;
_computing_structure_refinement
;
SHELXL  (Sheldrick, 2015b)
;
_computing_molecular_graphics
;
Olex2 1.5 (Dolomanov <i>et al.</i>,  2009)
;
_computing_publication_material
;
Olex2 1.5 (Dolomanov <i>et al.</i>,  2009)
;
loop_
    _atom_site_type_symbol
    _atom_site_label
    _atom_site_fract_x
    _atom_site_fract_y
    _atom_site_fract_z
    _atom_site_U_iso_or_equiv
    _atom_site_adp_type
    _atom_site_calc_flag
    _atom_site_occupancy
    _atom_site_disorder_assembly
    _atom_site_disorder_group
    Na Na1 0.79144(8) 0.56214(8) 0.69720(4) 0.0363(2) Uani d 1 . .
    Na Na2 0.82395(8) 0.04313(7) 0.80949(5) 0.0404(3) Uani d 1 . .
    F F1 0.64788(12) 0.08277(12) 0.84767(7) 0.0397(4) Uani d 1 . .
    F F49 1.16929(13) 0.95580(13) 0.33335(7) 0.0436(4) Uani d 1 . .
    F F42 0.45824(15) -0.16014(13) 0.69901(7) 0.0464(4) Uani d 1 . .
    F F2 0.67148(13) 0.12595(14) 0.77007(7) 0.0488(4) Uani d 1 . .
    F F32 0.11455(15) -0.44091(12) 0.92366(8) 0.0496(5) Uani d 1 . .
    F F25 0.17784(15) 0.28699(14) 0.87623(7) 0.0492(4) Uani d 1 . .
    F F28 0.00420(15) 0.00748(14) 0.80757(8) 0.0514(5) Uani d 1 . .
    F F31 0.00300(15) -0.43162(14) 0.87917(7) 0.0501(5) Uani d 1 . .
    F F27 -0.06317(15) -0.11943(16) 0.79216(8) 0.0582(5) Uani d 1 . .
    F F48 1.08307(17) 0.92317(14) 0.28133(7) 0.0553(5) Uani d 1 . .
    F F3 0.55899(14) 0.19707(12) 0.82154(9) 0.0540(5) Uani d 1 . .
    O O1 0.73355(14) 0.92050(12) 0.79017(7) 0.0319(4) Uani d 1 . .
    O O6 0.76352(14) 0.41487(13) 0.74800(7) 0.0338(4) Uani d 1 . .
    F F20 0.82181(15) 0.74482(16) 0.23338(7) 0.0537(5) Uani d 1 . .
    F F50 1.02660(15) 1.02375(12) 0.33210(9) 0.0579(5) Uani d 1 . .
    F F30 -0.02954(15) -0.38043(15) 0.95094(7) 0.0533(5) Uani d 1 . .
    F F26 0.32964(16) 0.28838(14) 0.88404(9) 0.0599(6) Uani d 1 . .
    F F23 0.37819(14) 0.73798(19) 0.40928(7) 0.0614(6) Uani d 1 . .
    F F18 0.77922(18) 0.89430(14) 0.23004(7) 0.0585(5) Uani d 1 . .
    F F17 0.48010(16) 1.08002(16) 0.42721(8) 0.0591(5) Uani d 1 . .
    F F35 0.53559(15) -0.46707(15) 0.91413(10) 0.0635(6) Uani d 1 . .
    F F19 0.68738(16) 0.78969(18) 0.20878(7) 0.0589(5) Uani d 1 . .
    F F44 0.32652(15) -0.07330(18) 0.70404(7) 0.0576(5) Uani d 1 . .
    F F46 1.04253(16) 0.55450(16) 0.45488(8) 0.0627(6) Uani d 1 . .
    O O5 0.63713(14) 0.57436(13) 0.74975(7) 0.0340(4) Uani d 1 . .
    F F33 0.39215(19) -0.51580(14) 0.95178(9) 0.0675(7) Uani d 1 . .
    F F41 0.16972(17) -0.02471(18) 1.08371(7) 0.0606(5) Uani d 1 . .
    F F40 0.02645(14) -0.01428(16) 1.06328(9) 0.0634(6) Uani d 1 . .
    F F34 0.4135(2) -0.45001(15) 0.87792(8) 0.0670(7) Uani d 1 . .
    F F29 0.08372(15) -0.07806(19) 0.75250(7) 0.0615(6) Uani d 1 . .
    F F43 0.4703(2) -0.01010(15) 0.67082(7) 0.0620(6) Uani d 1 . .
    O O4 0.84497(15) 0.71919(14) 0.70406(8) 0.0382(4) Uani d 1 . .
    F F24 0.2121(3) 0.33598(13) 0.94105(8) 0.0777(8) Uani d 1 . .
    F F15 0.52199(18) 1.18410(17) 0.47126(8) 0.0646(6) Uani d 1 . .
    F F47 1.17825(15) 0.62878(16) 0.42027(11) 0.0697(7) Uani d 1 . .
    O O3 0.94666(16) 0.54332(15) 0.72298(8) 0.0418(5) Uani d 1 . .
    F F37 0.47979(18) -0.1502(2) 1.05499(8) 0.0709(7) Uani d 1 . .
    O O2 0.87808(16) 0.19102(14) 0.81237(9) 0.0422(5) Uani d 1 . .
    F F16 0.6039(2) 1.17583(17) 0.39756(8) 0.0681(6) Uani d 1 . .
    F F21 0.37267(15) 0.8021(2) 0.33648(10) 0.0790(8) Uani d 1 . .
    F F39 0.1001(2) 0.11241(17) 1.08176(9) 0.0800(8) Uani d 1 . .
    F F45 1.0975(2) 0.55171(16) 0.37743(9) 0.0705(6) Uani d 1 . .
    F F36 0.3411(2) -0.2174(3) 1.08526(8) 0.0896(10) Uani d 1 . .
    N N3 0.66167(16) 0.78773(15) 0.76902(8) 0.0287(4) Uani d 1 . .
    N N2 0.77477(17) 0.55690(16) 0.89839(8) 0.0315(4) Uani d 1 . .
    N N1 0.77800(17) 0.50508(16) 0.93773(8) 0.0323(5) Uani d 1 . .
    F F51 0.6968(3) 0.3585(2) 0.49322(13) 0.0542(7) Uani d 0.651(4) A 1
    N N4 0.93762(17) 0.34103(15) 0.78021(9) 0.0324(5) Uani d 1 . .
    F F22 0.40159(19) 0.6514(2) 0.34986(11) 0.0832(8) Uani d 1 . .
    C C79 0.41705(18) -0.34668(18) 0.94001(9) 0.0272(5) Uani d 1 . .
    C C81 0.4380(2) -0.44388(19) 0.92118(10) 0.0308(5) Uani d 1 . .
    C C61 0.43523(19) -0.04553(18) 0.75695(9) 0.0290(5) Uani d 1 . .
    C C68 0.14867(17) -0.10063(17) 0.85063(9) 0.0255(5) Uani d 1 . .
    H H68 0.169181 -0.035850 0.838088 0.031 Uiso calc 1 . .
    C C2 0.68657(18) 0.79091(18) 0.85298(10) 0.0282(5) Uani d 1 . .
    C C53 1.02377(19) 0.85840(18) 0.36372(9) 0.0286(5) Uani d 1 . .
    C C59 0.37658(17) -0.06285(16) 0.84663(9) 0.0242(4) Uani d 1 . .
    C C71 0.08055(19) -0.28456(18) 0.88820(9) 0.0283(5) Uani d 1 . .
    C C75 0.35422(17) -0.17995(17) 0.93006(9) 0.0239(4) Uani d 1 . .
    C C58 1.0760(2) 0.94004(19) 0.32896(10) 0.0318(5) Uani d 1 . .
    C C60 0.36990(18) -0.08507(17) 0.79970(9) 0.0256(5) Uani d 1 . .
    H H60 0.318774 -0.128952 0.796649 0.031 Uiso calc 1 . .
    C C1 0.69211(18) 0.84015(17) 0.80227(10) 0.0282(5) Uani d 1 . .
    C C74 0.0253(2) -0.0837(2) 0.79684(11) 0.0363(6) Uani d 1 . .
    C C83 0.25377(17) -0.00701(17) 0.92802(9) 0.0262(5) Uani d 1 . .
    C C63 0.52154(19) 0.03838(17) 0.80627(10) 0.0300(5) Uani d 1 . .
    C C72 0.16071(18) -0.24374(17) 0.90343(9) 0.0249(5) Uani d 1 . .
    H H72 0.190336 -0.280016 0.927587 0.030 Uiso calc 1 . .
    C C76 0.37507(19) -0.16899(19) 0.97609(9) 0.0292(5) Uani d 1 . .
    H H76 0.363200 -0.107774 0.988935 0.035 Uiso calc 1 . .
    C C67 0.19896(17) -0.15134(17) 0.88439(9) 0.0237(4) Uani d 1 . .
    C C54 1.0797(2) 0.7798(2) 0.37699(10) 0.0343(5) Uani d 1 . .
    H H54 1.151002 0.780183 0.367400 0.041 Uiso calc 1 . .
    C C4 0.73122(19) 0.65049(18) 0.90253(10) 0.0294(5) Uani d 1 . .
    C C64 0.45656(18) -0.00113(17) 0.84866(10) 0.0275(5) Uani d 1 . .
    H H64 0.466473 0.013996 0.879855 0.033 Uiso calc 1 . .
    C C80 0.38002(17) -0.27064(17) 0.91234(9) 0.0243(4) Uani d 1 . .
    H H80 0.371781 -0.280302 0.880107 0.029 Uiso calc 1 . .
    C C70 0.03493(18) -0.2345(2) 0.85324(10) 0.0302(5) Uani d 1 . .
    H H70 -0.018687 -0.262961 0.842227 0.036 Uiso calc 1 . .
    C C36 0.6486(2) 0.9616(2) 0.43628(10) 0.0347(6) Uani d 1 . .
    H H36 0.613006 0.946399 0.411959 0.042 Uiso calc 1 . .
    C C3 0.72610(19) 0.69805(18) 0.85692(9) 0.0287(5) Uani d 1 . .
    H H3 0.749959 0.666705 0.827983 0.034 Uiso calc 1 . .
    C C8 0.8276(2) 0.41532(19) 0.92672(10) 0.0326(5) Uani d 1 . .
    C C51 0.86629(19) 0.78246(19) 0.40981(9) 0.0299(5) Uani d 1 . .
    C C20 0.57063(19) 0.72539(17) 0.78492(10) 0.0284(5) Uani d 1 . .
    H H20A 0.510894 0.767747 0.786614 0.034 Uiso calc 1 . .
    H H20B 0.569927 0.694866 0.818730 0.034 Uiso calc 1 . .
    C C69 0.06970(18) -0.14197(19) 0.83484(9) 0.0281(5) Uani d 1 . .
    C C52 0.92043(19) 0.86063(18) 0.37989(9) 0.0290(5) Uani d 1 . .
    H H52 0.884826 0.916727 0.370507 0.035 Uiso calc 1 . .
    C C43 0.68772(19) 0.78214(18) 0.38127(9) 0.0289(5) Uani d 1 . .
    C C84 0.2630(2) 0.08982(18) 0.90750(10) 0.0292(5) Uani d 1 . .
    H H84 0.297484 0.103761 0.874252 0.035 Uiso calc 1 . .
    C C85 0.2235(2) 0.16704(19) 0.93402(10) 0.0325(5) Uani d 1 . .
    C C35 0.7185(2) 0.8954(2) 0.45012(10) 0.0349(6) Uani d 1 . .
    F F6 0.7269(3) 0.6070(4) 0.62560(10) 0.1230(15) Uani d 1 . .
    C C89 0.20010(19) -0.02175(18) 0.97705(10) 0.0311(5) Uani d 1 . .
    H H89 0.188559 -0.086555 0.992176 0.037 Uiso calc 1 . .
    C C6 0.6597(2) 0.7883(2) 0.94151(11) 0.0367(6) Uani d 1 . .
    H H6 0.637177 0.819884 0.970511 0.044 Uiso calc 1 . .
    C C86 0.1739(2) 0.1504(2) 0.98276(11) 0.0358(6) Uani d 1 . .
    H H86 0.147809 0.202850 1.000973 0.043 Uiso calc 1 . .
    C C65 0.5989(2) 0.1104(2) 0.81109(12) 0.0382(6) Uani d 1 . .
    C C45 0.6853(2) 0.78828(18) 0.29371(9) 0.0292(5) Uani d 1 . .
    C C44 0.73653(19) 0.79285(18) 0.33199(9) 0.0284(5) Uani d 1 . .
    H H44 0.807184 0.803648 0.324136 0.034 Uiso calc 1 . .
    C C78 0.4328(2) -0.3348(2) 0.98695(10) 0.0329(5) Uani d 1 . .
    H H78 0.456530 -0.386792 1.006505 0.040 Uiso calc 1 . .
    C C5 0.6980(2) 0.6952(2) 0.94536(10) 0.0346(6) Uani d 1 . .
    H H5 0.701451 0.662418 0.976647 0.042 Uiso calc 1 . .
    C C26 1.0049(2) 0.42298(18) 0.78141(11) 0.0321(5) Uani d 1 . .
    H H26A 1.066804 0.417159 0.756043 0.039 Uiso calc 1 . .
    H H26B 1.024533 0.416920 0.813898 0.039 Uiso calc 1 . .
    C C62 0.51167(19) 0.01764(18) 0.75991(10) 0.0312(5) Uani d 1 . .
    H H62 0.555872 0.045784 0.731059 0.037 Uiso calc 1 . .
    C C57 0.9240(2) 0.7025(2) 0.42114(11) 0.0365(6) Uani d 1 . .
    H H57 0.891073 0.647288 0.440724 0.044 Uiso calc 1 . .
    C C77 0.4128(2) -0.2447(2) 1.00401(10) 0.0344(6) Uani d 1 . .
    C C47 0.5323(2) 0.76036(19) 0.35215(10) 0.0325(5) Uani d 1 . .
    C C30 0.70528(19) 0.6976(2) 0.46927(9) 0.0314(5) Uani d 1 . .
    C C46 0.5828(2) 0.77201(18) 0.30334(9) 0.0303(5) Uani d 1 . .
    H H46 0.547871 0.768864 0.277268 0.036 Uiso calc 1 . .
    C C48 0.5834(2) 0.7654(2) 0.39029(9) 0.0323(5) Uani d 1 . .
    H H48 0.546763 0.757261 0.423383 0.039 Uiso calc 1 . .
    C C10 0.8990(2) 0.30204(18) 0.86919(11) 0.0334(6) Uani d 1 . .
    C C19 0.5598(2) 0.64553(18) 0.75285(10) 0.0314(5) Uani d 1 . .
    H H19A 0.494271 0.612310 0.765914 0.038 Uiso calc 1 . .
    H H19B 0.558770 0.675754 0.719164 0.038 Uiso calc 1 . .
    C C7 0.6535(2) 0.83700(19) 0.89552(10) 0.0329(5) Uani d 1 . .
    H H7 0.627036 0.900962 0.893397 0.040 Uiso calc 1 . .
    C C21 0.6949(2) 0.82243(19) 0.71667(10) 0.0337(6) Uani d 1 . .
    H H21A 0.673319 0.890718 0.711117 0.040 Uiso calc 1 . .
    H H21B 0.661853 0.782724 0.696763 0.040 Uiso calc 1 . .
    C C49 0.4219(2) 0.7403(3) 0.36258(11) 0.0449(7) Uani d 1 . .
    C C66 0.4225(2) -0.0715(2) 0.70775(10) 0.0349(6) Uani d 1 . .
    C C9 0.8428(2) 0.38435(18) 0.87982(10) 0.0320(5) Uani d 1 . .
    H H9 0.814519 0.419865 0.854962 0.038 Uiso calc 1 . .
    C C11 0.9078(2) 0.27262(18) 0.81853(12) 0.0348(6) Uani d 1 . .
    C C37 0.6290(2) 1.0498(2) 0.45701(11) 0.0385(6) Uani d 1 . .
    C C16 0.8056(2) 0.3240(2) 0.73360(13) 0.0410(7) Uani d 1 . .
    H H16A 0.793154 0.314045 0.700646 0.049 Uiso calc 1 . .
    H H16B 0.772690 0.270052 0.757355 0.049 Uiso calc 1 . .
    C C18 0.6246(2) 0.50050(19) 0.79052(11) 0.0368(6) Uani d 1 . .
    H H18A 0.552907 0.495019 0.807166 0.044 Uiso calc 1 . .
    H H18B 0.664006 0.517717 0.814712 0.044 Uiso calc 1 . .
    C C73 0.0424(2) -0.3839(2) 0.91049(11) 0.0378(6) Uani d 1 . .
    C C50 0.7429(2) 0.8037(2) 0.24191(10) 0.0359(6) Uani d 1 . .
    C C88 0.1148(3) 0.0337(2) 1.05892(15) 0.0536(9) Uani d 1 . .
    C C87 0.1632(2) 0.0548(2) 1.00431(11) 0.0369(6) Uani d 1 . .
    C C22 0.8074(2) 0.81712(19) 0.69938(10) 0.0345(6) Uani d 1 . .
    H H22A 0.825618 0.844250 0.664403 0.041 Uiso calc 1 . .
    H H22B 0.840375 0.857922 0.718844 0.041 Uiso calc 1 . .
    C C25 0.9619(2) 0.52419(19) 0.77284(11) 0.0359(6) Uani d 1 . .
    H H25A 0.896995 0.529529 0.796219 0.043 Uiso calc 1 . .
    H H25B 1.008672 0.573517 0.779153 0.043 Uiso calc 1 . .
    C C31 0.6931(2) 0.6057(2) 0.45463(10) 0.0376(6) Uani d 1 . .
    H H31 0.703461 0.598392 0.420412 0.045 Uiso calc 1 . .
    C C29 0.6877(2) 0.7033(2) 0.52002(10) 0.0376(6) Uani d 1 . .
    H H29 0.693023 0.764665 0.531971 0.045 Uiso calc 1 . .
    C C90 0.2362(3) 0.2692(2) 0.90921(11) 0.0418(7) Uani d 1 . .
    C C12 0.9377(2) 0.2480(2) 0.90618(13) 0.0420(7) Uani d 1 . .
    H H12 0.975627 0.190925 0.899268 0.050 Uiso calc 1 . .
    C C14 0.8653(2) 0.3616(2) 0.96365(11) 0.0394(6) Uani d 1 . .
    H H14 0.853714 0.381750 0.995942 0.047 Uiso calc 1 . .
    F F7 0.6254(5) 0.7164(3) 0.61997(10) 0.157(2) Uani d 1 . .
    C C82 0.4279(3) -0.2290(2) 1.05449(12) 0.0476(7) Uani d 1 . .
    C C55 1.0282(2) 0.7002(2) 0.40485(11) 0.0377(6) Uani d 1 . .
    C C15 0.9177(2) 0.3234(2) 0.73211(11) 0.0377(6) Uani d 1 . .
    H H15A 0.945731 0.259641 0.723084 0.045 Uiso calc 1 . .
    H H15B 0.951147 0.374493 0.706694 0.045 Uiso calc 1 . .
    C C32 0.6664(3) 0.5241(2) 0.48841(13) 0.0472(7) Uani d 1 . .
    C C17 0.6603(2) 0.4053(2) 0.77174(12) 0.0402(6) Uani d 1 . .
    H H17A 0.652136 0.353309 0.799502 0.048 Uiso calc 1 . .
    H H17B 0.619905 0.387419 0.748121 0.048 Uiso calc 1 . .
    F F53 0.6487(5) 0.4236(3) 0.42838(16) 0.0829(13) Uani d 0.651(4) A 1
    C C28 0.6624(2) 0.6211(3) 0.55363(11) 0.0450(7) Uani d 1 . .
    F F38 0.4716(4) -0.3013(3) 1.07532(13) 0.158(2) Uani d 1 . .
    C C13 0.9202(3) 0.2783(2) 0.95306(13) 0.0457(7) Uani d 1 . .
    H H13 0.946168 0.241495 0.978327 0.055 Uiso calc 1 . .
    C C56 1.0863(2) 0.6095(2) 0.41498(12) 0.0455(7) Uani d 1 . .
    C C23 0.9498(2) 0.7195(2) 0.70751(14) 0.0477(7) Uani d 1 . .
    H H23A 0.955118 0.730143 0.741505 0.057 Uiso calc 1 . .
    H H23B 0.985297 0.773788 0.684886 0.057 Uiso calc 1 . .
    C C40 0.7687(3) 0.9237(3) 0.48562(14) 0.0531(8) Uani d 1 . .
    H H40 0.819903 0.882838 0.494885 0.064 Uiso calc 1 . .
    C C24 0.9990(2) 0.6251(3) 0.69449(13) 0.0487(7) Uani d 1 . .
    H H24A 1.002085 0.619156 0.659099 0.058 Uiso calc 1 . .
    H H24B 1.068856 0.625505 0.699831 0.058 Uiso calc 1 . .
    C C33 0.6520(2) 0.5314(3) 0.53834(12) 0.0497(8) Uani d 1 . .
    H H33 0.635388 0.475655 0.561496 0.060 Uiso calc 1 . .
    B B2 0.2969(2) -0.10015(19) 0.89780(10) 0.0235(5) Uani d 1 . .
    F F8 0.5764(4) 0.5769(4) 0.63442(11) 0.156(2) Uani d 1 . .
    C C42 0.5589(3) 1.1218(2) 0.43876(12) 0.0450(7) Uani d 1 . .
    C C38 0.6770(3) 1.0742(3) 0.49333(15) 0.0531(8) Uani d 1 . .
    H H38 0.662821 1.133556 0.507804 0.064 Uiso calc 1 . .
    C C34 0.6474(4) 0.4295(3) 0.47183(17) 0.0710(10) Uani d 1 . .
    C C27 0.6470(3) 0.6313(4) 0.60749(12) 0.0631(11) Uani d 1 . .
    C C39 0.7463(3) 1.0095(3) 0.50793(18) 0.0667(11) Uani d 1 . .
    B B1 0.7436(2) 0.7898(2) 0.42783(10) 0.0297(6) Uani d 1 . .
    F F4 0.5481(3) 0.3968(3) 0.49816(19) 0.0848(12) Uani d 0.651(4) A 1
    F F12 0.7703(18) 0.9965(14) 0.5882(7) 0.1334(19) Uani d 0.229(6) B 2
    C C95 0.3063(3) -0.5185(2) 0.76995(14) 0.0929(18) Uani d 1 . .
    H H95 0.314583 -0.581385 0.785835 0.111 Uiso calc 1 . .
    C C94 0.3364(3) -0.5005(2) 0.71906(13) 0.0891(16) Uani d 1 . .
    H H94 0.365336 -0.551079 0.700165 0.107 Uiso calc 1 . .
    C C93 0.3243(2) -0.4084(2) 0.69582(8) 0.0754(13) Uani d 1 . .
    H H93 0.344936 -0.396091 0.661039 0.090 Uiso calc 1 . .
    C C92 0.2821(2) -0.33433(18) 0.72347(12) 0.0698(12) Uani d 1 . .
    H H92 0.273783 -0.271406 0.707583 0.084 Uiso calc 1 . .
    C C91 0.2519(2) -0.3523(2) 0.77436(12) 0.0774(14) Uani d 1 . .
    H H91 0.223029 -0.301709 0.793253 0.093 Uiso calc 1 . .
    C C96 0.2640(2) -0.4444(3) 0.79760(8) 0.0839(16) Uani d 1 . .
    H H96 0.243429 -0.456698 0.832380 0.101 Uiso calc 1 . .
    C C98 0.9851(4) 0.6908(3) 0.55626(16) 0.112(2) Uani d 1 . .
    H H98 0.945941 0.643174 0.546205 0.134 Uiso calc 1 . .
    C C99 1.0817(4) 0.6686(3) 0.56317(19) 0.124(3) Uani d 1 . .
    H H99 1.108459 0.605739 0.557840 0.149 Uiso calc 1 . .
    C C100 1.1391(3) 0.7383(4) 0.5779(2) 0.149(4) Uani d 1 . .
    H H100 1.205034 0.723073 0.582597 0.179 Uiso calc 1 . .
    C C101 1.0999(4) 0.8302(3) 0.58567(19) 0.127(3) Uani d 1 . .
    H H101 1.139092 0.877842 0.595719 0.152 Uiso calc 1 . .
    C C102 1.0033(4) 0.8524(3) 0.57876(19) 0.142(3) Uani d 1 . .
    H H102 0.976575 0.915278 0.584084 0.171 Uiso calc 1 . .
    C C97 0.9460(4) 0.7827(4) 0.56405(17) 0.131(3) Uani d 1 . .
    H H97 0.879998 0.797946 0.559327 0.158 Uiso calc 1 . .
    C C41 0.8018(5) 1.0322(4) 0.5480(3) 0.1022(18) Uani d 1 . .
    F F11 0.7722(6) 0.9573(4) 0.5871(2) 0.1334(19) Uani d 0.771(6) B 1
    F F14 0.7752(5) 1.1196(4) 0.5645(2) 0.1277(17) Uani d 0.771(6) B 1
    F F5 0.6600(7) 0.3428(6) 0.4916(4) 0.0848(12) Uani d 0.349(4) A 2
    F F54 0.5776(8) 0.4334(6) 0.4431(3) 0.0829(13) Uani d 0.349(4) A 2
    F F52 0.7243(6) 0.4212(4) 0.4222(2) 0.0542(7) Uani d 0.349(4) A 2
    F F13 0.8040(17) 1.0874(12) 0.5621(8) 0.1277(17) Uani d 0.229(6) B 2
    F F10 0.8627(12) 0.9582(11) 0.5646(8) 0.1187(17) Uani d 0.229(6) B 2
    F F9 0.9024(4) 1.0369(3) 0.5308(2) 0.1187(17) Uani d 0.771(6) B 1
loop_
    _atom_site_aniso_label
    _atom_site_aniso_U_11
    _atom_site_aniso_U_22
    _atom_site_aniso_U_33
    _atom_site_aniso_U_12
    _atom_site_aniso_U_13
    _atom_site_aniso_U_23
    Na1 0.0347(5) 0.0317(5) 0.0435(6) -0.0021(4) -0.0130(5) 0.0012(4)
    Na2 0.0292(5) 0.0224(5) 0.0718(8) -0.0030(4) -0.0142(5) -0.0080(5)
    F1 0.0319(8) 0.0366(8) 0.0533(10) -0.0072(6) -0.0105(7) -0.0128(7)
    F49 0.0354(8) 0.0477(10) 0.0474(10) -0.0170(7) -0.0151(7) 0.0118(8)
    F42 0.0630(11) 0.0385(9) 0.0442(9) 0.0117(8) -0.0224(8) -0.0134(7)
    F2 0.0393(9) 0.0456(10) 0.0560(11) -0.0181(8) 0.0000(8) 0.0034(8)
    F32 0.0565(11) 0.0286(8) 0.0664(12) -0.0124(7) -0.0241(9) 0.0070(8)
    F25 0.0570(11) 0.0467(10) 0.0430(10) 0.0116(8) -0.0132(8) 0.0049(8)
    F28 0.0608(12) 0.0443(10) 0.0578(11) 0.0163(8) -0.0337(9) -0.0043(8)
    F31 0.0609(11) 0.0441(10) 0.0496(10) -0.0276(9) -0.0193(9) -0.0052(8)
    F27 0.0435(10) 0.0704(13) 0.0709(13) -0.0032(9) -0.0393(10) 0.0020(10)
    F48 0.0822(14) 0.0503(11) 0.0342(9) -0.0325(10) -0.0177(9) 0.0076(8)
    F3 0.0441(10) 0.0222(8) 0.0938(15) -0.0051(7) -0.0090(10) -0.0066(8)
    O1 0.0323(9) 0.0206(8) 0.0440(10) -0.0040(7) -0.0105(8) -0.0023(7)
    O6 0.0348(9) 0.0212(8) 0.0473(11) -0.0018(7) -0.0113(8) -0.0053(7)
    F20 0.0568(11) 0.0655(12) 0.0335(9) 0.0280(10) 0.0002(8) -0.0028(8)
    F50 0.0458(10) 0.0243(8) 0.0939(16) -0.0043(7) 0.0027(10) 0.0065(9)
    F30 0.0537(11) 0.0582(11) 0.0422(10) -0.0246(9) 0.0023(8) 0.0009(8)
    F26 0.0592(12) 0.0326(9) 0.0894(16) -0.0138(8) -0.0263(11) 0.0109(9)
    F23 0.0355(9) 0.1041(18) 0.0407(10) -0.0165(10) -0.0051(8) 0.0078(10)
    F18 0.0777(14) 0.0439(10) 0.0410(10) -0.0065(9) 0.0110(9) 0.0109(8)
    F17 0.0549(12) 0.0632(13) 0.0646(13) 0.0194(10) -0.0231(10) -0.0129(10)
    F35 0.0373(10) 0.0493(11) 0.1088(18) 0.0093(8) -0.0149(10) -0.0328(12)
    F19 0.0567(12) 0.0943(16) 0.0271(8) 0.0073(11) -0.0114(8) -0.0084(9)
    F44 0.0459(10) 0.0940(16) 0.0408(10) 0.0187(10) -0.0219(8) -0.0197(10)
    F46 0.0581(12) 0.0528(12) 0.0641(13) 0.0078(9) -0.0005(10) 0.0308(10)
    O5 0.0355(10) 0.0227(8) 0.0423(10) -0.0020(7) -0.0053(8) -0.0005(7)
    F33 0.0890(16) 0.0311(9) 0.0663(13) -0.0153(10) 0.0221(12) -0.0041(9)
    F41 0.0619(13) 0.0806(15) 0.0368(10) -0.0031(11) -0.0048(9) -0.0037(9)
    F40 0.0362(10) 0.0606(12) 0.0803(15) -0.0075(9) 0.0040(9) 0.0232(11)
    F34 0.1185(19) 0.0427(10) 0.0566(12) 0.0306(11) -0.0504(13) -0.0224(9)
    F29 0.0507(11) 0.0998(17) 0.0314(9) 0.0251(11) -0.0108(8) 0.0071(10)
    F43 0.1007(17) 0.0529(11) 0.0276(9) -0.0200(11) -0.0051(9) 0.0047(8)
    O4 0.0399(10) 0.0286(9) 0.0454(11) -0.0092(8) -0.0112(9) 0.0053(8)
    F24 0.167(3) 0.0241(9) 0.0442(11) 0.0094(12) -0.0242(13) -0.0093(8)
    F15 0.0775(15) 0.0651(13) 0.0573(12) 0.0339(11) -0.0201(11) -0.0264(10)
    F47 0.0399(10) 0.0562(12) 0.113(2) 0.0003(9) -0.0306(11) 0.0239(12)
    O3 0.0413(11) 0.0367(10) 0.0479(12) -0.0037(8) -0.0162(9) 0.0086(9)
    F37 0.0725(14) 0.1047(19) 0.0419(11) -0.0375(13) -0.0179(10) -0.0199(11)
    O2 0.0418(11) 0.0222(9) 0.0650(14) -0.0025(8) -0.0145(10) -0.0081(9)
    F16 0.0863(16) 0.0577(13) 0.0524(12) 0.0106(11) -0.0050(11) 0.0116(10)
    F21 0.0367(10) 0.113(2) 0.0779(16) -0.0099(11) -0.0192(10) 0.0515(15)
    F39 0.110(2) 0.0496(12) 0.0602(14) -0.0120(12) 0.0351(13) -0.0162(10)
    F45 0.0969(18) 0.0500(12) 0.0663(14) 0.0244(12) -0.0222(13) -0.0060(10)
    F36 0.0874(17) 0.147(3) 0.0331(10) -0.0573(18) 0.0037(11) -0.0282(13)
    N3 0.0328(11) 0.0223(9) 0.0321(11) -0.0056(8) -0.0111(9) 0.0015(8)
    N2 0.0362(11) 0.0294(11) 0.0293(11) 0.0003(9) -0.0101(9) 0.0013(8)
    N1 0.0351(11) 0.0304(11) 0.0307(11) -0.0056(9) -0.0082(9) 0.0039(9)
    F51 0.078(2) 0.0340(13) 0.0499(14) -0.0099(13) -0.0139(14) 0.0019(11)
    N4 0.0350(11) 0.0227(10) 0.0424(12) -0.0007(8) -0.0133(9) -0.0067(9)
    F22 0.0622(14) 0.0873(18) 0.101(2) -0.0401(13) -0.0126(13) -0.0176(15)
    C79 0.0274(11) 0.0264(11) 0.0273(12) -0.0002(9) -0.0068(9) 0.0018(9)
    C81 0.0343(13) 0.0274(12) 0.0307(12) 0.0011(10) -0.0092(10) 0.0030(10)
    C61 0.0321(12) 0.0252(11) 0.0292(12) 0.0027(9) -0.0071(10) 0.0014(9)
    C68 0.0240(11) 0.0262(11) 0.0269(11) 0.0000(9) -0.0075(9) -0.0010(9)
    C2 0.0269(11) 0.0255(11) 0.0339(13) -0.0040(9) -0.0103(10) -0.0030(9)
    C53 0.0321(12) 0.0267(12) 0.0282(12) -0.0055(9) -0.0091(10) -0.0016(9)
    C59 0.0241(11) 0.0189(10) 0.0300(12) 0.0012(8) -0.0088(9) 0.0016(8)
    C71 0.0269(11) 0.0291(12) 0.0296(12) -0.0051(9) -0.0054(9) -0.0060(10)
    C75 0.0216(10) 0.0261(11) 0.0244(11) -0.0032(8) -0.0062(8) -0.0007(9)
    C58 0.0339(13) 0.0261(12) 0.0367(13) -0.0051(10) -0.0108(11) -0.0014(10)
    C60 0.0250(11) 0.0220(10) 0.0304(12) -0.0002(8) -0.0081(9) -0.0005(9)
    C1 0.0274(11) 0.0215(11) 0.0366(13) -0.0007(9) -0.0093(10) -0.0022(9)
    C74 0.0296(13) 0.0463(15) 0.0363(14) 0.0033(11) -0.0142(11) -0.0055(12)
    C83 0.0220(11) 0.0252(11) 0.0341(12) -0.0016(8) -0.0114(9) -0.0042(9)
    C63 0.0274(12) 0.0217(11) 0.0408(14) -0.0011(9) -0.0085(10) 0.0011(10)
    C72 0.0252(11) 0.0266(11) 0.0237(11) -0.0026(9) -0.0073(9) -0.0015(9)
    C76 0.0293(12) 0.0324(12) 0.0285(12) 0.0007(10) -0.0103(10) -0.0062(10)
    C67 0.0235(11) 0.0242(11) 0.0243(11) -0.0008(8) -0.0062(9) -0.0039(8)
    C54 0.0274(12) 0.0360(14) 0.0387(14) -0.0034(10) -0.0073(10) 0.0018(11)
    C4 0.0296(12) 0.0285(12) 0.0314(12) -0.0017(9) -0.0091(10) -0.0031(10)
    C64 0.0269(11) 0.0235(11) 0.0333(12) -0.0010(9) -0.0105(10) -0.0004(9)
    C80 0.0248(11) 0.0257(11) 0.0231(11) -0.0010(9) -0.0072(9) -0.0009(9)
    C70 0.0243(11) 0.0377(13) 0.0318(12) -0.0025(10) -0.0093(9) -0.0103(10)
    C36 0.0357(13) 0.0401(14) 0.0267(12) -0.0006(11) -0.0035(10) -0.0019(10)
    C3 0.0311(12) 0.0263(11) 0.0298(12) -0.0007(9) -0.0083(10) -0.0039(9)
    C8 0.0326(13) 0.0275(12) 0.0370(13) -0.0081(10) -0.0096(10) 0.0064(10)
    C51 0.0315(12) 0.0315(12) 0.0272(12) -0.0038(10) -0.0075(10) -0.0018(9)
    C20 0.0286(12) 0.0236(11) 0.0341(12) -0.0027(9) -0.0093(10) -0.0016(9)
    C69 0.0240(11) 0.0352(13) 0.0270(12) 0.0038(9) -0.0078(9) -0.0072(10)
    C52 0.0327(12) 0.0271(12) 0.0285(12) -0.0020(9) -0.0096(10) -0.0019(9)
    C43 0.0324(12) 0.0286(12) 0.0251(12) -0.0015(9) -0.0056(9) 0.0004(9)
    C84 0.0341(13) 0.0253(11) 0.0315(12) 0.0008(9) -0.0138(10) -0.0048(9)
    C85 0.0391(14) 0.0255(12) 0.0374(14) 0.0012(10) -0.0170(11) -0.0055(10)
    C35 0.0334(13) 0.0387(14) 0.0326(13) -0.0010(11) -0.0060(11) -0.0041(11)
    F6 0.105(2) 0.231(4) 0.0418(13) 0.066(3) -0.0362(14) -0.0198(19)
    C89 0.0268(12) 0.0243(11) 0.0406(14) -0.0025(9) -0.0024(10) -0.0045(10)
    C6 0.0387(14) 0.0393(14) 0.0340(14) -0.0001(11) -0.0078(11) -0.0118(11)
    C86 0.0337(13) 0.0278(12) 0.0472(16) 0.0014(10) -0.0070(11) -0.0115(11)
    C65 0.0318(13) 0.0257(12) 0.0544(17) -0.0046(10) -0.0030(12) -0.0025(11)
    C45 0.0387(13) 0.0233(11) 0.0250(12) 0.0023(9) -0.0067(10) 0.0002(9)
    C44 0.0308(12) 0.0260(11) 0.0277(12) -0.0014(9) -0.0055(10) 0.0002(9)
    C78 0.0375(14) 0.0343(13) 0.0286(12) 0.0035(10) -0.0132(10) 0.0020(10)
    C5 0.0373(14) 0.0388(14) 0.0295(13) -0.0049(11) -0.0112(11) -0.0016(10)
    C26 0.0323(13) 0.0245(12) 0.0419(14) -0.0039(10) -0.0142(11) -0.0004(10)
    C62 0.0305(12) 0.0231(11) 0.0369(13) 0.0002(9) -0.0034(10) 0.0047(10)
    C57 0.0333(13) 0.0349(14) 0.0387(14) -0.0059(11) -0.0070(11) 0.0085(11)
    C77 0.0382(14) 0.0407(14) 0.0277(13) 0.0021(11) -0.0147(11) -0.0036(11)
    C47 0.0347(13) 0.0320(13) 0.0304(13) -0.0057(10) -0.0097(10) 0.0052(10)
    C30 0.0249(11) 0.0433(14) 0.0254(12) -0.0009(10) -0.0052(9) 0.0004(10)
    C46 0.0411(14) 0.0251(11) 0.0264(12) -0.0020(10) -0.0124(10) 0.0016(9)
    C48 0.0328(13) 0.0387(14) 0.0239(11) -0.0041(10) -0.0056(10) 0.0041(10)
    C10 0.0322(13) 0.0215(11) 0.0469(15) -0.0058(9) -0.0116(11) 0.0028(10)
    C19 0.0307(12) 0.0274(12) 0.0379(13) -0.0039(10) -0.0111(10) -0.0036(10)
    C7 0.0318(13) 0.0294(12) 0.0401(14) 0.0004(10) -0.0110(11) -0.0078(10)
    C21 0.0425(14) 0.0270(12) 0.0333(13) -0.0084(10) -0.0148(11) 0.0040(10)
    C49 0.0385(15) 0.0590(19) 0.0363(15) -0.0132(13) -0.0134(12) 0.0125(13)
    C66 0.0378(14) 0.0346(13) 0.0312(13) 0.0033(11) -0.0070(11) 0.0013(10)
    C9 0.0341(13) 0.0245(11) 0.0382(14) -0.0046(10) -0.0128(11) 0.0041(10)
    C11 0.0307(13) 0.0209(11) 0.0545(17) -0.0011(9) -0.0135(12) -0.0015(11)
    C37 0.0383(14) 0.0396(15) 0.0356(14) 0.0023(12) -0.0029(11) -0.0044(11)
    C16 0.0446(16) 0.0270(13) 0.0586(18) 0.0024(11) -0.0217(14) -0.0153(12)
    C18 0.0423(15) 0.0268(12) 0.0397(14) -0.0022(11) -0.0065(12) 0.0004(11)
    C73 0.0375(14) 0.0378(14) 0.0394(15) -0.0152(11) -0.0110(12) -0.0010(11)
    C50 0.0432(15) 0.0371(14) 0.0264(12) 0.0059(11) -0.0068(11) -0.0002(10)
    C88 0.0452(17) 0.0307(14) 0.072(2) -0.0054(13) 0.0226(16) -0.0109(14)
    C87 0.0320(13) 0.0311(13) 0.0453(15) -0.0040(10) -0.0003(11) -0.0083(11)
    C22 0.0448(15) 0.0241(12) 0.0330(13) -0.0095(10) -0.0071(11) 0.0044(10)
    C25 0.0427(15) 0.0236(12) 0.0426(15) -0.0032(10) -0.0122(12) -0.0020(10)
    C31 0.0424(15) 0.0412(15) 0.0301(13) -0.0076(12) -0.0126(11) 0.0032(11)
    C29 0.0356(14) 0.0502(16) 0.0267(13) 0.0074(12) -0.0073(10) -0.0017(11)
    C90 0.0601(19) 0.0273(13) 0.0413(15) 0.0047(12) -0.0166(14) -0.0072(11)
    C12 0.0409(15) 0.0247(12) 0.0615(19) -0.0018(11) -0.0184(14) 0.0078(12)
    C14 0.0454(16) 0.0355(14) 0.0376(14) -0.0068(12) -0.0154(12) 0.0101(11)
    F7 0.301(6) 0.137(3) 0.0295(12) 0.101(4) -0.030(2) -0.0163(16)
    C82 0.066(2) 0.0480(17) 0.0356(15) 0.0058(15) -0.0245(15) -0.0087(13)
    C55 0.0350(14) 0.0366(14) 0.0399(15) -0.0013(11) -0.0091(11) 0.0078(11)
    C15 0.0429(15) 0.0299(13) 0.0446(15) 0.0033(11) -0.0144(12) -0.0133(11)
    C32 0.0481(17) 0.0437(17) 0.0520(18) -0.0107(13) -0.0215(14) 0.0089(14)
    C17 0.0392(15) 0.0243(12) 0.0558(18) -0.0051(11) -0.0072(13) -0.0027(12)
    F53 0.130(4) 0.0579(18) 0.070(2) 0.007(3) -0.038(3) -0.0160(17)
    C28 0.0383(15) 0.063(2) 0.0302(14) 0.0057(14) -0.0070(11) 0.0091(13)
    F38 0.321(6) 0.110(2) 0.101(2) 0.120(3) -0.157(3) -0.061(2)
    C13 0.0509(18) 0.0372(15) 0.0500(18) -0.0011(13) -0.0207(14) 0.0115(13)
    C56 0.0415(16) 0.0458(17) 0.0455(17) -0.0017(13) -0.0081(13) 0.0115(13)
    C23 0.0387(15) 0.0366(15) 0.066(2) -0.0116(12) -0.0121(14) 0.0050(14)
    C40 0.0515(19) 0.0541(19) 0.065(2) 0.0148(15) -0.0293(17) -0.0251(17)
    C24 0.0390(16) 0.0509(18) 0.0539(19) -0.0041(13) -0.0101(14) 0.0081(15)
    C33 0.0399(16) 0.062(2) 0.0433(17) -0.0098(14) -0.0139(13) 0.0234(15)
    B2 0.0253(12) 0.0212(11) 0.0258(12) -0.0022(9) -0.0101(10) -0.0002(9)
    F8 0.159(4) 0.245(6) 0.0458(16) -0.094(4) 0.0219(19) -0.001(2)
    C42 0.0503(17) 0.0460(17) 0.0369(15) 0.0096(14) -0.0047(13) -0.0064(12)
    C38 0.056(2) 0.0452(18) 0.066(2) 0.0073(15) -0.0213(17) -0.0229(16)
    C34 0.088(3) 0.0485(19) 0.087(3) -0.0143(18) -0.043(2) -0.0001(18)
    C27 0.066(2) 0.088(3) 0.0286(16) 0.018(2) -0.0040(15) 0.0117(17)
    C39 0.070(2) 0.063(2) 0.085(3) 0.0181(19) -0.042(2) -0.039(2)
    B1 0.0301(14) 0.0340(14) 0.0247(13) -0.0012(11) -0.0058(10) -0.0018(11)
    F4 0.072(2) 0.0543(19) 0.130(3) -0.0187(16) -0.024(2) -0.0120(19)
    F12 0.213(4) 0.114(4) 0.117(3) 0.029(4) -0.118(3) -0.050(3)
    C95 0.096(4) 0.069(3) 0.116(5) -0.036(3) -0.044(3) 0.033(3)
    C94 0.103(4) 0.066(3) 0.107(4) 0.003(3) -0.024(3) -0.046(3)
    C93 0.075(3) 0.105(4) 0.044(2) -0.019(3) -0.0058(19) -0.010(2)
    C92 0.054(2) 0.054(2) 0.103(4) -0.0120(17) -0.023(2) 0.001(2)
    C91 0.045(2) 0.101(4) 0.089(3) -0.009(2) -0.001(2) -0.048(3)
    C96 0.059(3) 0.138(5) 0.052(2) -0.039(3) -0.0033(19) -0.007(3)
    C98 0.147(6) 0.111(5) 0.070(3) 0.021(4) -0.007(4) -0.006(3)
    C99 0.096(5) 0.096(4) 0.153(7) -0.009(4) 0.046(5) -0.032(4)
    C100 0.077(4) 0.117(6) 0.225(10) -0.012(4) 0.053(5) -0.049(6)
    C101 0.114(5) 0.119(5) 0.124(6) -0.002(4) 0.043(5) -0.040(5)
    C102 0.186(9) 0.152(7) 0.102(5) 0.063(7) -0.043(6) -0.056(5)
    C97 0.195(9) 0.134(6) 0.077(4) 0.050(6) -0.048(5) -0.031(4)
    C41 0.133(4) 0.071(3) 0.137(4) 0.053(3) -0.084(4) -0.067(3)
    F11 0.213(4) 0.114(4) 0.117(3) 0.029(4) -0.118(3) -0.050(3)
    F14 0.180(4) 0.087(3) 0.169(3) 0.067(3) -0.126(3) -0.092(3)
    F5 0.072(2) 0.0543(19) 0.130(3) -0.0187(16) -0.024(2) -0.0120(19)
    F54 0.130(4) 0.0579(18) 0.070(2) 0.007(3) -0.038(3) -0.0160(17)
    F52 0.078(2) 0.0340(13) 0.0499(14) -0.0099(13) -0.0139(14) 0.0019(11)
    F13 0.180(4) 0.087(3) 0.169(3) 0.067(3) -0.126(3) -0.092(3)
    F10 0.110(3) 0.092(3) 0.193(5) 0.008(2) -0.112(3) -0.036(3)
    F9 0.110(3) 0.092(3) 0.193(5) 0.008(2) -0.112(3) -0.036(3)
_geom_special_details
;
 All esds (except the esd in the dihedral angle between two l.s. planes)
 are estimated using the full covariance matrix.  The cell esds are taken
 into account individually in the estimation of esds in distances, angles
 and torsion angles; correlations between esds in cell parameters are only
 used when they are defined by crystal symmetry.  An approximate (isotropic)
 treatment of cell esds is used for estimating esds involving l.s. planes.
;
loop_
    _geom_bond_atom_site_label_1
    _geom_bond_atom_site_label_2
    _geom_bond_site_symmetry_2
    _geom_bond_distance
    _geom_bond_publ_flag
    Na1 O6 . 2.344(2) ?
    Na1 O5 . 2.313(2) ?
    Na1 O4 . 2.334(2) ?
    Na1 O3 . 2.366(2) ?
    Na1 F45 2_766 2.896(3) ?
    Na1 F6 . 2.362(3) ?
    Na2 F1 . 2.489(2) ?
    Na2 F2 . 2.723(2) ?
    Na2 F28 1_655 2.482(2) ?
    Na2 F27 1_655 2.729(3) ?
    Na2 F48 2_766 2.584(2) ?
    Na2 O1 1_545 2.275(2) ?
    Na2 F41 2_657 2.979(2) ?
    Na2 O2 . 2.194(2) ?
    F1 C65 . 1.348(4) ?
    F49 C58 . 1.321(3) ?
    F42 C66 . 1.338(3) ?
    F2 C65 . 1.348(3) ?
    F32 C73 . 1.335(4) ?
    F25 C90 . 1.335(4) ?
    F28 C74 . 1.337(4) ?
    F31 C73 . 1.341(3) ?
    F27 C74 . 1.341(3) ?
    F48 C58 . 1.354(3) ?
    F3 C65 . 1.342(3) ?
    O1 C1 . 1.234(3) ?
    O6 C16 . 1.432(3) ?
    O6 C17 . 1.424(4) ?
    F20 C50 . 1.333(3) ?
    F50 C58 . 1.330(3) ?
    F30 C73 . 1.336(4) ?
    F26 C90 . 1.334(4) ?
    F23 C49 . 1.312(4) ?
    F18 C50 . 1.335(4) ?
    F17 C42 . 1.333(4) ?
    F35 C81 . 1.339(3) ?
    F19 C50 . 1.336(3) ?
    F44 C66 . 1.330(3) ?
    F46 C56 . 1.317(4) ?
    O5 C19 . 1.424(3) ?
    O5 C18 . 1.431(3) ?
    F33 C81 . 1.314(3) ?
    F41 C88 . 1.329(5) ?
    F40 C88 . 1.356(4) ?
    F34 C81 . 1.325(3) ?
    F29 C74 . 1.320(3) ?
    F43 C66 . 1.327(3) ?
    O4 C22 . 1.442(3) ?
    O4 C23 . 1.447(4) ?
    F24 C90 . 1.336(3) ?
    F15 C42 . 1.331(4) ?
    F47 C56 . 1.321(4) ?
    O3 C25 . 1.443(4) ?
    O3 C24 . 1.421(4) ?
    F37 C82 . 1.307(4) ?
    O2 C11 . 1.241(3) ?
    F16 C42 . 1.341(4) ?
    F21 C49 . 1.327(4) ?
    F39 C88 . 1.307(4) ?
    F45 C56 . 1.362(4) ?
    F36 C82 . 1.326(5) ?
    N3 C1 . 1.362(3) ?
    N3 C20 . 1.481(3) ?
    N3 C21 . 1.467(3) ?
    N2 N1 . 1.255(3) ?
    N2 C4 . 1.419(3) ?
    N1 C8 . 1.433(4) ?
    F51 C34 . 1.339(5) ?
    N4 C26 . 1.471(3) ?
    N4 C11 . 1.350(4) ?
    N4 C15 . 1.464(4) ?
    F22 C49 . 1.358(4) ?
    C79 C81 . 1.493(4) ?
    C79 C80 . 1.389(3) ?
    C79 C78 . 1.394(4) ?
    C61 C60 . 1.397(3) ?
    C61 C62 . 1.385(4) ?
    C61 C66 . 1.495(4) ?
    C68 H68 . 0.9500 ?
    C68 C67 . 1.399(3) ?
    C68 C69 . 1.390(3) ?
    C2 C1 . 1.492(4) ?
    C2 C3 . 1.386(4) ?
    C2 C7 . 1.392(4) ?
    C53 C58 . 1.493(3) ?
    C53 C54 . 1.380(4) ?
    C53 C52 . 1.385(4) ?
    C59 C60 . 1.394(3) ?
    C59 C64 . 1.403(3) ?
    C59 B2 . 1.644(4) ?
    C71 C72 . 1.392(3) ?
    C71 C70 . 1.381(4) ?
    C71 C73 . 1.500(4) ?
    C75 C76 . 1.392(3) ?
    C75 C80 . 1.406(3) ?
    C75 B2 . 1.640(3) ?
    C60 H60 . 0.9500 ?
    C74 C69 . 1.485(4) ?
    C83 C84 . 1.396(3) ?
    C83 C89 . 1.406(4) ?
    C83 B2 . 1.644(4) ?
    C63 C64 . 1.388(4) ?
    C63 C65 . 1.491(4) ?
    C63 C62 . 1.384(4) ?
    C72 H72 . 0.9500 ?
    C72 C67 . 1.395(3) ?
    C76 H76 . 0.9500 ?
    C76 C77 . 1.394(4) ?
    C67 B2 . 1.641(3) ?
    C54 H54 . 0.9500 ?
    C54 C55 . 1.387(4) ?
    C4 C3 . 1.384(4) ?
    C4 C5 . 1.389(4) ?
    C64 H64 . 0.9500 ?
    C80 H80 . 0.9500 ?
    C70 H70 . 0.9500 ?
    C70 C69 . 1.379(4) ?
    C36 H36 . 0.9500 ?
    C36 C35 . 1.393(4) ?
    C36 C37 . 1.399(4) ?
    C3 H3 . 0.9500 ?
    C8 C9 . 1.390(4) ?
    C8 C14 . 1.386(4) ?
    C51 C52 . 1.410(4) ?
    C51 C57 . 1.393(4) ?
    C51 B1 . 1.644(4) ?
    C20 H20A . 0.9900 ?
    C20 H20B . 0.9900 ?
    C20 C19 . 1.515(3) ?
    C52 H52 . 0.9500 ?
    C43 C44 . 1.391(4) ?
    C43 C48 . 1.406(4) ?
    C43 B1 . 1.644(4) ?
    C84 H84 . 0.9500 ?
    C84 C85 . 1.398(4) ?
    C85 C86 . 1.384(4) ?
    C85 C90 . 1.502(4) ?
    C35 C40 . 1.398(4) ?
    C35 B1 . 1.647(4) ?
    F6 C27 . 1.314(5) ?
    C89 H89 . 0.9500 ?
    C89 C87 . 1.393(4) ?
    C6 H6 . 0.9500 ?
    C6 C5 . 1.383(4) ?
    C6 C7 . 1.402(4) ?
    C86 H86 . 0.9500 ?
    C86 C87 . 1.389(4) ?
    C45 C44 . 1.395(4) ?
    C45 C46 . 1.380(4) ?
    C45 C50 . 1.490(4) ?
    C44 H44 . 0.9500 ?
    C78 H78 . 0.9500 ?
    C78 C77 . 1.379(4) ?
    C5 H5 . 0.9500 ?
    C26 H26A . 0.9900 ?
    C26 H26B . 0.9900 ?
    C26 C25 . 1.522(4) ?
    C62 H62 . 0.9500 ?
    C57 H57 . 0.9500 ?
    C57 C55 . 1.397(4) ?
    C77 C82 . 1.500(4) ?
    C47 C46 . 1.386(4) ?
    C47 C48 . 1.391(4) ?
    C47 C49 . 1.492(4) ?
    C30 C31 . 1.394(4) ?
    C30 C29 . 1.395(4) ?
    C30 B1 . 1.642(4) ?
    C46 H46 . 0.9500 ?
    C48 H48 . 0.9500 ?
    C10 C9 . 1.384(4) ?
    C10 C11 . 1.489(4) ?
    C10 C12 . 1.396(4) ?
    C19 H19A . 0.9900 ?
    C19 H19B . 0.9900 ?
    C7 H7 . 0.9500 ?
    C21 H21A . 0.9900 ?
    C21 H21B . 0.9900 ?
    C21 C22 . 1.509(4) ?
    C9 H9 . 0.9500 ?
    C37 C42 . 1.492(4) ?
    C37 C38 . 1.381(5) ?
    C16 H16A . 0.9900 ?
    C16 H16B . 0.9900 ?
    C16 C15 . 1.515(4) ?
    C18 H18A . 0.9900 ?
    C18 H18B . 0.9900 ?
    C18 C17 . 1.501(4) ?
    C88 C87 . 1.529(5) ?
    C22 H22A . 0.9900 ?
    C22 H22B . 0.9900 ?
    C25 H25A . 0.9900 ?
    C25 H25B . 0.9900 ?
    C31 H31 . 0.9500 ?
    C31 C32 . 1.393(4) ?
    C29 H29 . 0.9500 ?
    C29 C28 . 1.394(4) ?
    C12 H12 . 0.9500 ?
    C12 C13 . 1.385(5) ?
    C14 H14 . 0.9500 ?
    C14 C13 . 1.386(5) ?
    F7 C27 . 1.272(6) ?
    C82 F38 . 1.301(4) ?
    C55 C56 . 1.505(4) ?
    C15 H15A . 0.9900 ?
    C15 H15B . 0.9900 ?
    C32 C33 . 1.378(5) ?
    C32 C34 . 1.472(5) ?
    C17 H17A . 0.9900 ?
    C17 H17B . 0.9900 ?
    F53 C34 . 1.218(6) ?
    C28 C33 . 1.369(5) ?
    C28 C27 . 1.493(5) ?
    C13 H13 . 0.9500 ?
    C23 H23A . 0.9900 ?
    C23 H23B . 0.9900 ?
    C23 C24 . 1.500(5) ?
    C40 H40 . 0.9500 ?
    C40 C39 . 1.395(5) ?
    C24 H24A . 0.9900 ?
    C24 H24B . 0.9900 ?
    C33 H33 . 0.9500 ?
    F8 C27 . 1.287(6) ?
    C38 H38 . 0.9500 ?
    C38 C39 . 1.383(5) ?
    C34 F4 . 1.451(6) ?
    C34 F5 . 1.290(9) ?
    C34 F54 . 1.359(8) ?
    C34 F52 . 1.566(7) ?
    C39 C41 . 1.528(6) ?
    F12 C41 . 1.174(16) ?
    C95 H95 . 0.9500 ?
    C95 C94 . 1.3900 ?
    C95 C96 . 1.3900 ?
    C94 H94 . 0.9500 ?
    C94 C93 . 1.3900 ?
    C93 H93 . 0.9500 ?
    C93 C92 . 1.3900 ?
    C92 H92 . 0.9500 ?
    C92 C91 . 1.3900 ?
    C91 H91 . 0.9500 ?
    C91 C96 . 1.3900 ?
    C96 H96 . 0.9500 ?
    C98 H98 . 0.9500 ?
    C98 C99 . 1.3900 ?
    C98 C97 . 1.3900 ?
    C99 H99 . 0.9500 ?
    C99 C100 . 1.3900 ?
    C100 H100 . 0.9500 ?
    C100 C101 . 1.3900 ?
    C101 H101 . 0.9500 ?
    C101 C102 . 1.3900 ?
    C102 H102 . 0.9500 ?
    C102 C97 . 1.3900 ?
    C97 H97 . 0.9500 ?
    C41 F11 . 1.420(10) ?
    C41 F14 . 1.352(6) ?
    C41 F13 . 0.895(16) ?
    C41 F10 . 1.407(15) ?
    C41 F9 . 1.353(9) ?
loop_
    _geom_angle_atom_site_label_1
    _geom_angle_atom_site_label_2
    _geom_angle_atom_site_label_3
    _geom_angle_site_symmetry_1
    _geom_angle_site_symmetry_3
    _geom_angle
    _geom_angle_publ_flag
    O6 Na1 O3 . . 79.01(7) ?
    O6 Na1 F45 . 2_766 86.19(8) ?
    O6 Na1 F6 . . 126.92(14) ?
    O5 Na1 O6 . . 73.07(7) ?
    O5 Na1 O4 . . 95.05(8) ?
    O5 Na1 O3 . . 124.56(9) ?
    O5 Na1 F45 . 2_766 143.01(9) ?
    O5 Na1 F6 . . 93.62(10) ?
    O4 Na1 O6 . . 136.59(9) ?
    O4 Na1 O3 . . 74.14(8) ?
    O4 Na1 F45 . 2_766 120.38(9) ?
    O4 Na1 F6 . . 94.72(14) ?
    O3 Na1 F45 . 2_766 78.95(8) ?
    F6 Na1 O3 . . 140.51(12) ?
    F6 Na1 F45 . 2_766 74.53(10) ?
    F1 Na2 F2 . . 48.28(6) ?
    F1 Na2 F27 . 1_655 137.74(7) ?
    F1 Na2 F48 . 2_766 128.91(8) ?
    F1 Na2 F41 . 2_657 78.10(7) ?
    F2 Na2 F27 . 1_655 133.04(7) ?
    F2 Na2 F41 . 2_657 124.83(7) ?
    F28 Na2 F1 1_655 . 156.07(9) ?
    F28 Na2 F2 1_655 . 152.66(8) ?
    F28 Na2 F27 1_655 1_655 47.46(6) ?
    F28 Na2 F48 1_655 2_766 73.25(8) ?
    F28 Na2 F41 1_655 2_657 78.21(7) ?
    F27 Na2 F41 1_655 2_657 93.40(7) ?
    F48 Na2 F2 2_766 . 80.67(7) ?
    F48 Na2 F27 2_766 1_655 75.86(8) ?
    F48 Na2 F41 2_766 2_657 149.14(8) ?
    O1 Na2 F1 1_545 . 77.07(7) ?
    O1 Na2 F2 1_545 . 72.55(7) ?
    O1 Na2 F28 1_545 1_655 115.29(8) ?
    O1 Na2 F27 1_545 1_655 67.89(7) ?
    O1 Na2 F48 1_545 2_766 91.04(8) ?
    O1 Na2 F41 1_545 2_657 111.92(8) ?
    O2 Na2 F1 . . 92.83(8) ?
    O2 Na2 F2 . . 87.51(8) ?
    O2 Na2 F28 . 1_655 80.80(8) ?
    O2 Na2 F27 . 1_655 127.44(8) ?
    O2 Na2 F48 . 2_766 81.57(8) ?
    O2 Na2 O1 . 1_545 159.66(9) ?
    O2 Na2 F41 . 2_657 82.53(9) ?
    C65 F1 Na2 . . 108.00(16) ?
    C65 F2 Na2 . . 96.66(17) ?
    C74 F28 Na2 . 1_455 110.53(16) ?
    C74 F27 Na2 . 1_455 98.11(17) ?
    C58 F48 Na2 . 2_766 148.09(16) ?
    C1 O1 Na2 . 1_565 148.68(18) ?
    C16 O6 Na1 . . 123.57(19) ?
    C17 O6 Na1 . . 110.34(16) ?
    C17 O6 C16 . . 112.0(2) ?
    C19 O5 Na1 . . 133.32(16) ?
    C19 O5 C18 . . 114.8(2) ?
    C18 O5 Na1 . . 111.32(16) ?
    C88 F41 Na2 . 2_657 129.6(2) ?
    C22 O4 Na1 . . 137.77(17) ?
    C22 O4 C23 . . 110.9(2) ?
    C23 O4 Na1 . . 110.73(17) ?
    C25 O3 Na1 . . 127.28(18) ?
    C24 O3 Na1 . . 99.11(17) ?
    C24 O3 C25 . . 116.1(2) ?
    C11 O2 Na2 . . 174.3(2) ?
    C56 F45 Na1 . 2_766 155.4(2) ?
    C1 N3 C20 . . 119.3(2) ?
    C1 N3 C21 . . 117.1(2) ?
    C21 N3 C20 . . 119.5(2) ?
    N1 N2 C4 . . 117.2(2) ?
    N2 N1 C8 . . 109.7(2) ?
    C11 N4 C26 . . 123.8(2) ?
    C11 N4 C15 . . 118.1(2) ?
    C15 N4 C26 . . 117.1(2) ?
    C80 C79 C81 . . 121.3(2) ?
    C80 C79 C78 . . 120.5(2) ?
    C78 C79 C81 . . 118.2(2) ?
    F35 C81 C79 . . 112.8(2) ?
    F33 C81 F35 . . 104.6(2) ?
    F33 C81 F34 . . 107.4(3) ?
    F33 C81 C79 . . 113.0(2) ?
    F34 C81 F35 . . 104.7(2) ?
    F34 C81 C79 . . 113.6(2) ?
    C60 C61 C66 . . 119.8(2) ?
    C62 C61 C60 . . 120.4(2) ?
    C62 C61 C66 . . 119.8(2) ?
    C67 C68 H68 . . 118.9 ?
    C69 C68 H68 . . 118.9 ?
    C69 C68 C67 . . 122.1(2) ?
    C3 C2 C1 . . 117.2(2) ?
    C3 C2 C7 . . 119.2(2) ?
    C7 C2 C1 . . 123.3(2) ?
    C54 C53 C58 . . 118.7(2) ?
    C54 C53 C52 . . 121.5(2) ?
    C52 C53 C58 . . 119.7(2) ?
    C60 C59 C64 . . 115.6(2) ?
    C60 C59 B2 . . 125.0(2) ?
    C64 C59 B2 . . 119.3(2) ?
    C72 C71 C73 . . 119.5(2) ?
    C70 C71 C72 . . 121.0(2) ?
    C70 C71 C73 . . 119.5(2) ?
    C76 C75 C80 . . 115.2(2) ?
    C76 C75 B2 . . 125.6(2) ?
    C80 C75 B2 . . 119.0(2) ?
    F49 C58 F48 . . 105.2(2) ?
    F49 C58 F50 . . 108.2(2) ?
    F49 C58 C53 . . 114.1(2) ?
    F48 C58 C53 . . 111.7(2) ?
    F50 C58 F48 . . 103.5(2) ?
    F50 C58 C53 . . 113.3(2) ?
    C61 C60 H60 . . 118.6 ?
    C59 C60 C61 . . 122.8(2) ?
    C59 C60 H60 . . 118.6 ?
    O1 C1 N3 . . 122.1(2) ?
    O1 C1 C2 . . 120.2(2) ?
    N3 C1 C2 . . 117.1(2) ?
    F28 C74 F27 . . 103.9(2) ?
    F28 C74 C69 . . 112.8(2) ?
    F27 C74 C69 . . 112.9(2) ?
    F29 C74 F28 . . 107.2(3) ?
    F29 C74 F27 . . 106.2(2) ?
    F29 C74 C69 . . 113.2(2) ?
    C84 C83 C89 . . 115.3(2) ?
    C84 C83 B2 . . 124.1(2) ?
    C89 C83 B2 . . 120.6(2) ?
    C64 C63 C65 . . 118.6(2) ?
    C62 C63 C64 . . 121.6(2) ?
    C62 C63 C65 . . 119.7(2) ?
    C71 C72 H72 . . 118.9 ?
    C71 C72 C67 . . 122.2(2) ?
    C67 C72 H72 . . 118.9 ?
    C75 C76 H76 . . 118.9 ?
    C75 C76 C77 . . 122.3(2) ?
    C77 C76 H76 . . 118.9 ?
    C68 C67 B2 . . 118.9(2) ?
    C72 C67 C68 . . 115.6(2) ?
    C72 C67 B2 . . 125.5(2) ?
    C53 C54 H54 . . 121.2 ?
    C53 C54 C55 . . 117.6(2) ?
    C55 C54 H54 . . 121.2 ?
    C3 C4 N2 . . 111.8(2) ?
    C3 C4 C5 . . 120.8(2) ?
    C5 C4 N2 . . 127.4(2) ?
    C59 C64 H64 . . 119.1 ?
    C63 C64 C59 . . 121.7(2) ?
    C63 C64 H64 . . 119.1 ?
    C79 C80 C75 . . 122.7(2) ?
    C79 C80 H80 . . 118.6 ?
    C75 C80 H80 . . 118.6 ?
    C71 C70 H70 . . 121.1 ?
    C69 C70 C71 . . 117.9(2) ?
    C69 C70 H70 . . 121.1 ?
    C35 C36 H36 . . 118.9 ?
    C35 C36 C37 . . 122.2(3) ?
    C37 C36 H36 . . 118.9 ?
    C2 C3 H3 . . 119.6 ?
    C4 C3 C2 . . 120.8(2) ?
    C4 C3 H3 . . 119.6 ?
    C9 C8 N1 . . 121.7(2) ?
    C14 C8 N1 . . 118.1(3) ?
    C14 C8 C9 . . 120.1(3) ?
    C52 C51 B1 . . 119.8(2) ?
    C57 C51 C52 . . 115.2(2) ?
    C57 C51 B1 . . 125.0(2) ?
    N3 C20 H20A . . 108.2 ?
    N3 C20 H20B . . 108.2 ?
    N3 C20 C19 . . 116.4(2) ?
    H20A C20 H20B . . 107.4 ?
    C19 C20 H20A . . 108.2 ?
    C19 C20 H20B . . 108.2 ?
    C68 C69 C74 . . 117.7(2) ?
    C70 C69 C68 . . 121.1(2) ?
    C70 C69 C74 . . 121.2(2) ?
    C53 C52 C51 . . 122.2(2) ?
    C53 C52 H52 . . 118.9 ?
    C51 C52 H52 . . 118.9 ?
    C44 C43 C48 . . 115.9(2) ?
    C44 C43 B1 . . 124.4(2) ?
    C48 C43 B1 . . 119.7(2) ?
    C83 C84 H84 . . 118.8 ?
    C83 C84 C85 . . 122.5(2) ?
    C85 C84 H84 . . 118.8 ?
    C84 C85 C90 . . 119.2(3) ?
    C86 C85 C84 . . 120.8(2) ?
    C86 C85 C90 . . 120.0(2) ?
    C36 C35 C40 . . 115.5(3) ?
    C36 C35 B1 . . 124.5(2) ?
    C40 C35 B1 . . 120.0(3) ?
    C27 F6 Na1 . . 146.5(3) ?
    C83 C89 H89 . . 118.7 ?
    C87 C89 C83 . . 122.7(2) ?
    C87 C89 H89 . . 118.7 ?
    C5 C6 H6 . . 119.5 ?
    C5 C6 C7 . . 121.1(3) ?
    C7 C6 H6 . . 119.5 ?
    C85 C86 H86 . . 120.9 ?
    C85 C86 C87 . . 118.2(2) ?
    C87 C86 H86 . . 120.9 ?
    F1 C65 F2 . . 105.2(2) ?
    F1 C65 C63 . . 113.3(2) ?
    F2 C65 C63 . . 112.9(3) ?
    F3 C65 F1 . . 105.0(2) ?
    F3 C65 F2 . . 107.5(2) ?
    F3 C65 C63 . . 112.3(2) ?
    C44 C45 C50 . . 118.7(2) ?
    C46 C45 C44 . . 120.9(2) ?
    C46 C45 C50 . . 120.3(2) ?
    C43 C44 C45 . . 122.2(2) ?
    C43 C44 H44 . . 118.9 ?
    C45 C44 H44 . . 118.9 ?
    C79 C78 H78 . . 121.2 ?
    C77 C78 C79 . . 117.6(2) ?
    C77 C78 H78 . . 121.2 ?
    C4 C5 H5 . . 120.7 ?
    C6 C5 C4 . . 118.7(3) ?
    C6 C5 H5 . . 120.7 ?
    N4 C26 H26A . . 108.3 ?
    N4 C26 H26B . . 108.3 ?
    N4 C26 C25 . . 115.8(2) ?
    H26A C26 H26B . . 107.4 ?
    C25 C26 H26A . . 108.3 ?
    C25 C26 H26B . . 108.3 ?
    C61 C62 H62 . . 121.1 ?
    C63 C62 C61 . . 117.8(2) ?
    C63 C62 H62 . . 121.1 ?
    C51 C57 H57 . . 118.7 ?
    C51 C57 C55 . . 122.6(2) ?
    C55 C57 H57 . . 118.7 ?
    C76 C77 C82 . . 119.1(3) ?
    C78 C77 C76 . . 121.4(2) ?
    C78 C77 C82 . . 119.4(3) ?
    C46 C47 C48 . . 120.9(2) ?
    C46 C47 C49 . . 118.1(2) ?
    C48 C47 C49 . . 121.0(2) ?
    C31 C30 C29 . . 115.8(3) ?
    C31 C30 B1 . . 120.2(2) ?
    C29 C30 B1 . . 123.9(3) ?
    C45 C46 C47 . . 118.1(2) ?
    C45 C46 H46 . . 120.9 ?
    C47 C46 H46 . . 120.9 ?
    C43 C48 H48 . . 119.1 ?
    C47 C48 C43 . . 121.9(2) ?
    C47 C48 H48 . . 119.1 ?
    C9 C10 C11 . . 116.3(2) ?
    C9 C10 C12 . . 119.8(3) ?
    C12 C10 C11 . . 123.7(3) ?
    O5 C19 C20 . . 114.7(2) ?
    O5 C19 H19A . . 108.6 ?
    O5 C19 H19B . . 108.6 ?
    C20 C19 H19A . . 108.6 ?
    C20 C19 H19B . . 108.6 ?
    H19A C19 H19B . . 107.6 ?
    C2 C7 C6 . . 119.5(2) ?
    C2 C7 H7 . . 120.2 ?
    C6 C7 H7 . . 120.2 ?
    N3 C21 H21A . . 109.1 ?
    N3 C21 H21B . . 109.1 ?
    N3 C21 C22 . . 112.7(2) ?
    H21A C21 H21B . . 107.8 ?
    C22 C21 H21A . . 109.1 ?
    C22 C21 H21B . . 109.1 ?
    F23 C49 F21 . . 108.6(3) ?
    F23 C49 F22 . . 104.3(3) ?
    F23 C49 C47 . . 114.3(2) ?
    F21 C49 F22 . . 104.4(3) ?
    F21 C49 C47 . . 112.9(2) ?
    F22 C49 C47 . . 111.5(3) ?
    F42 C66 C61 . . 111.8(2) ?
    F44 C66 F42 . . 105.9(2) ?
    F44 C66 C61 . . 112.4(2) ?
    F43 C66 F42 . . 106.5(2) ?
    F43 C66 F44 . . 107.2(2) ?
    F43 C66 C61 . . 112.6(2) ?
    C8 C9 H9 . . 119.9 ?
    C10 C9 C8 . . 120.3(2) ?
    C10 C9 H9 . . 119.9 ?
    O2 C11 N4 . . 121.5(3) ?
    O2 C11 C10 . . 120.3(3) ?
    N4 C11 C10 . . 117.7(2) ?
    C36 C37 C42 . . 120.6(3) ?
    C38 C37 C36 . . 121.1(3) ?
    C38 C37 C42 . . 118.3(3) ?
    O6 C16 H16A . . 109.6 ?
    O6 C16 H16B . . 109.6 ?
    O6 C16 C15 . . 110.2(2) ?
    H16A C16 H16B . . 108.1 ?
    C15 C16 H16A . . 109.6 ?
    C15 C16 H16B . . 109.6 ?
    O5 C18 H18A . . 109.9 ?
    O5 C18 H18B . . 109.9 ?
    O5 C18 C17 . . 108.8(2) ?
    H18A C18 H18B . . 108.3 ?
    C17 C18 H18A . . 109.9 ?
    C17 C18 H18B . . 109.9 ?
    F32 C73 F31 . . 106.2(2) ?
    F32 C73 F30 . . 106.5(2) ?
    F32 C73 C71 . . 112.6(2) ?
    F31 C73 C71 . . 112.2(2) ?
    F30 C73 F31 . . 106.6(2) ?
    F30 C73 C71 . . 112.3(2) ?
    F20 C50 F18 . . 106.2(3) ?
    F20 C50 F19 . . 106.7(2) ?
    F20 C50 C45 . . 112.6(2) ?
    F18 C50 F19 . . 105.5(2) ?
    F18 C50 C45 . . 112.3(2) ?
    F19 C50 C45 . . 113.0(2) ?
    F41 C88 F40 . . 105.4(3) ?
    F41 C88 C87 . . 113.0(3) ?
    F40 C88 C87 . . 109.2(3) ?
    F39 C88 F41 . . 106.0(4) ?
    F39 C88 F40 . . 110.1(3) ?
    F39 C88 C87 . . 112.8(3) ?
    C89 C87 C88 . . 119.6(3) ?
    C86 C87 C89 . . 120.5(3) ?
    C86 C87 C88 . . 119.9(3) ?
    O4 C22 C21 . . 112.8(2) ?
    O4 C22 H22A . . 109.0 ?
    O4 C22 H22B . . 109.0 ?
    C21 C22 H22A . . 109.0 ?
    C21 C22 H22B . . 109.0 ?
    H22A C22 H22B . . 107.8 ?
    O3 C25 C26 . . 111.0(2) ?
    O3 C25 H25A . . 109.4 ?
    O3 C25 H25B . . 109.4 ?
    C26 C25 H25A . . 109.4 ?
    C26 C25 H25B . . 109.4 ?
    H25A C25 H25B . . 108.0 ?
    C30 C31 H31 . . 118.8 ?
    C32 C31 C30 . . 122.3(3) ?
    C32 C31 H31 . . 118.8 ?
    C30 C29 H29 . . 119.2 ?
    C28 C29 C30 . . 121.6(3) ?
    C28 C29 H29 . . 119.2 ?
    F25 C90 F24 . . 105.8(3) ?
    F25 C90 C85 . . 112.3(2) ?
    F26 C90 F25 . . 105.1(3) ?
    F26 C90 F24 . . 107.8(3) ?
    F26 C90 C85 . . 112.9(2) ?
    F24 C90 C85 . . 112.5(3) ?
    C10 C12 H12 . . 120.3 ?
    C13 C12 C10 . . 119.4(3) ?
    C13 C12 H12 . . 120.3 ?
    C8 C14 H14 . . 120.3 ?
    C8 C14 C13 . . 119.4(3) ?
    C13 C14 H14 . . 120.3 ?
    F37 C82 F36 . . 104.9(3) ?
    F37 C82 C77 . . 113.0(3) ?
    F36 C82 C77 . . 111.6(3) ?
    F38 C82 F37 . . 107.5(3) ?
    F38 C82 F36 . . 105.4(4) ?
    F38 C82 C77 . . 113.7(3) ?
    C54 C55 C57 . . 120.8(3) ?
    C54 C55 C56 . . 118.5(3) ?
    C57 C55 C56 . . 120.7(3) ?
    N4 C15 C16 . . 110.4(2) ?
    N4 C15 H15A . . 109.6 ?
    N4 C15 H15B . . 109.6 ?
    C16 C15 H15A . . 109.6 ?
    C16 C15 H15B . . 109.6 ?
    H15A C15 H15B . . 108.1 ?
    C31 C32 C34 . . 120.9(3) ?
    C33 C32 C31 . . 120.6(3) ?
    C33 C32 C34 . . 118.4(3) ?
    O6 C17 C18 . . 109.0(2) ?
    O6 C17 H17A . . 109.9 ?
    O6 C17 H17B . . 109.9 ?
    C18 C17 H17A . . 109.9 ?
    C18 C17 H17B . . 109.9 ?
    H17A C17 H17B . . 108.3 ?
    C29 C28 C27 . . 119.2(3) ?
    C33 C28 C29 . . 121.5(3) ?
    C33 C28 C27 . . 119.3(3) ?
    C12 C13 C14 . . 121.0(3) ?
    C12 C13 H13 . . 119.5 ?
    C14 C13 H13 . . 119.5 ?
    F46 C56 F47 . . 107.1(3) ?
    F46 C56 F45 . . 105.8(3) ?
    F46 C56 C55 . . 113.1(3) ?
    F47 C56 F45 . . 105.9(3) ?
    F47 C56 C55 . . 112.5(3) ?
    F45 C56 C55 . . 111.8(3) ?
    O4 C23 H23A . . 109.4 ?
    O4 C23 H23B . . 109.4 ?
    O4 C23 C24 . . 111.1(3) ?
    H23A C23 H23B . . 108.0 ?
    C24 C23 H23A . . 109.4 ?
    C24 C23 H23B . . 109.4 ?
    C35 C40 H40 . . 118.7 ?
    C39 C40 C35 . . 122.5(3) ?
    C39 C40 H40 . . 118.7 ?
    O3 C24 C23 . . 112.3(3) ?
    O3 C24 H24A . . 109.1 ?
    O3 C24 H24B . . 109.1 ?
    C23 C24 H24A . . 109.1 ?
    C23 C24 H24B . . 109.1 ?
    H24A C24 H24B . . 107.9 ?
    C32 C33 H33 . . 120.9 ?
    C28 C33 C32 . . 118.1(3) ?
    C28 C33 H33 . . 120.9 ?
    C59 B2 C83 . . 110.41(19) ?
    C75 B2 C59 . . 108.09(19) ?
    C75 B2 C83 . . 112.81(19) ?
    C75 B2 C67 . . 109.72(19) ?
    C67 B2 C59 . . 109.55(19) ?
    C67 B2 C83 . . 106.24(19) ?
    F17 C42 F16 . . 105.5(3) ?
    F17 C42 C37 . . 112.9(3) ?
    F15 C42 F17 . . 106.5(3) ?
    F15 C42 F16 . . 106.4(3) ?
    F15 C42 C37 . . 113.1(3) ?
    F16 C42 C37 . . 111.9(3) ?
    C37 C38 H38 . . 121.1 ?
    C37 C38 C39 . . 117.8(3) ?
    C39 C38 H38 . . 121.1 ?
    F51 C34 C32 . . 110.7(3) ?
    F51 C34 F4 . . 95.2(4) ?
    C32 C34 F52 . . 106.7(4) ?
    F53 C34 F51 . . 114.6(5) ?
    F53 C34 C32 . . 119.7(4) ?
    F53 C34 F4 . . 106.0(5) ?
    F4 C34 C32 . . 107.3(4) ?
    F5 C34 C32 . . 129.4(6) ?
    F5 C34 F54 . . 113.0(6) ?
    F5 C34 F52 . . 96.6(6) ?
    F54 C34 C32 . . 113.5(5) ?
    F54 C34 F52 . . 84.3(5) ?
    F6 C27 C28 . . 112.6(3) ?
    F7 C27 F6 . . 104.7(5) ?
    F7 C27 C28 . . 115.7(3) ?
    F7 C27 F8 . . 104.2(4) ?
    F8 C27 F6 . . 104.2(4) ?
    F8 C27 C28 . . 114.3(4) ?
    C40 C39 C41 . . 118.9(4) ?
    C38 C39 C40 . . 120.7(3) ?
    C38 C39 C41 . . 120.3(3) ?
    C51 B1 C35 . . 107.8(2) ?
    C43 B1 C51 . . 110.6(2) ?
    C43 B1 C35 . . 109.9(2) ?
    C30 B1 C51 . . 108.2(2) ?
    C30 B1 C43 . . 108.1(2) ?
    C30 B1 C35 . . 112.2(2) ?
    C94 C95 H95 . . 120.0 ?
    C94 C95 C96 . . 120.0 ?
    C96 C95 H95 . . 120.0 ?
    C95 C94 H94 . . 120.0 ?
    C95 C94 C93 . . 120.0 ?
    C93 C94 H94 . . 120.0 ?
    C94 C93 H93 . . 120.0 ?
    C92 C93 C94 . . 120.0 ?
    C92 C93 H93 . . 120.0 ?
    C93 C92 H92 . . 120.0 ?
    C91 C92 C93 . . 120.0 ?
    C91 C92 H92 . . 120.0 ?
    C92 C91 H91 . . 120.0 ?
    C92 C91 C96 . . 120.0 ?
    C96 C91 H91 . . 120.0 ?
    C95 C96 H96 . . 120.0 ?
    C91 C96 C95 . . 120.0 ?
    C91 C96 H96 . . 120.0 ?
    C99 C98 H98 . . 120.0 ?
    C99 C98 C97 . . 120.0 ?
    C97 C98 H98 . . 120.0 ?
    C98 C99 H99 . . 120.0 ?
    C100 C99 C98 . . 120.0 ?
    C100 C99 H99 . . 120.0 ?
    C99 C100 H100 . . 120.0 ?
    C99 C100 C101 . . 120.0 ?
    C101 C100 H100 . . 120.0 ?
    C100 C101 H101 . . 120.0 ?
    C102 C101 C100 . . 120.0 ?
    C102 C101 H101 . . 120.0 ?
    C101 C102 H102 . . 120.0 ?
    C101 C102 C97 . . 120.0 ?
    C97 C102 H102 . . 120.0 ?
    C98 C97 H97 . . 120.0 ?
    C102 C97 C98 . . 120.0 ?
    C102 C97 H97 . . 120.0 ?
    F12 C41 C39 . . 117.2(14) ?
    F12 C41 F10 . . 65.8(11) ?
    F11 C41 C39 . . 105.2(5) ?
    F14 C41 C39 . . 111.8(4) ?
    F14 C41 F11 . . 109.4(7) ?
    F14 C41 F9 . . 106.1(6) ?
    F13 C41 C39 . . 129.8(12) ?
    F13 C41 F12 . . 85.3(14) ?
    F13 C41 F10 . . 113.4(13) ?
    F10 C41 C39 . . 116.8(7) ?
    F9 C41 C39 . . 111.3(5) ?
    F9 C41 F11 . . 113.1(5) ?
loop_
    _geom_torsion_atom_site_label_1
    _geom_torsion_atom_site_label_2
    _geom_torsion_atom_site_label_3
    _geom_torsion_atom_site_label_4
    _geom_torsion_site_symmetry_1
    _geom_torsion_site_symmetry_2
    _geom_torsion_site_symmetry_3
    _geom_torsion_site_symmetry_4
    _geom_torsion
    _geom_torsion_publ_flag
    Na1 O6 C16 C15 . . . . 71.4(3) ?
    Na1 O6 C17 C18 . . . . -44.2(3) ?
    Na1 O5 C19 C20 . . . . -89.8(3) ?
    Na1 O5 C18 C17 . . . . -43.9(3) ?
    Na1 O4 C22 C21 . . . . 34.6(4) ?
    Na1 O4 C23 C24 . . . . 12.6(3) ?
    Na1 O3 C25 C26 . . . . 112.5(2) ?
    Na1 O3 C24 C23 . . . . 62.1(3) ?
    Na1 F45 C56 F46 2_766 . . . -108.8(4) ?
    Na1 F45 C56 F47 2_766 . . . 4.7(6) ?
    Na1 F45 C56 C55 2_766 . . . 127.6(4) ?
    Na1 F6 C27 F7 . . . . 71.2(8) ?
    Na1 F6 C27 C28 . . . . -162.3(5) ?
    Na1 F6 C27 F8 . . . . -37.9(9) ?
    Na2 F1 C65 F2 . . . . -13.6(2) ?
    Na2 F1 C65 F3 . . . . -126.82(17) ?
    Na2 F1 C65 C63 . . . . 110.2(2) ?
    Na2 F2 C65 F1 . . . . 11.8(2) ?
    Na2 F2 C65 F3 . . . . 123.3(2) ?
    Na2 F2 C65 C63 . . . . -112.2(2) ?
    Na2 F28 C74 F27 1_455 . . . -0.9(3) ?
    Na2 F28 C74 F29 1_455 . . . 111.25(19) ?
    Na2 F28 C74 C69 1_455 . . . -123.6(2) ?
    Na2 F27 C74 F28 1_455 . . . 0.8(2) ?
    Na2 F27 C74 F29 1_455 . . . -112.1(2) ?
    Na2 F27 C74 C69 1_455 . . . 123.3(2) ?
    Na2 F48 C58 F49 2_766 . . . -31.3(4) ?
    Na2 F48 C58 F50 2_766 . . . 82.1(4) ?
    Na2 F48 C58 C53 2_766 . . . -155.6(3) ?
    Na2 O1 C1 N3 1_565 . . . -166.1(2) ?
    Na2 O1 C1 C2 1_565 . . . 5.3(5) ?
    Na2 F41 C88 F40 2_657 . . . -86.5(3) ?
    Na2 F41 C88 F39 2_657 . . . 30.3(3) ?
    Na2 F41 C88 C87 2_657 . . . 154.33(19) ?
    F28 C74 C69 C68 . . . . -48.5(3) ?
    F28 C74 C69 C70 . . . . 132.6(3) ?
    F27 C74 C69 C68 . . . . -165.9(2) ?
    F27 C74 C69 C70 . . . . 15.2(4) ?
    O6 C16 C15 N4 . . . . 57.6(3) ?
    O5 C18 C17 O6 . . . . 59.6(3) ?
    F41 C88 C87 C89 . . . . 48.2(4) ?
    F41 C88 C87 C86 . . . . -129.1(3) ?
    F40 C88 C87 C89 . . . . -68.7(4) ?
    F40 C88 C87 C86 . . . . 114.0(3) ?
    F29 C74 C69 C68 . . . . 73.4(3) ?
    F29 C74 C69 C70 . . . . -105.5(3) ?
    O4 C23 C24 O3 . . . . -54.2(4) ?
    F39 C88 C87 C89 . . . . 168.5(3) ?
    F39 C88 C87 C86 . . . . -8.8(5) ?
    N3 C20 C19 O5 . . . . 62.3(3) ?
    N3 C21 C22 O4 . . . . 61.4(3) ?
    N2 N1 C8 C9 . . . . -15.6(3) ?
    N2 N1 C8 C14 . . . . 161.0(2) ?
    N2 C4 C3 C2 . . . . -179.5(2) ?
    N2 C4 C5 C6 . . . . 178.5(3) ?
    N1 N2 C4 C3 . . . . -176.1(2) ?
    N1 N2 C4 C5 . . . . 5.2(4) ?
    N1 C8 C9 C10 . . . . 174.0(2) ?
    N1 C8 C14 C13 . . . . -175.2(3) ?
    N4 C26 C25 O3 . . . . -67.3(3) ?
    C79 C78 C77 C76 . . . . 2.0(4) ?
    C79 C78 C77 C82 . . . . 179.5(3) ?
    C81 C79 C80 C75 . . . . 176.4(2) ?
    C81 C79 C78 C77 . . . . -179.7(2) ?
    C68 C67 B2 C59 . . . . -51.6(3) ?
    C68 C67 B2 C75 . . . . -170.1(2) ?
    C68 C67 B2 C83 . . . . 67.7(3) ?
    C53 C54 C55 C57 . . . . -3.7(4) ?
    C53 C54 C55 C56 . . . . 173.3(3) ?
    C71 C72 C67 C68 . . . . 2.7(4) ?
    C71 C72 C67 B2 . . . . -176.3(2) ?
    C71 C70 C69 C68 . . . . 0.5(4) ?
    C71 C70 C69 C74 . . . . 179.4(2) ?
    C75 C76 C77 C78 . . . . 0.9(4) ?
    C75 C76 C77 C82 . . . . -176.6(3) ?
    C58 C53 C54 C55 . . . . -173.0(3) ?
    C58 C53 C52 C51 . . . . 175.3(2) ?
    C60 C61 C62 C63 . . . . 1.0(4) ?
    C60 C61 C66 F42 . . . . -77.3(3) ?
    C60 C61 C66 F44 . . . . 41.6(3) ?
    C60 C61 C66 F43 . . . . 162.8(2) ?
    C60 C59 C64 C63 . . . . 2.8(3) ?
    C60 C59 B2 C75 . . . . 110.0(2) ?
    C60 C59 B2 C83 . . . . -126.2(2) ?
    C60 C59 B2 C67 . . . . -9.5(3) ?
    C1 N3 C20 C19 . . . . -160.5(2) ?
    C1 N3 C21 C22 . . . . 65.0(3) ?
    C1 C2 C3 C4 . . . . 174.8(2) ?
    C1 C2 C7 C6 . . . . -174.0(2) ?
    C83 C84 C85 C86 . . . . 0.9(4) ?
    C83 C84 C85 C90 . . . . -179.7(2) ?
    C83 C89 C87 C86 . . . . 3.4(4) ?
    C83 C89 C87 C88 . . . . -173.9(3) ?
    C72 C71 C70 C69 . . . . -1.6(4) ?
    C72 C71 C73 F32 . . . . -30.8(4) ?
    C72 C71 C73 F31 . . . . -150.5(2) ?
    C72 C71 C73 F30 . . . . 89.4(3) ?
    C72 C67 B2 C59 . . . . 127.4(2) ?
    C72 C67 B2 C75 . . . . 8.9(3) ?
    C72 C67 B2 C83 . . . . -113.3(3) ?
    C76 C75 C80 C79 . . . . 4.4(3) ?
    C76 C75 B2 C59 . . . . 116.1(3) ?
    C76 C75 B2 C83 . . . . -6.2(3) ?
    C76 C75 B2 C67 . . . . -124.5(2) ?
    C76 C77 C82 F37 . . . . -51.3(4) ?
    C76 C77 C82 F36 . . . . 66.7(4) ?
    C76 C77 C82 F38 . . . . -174.3(4) ?
    C67 C68 C69 C74 . . . . -176.7(2) ?
    C67 C68 C69 C70 . . . . 2.2(4) ?
    C54 C53 C58 F49 . . . . -33.0(3) ?
    C54 C53 C58 F48 . . . . 86.1(3) ?
    C54 C53 C58 F50 . . . . -157.4(3) ?
    C54 C53 C52 C51 . . . . -1.4(4) ?
    C54 C55 C56 F46 . . . . 155.9(3) ?
    C54 C55 C56 F47 . . . . 34.4(4) ?
    C54 C55 C56 F45 . . . . -84.7(4) ?
    C4 N2 N1 C8 . . . . -177.7(2) ?
    C64 C59 C60 C61 . . . . -2.8(3) ?
    C64 C59 B2 C75 . . . . -72.3(3) ?
    C64 C59 B2 C83 . . . . 51.6(3) ?
    C64 C59 B2 C67 . . . . 168.2(2) ?
    C64 C63 C65 F1 . . . . 45.8(3) ?
    C64 C63 C65 F2 . . . . 165.3(2) ?
    C64 C63 C65 F3 . . . . -73.0(3) ?
    C64 C63 C62 C61 . . . . -1.0(4) ?
    C80 C79 C81 F35 . . . . 116.0(3) ?
    C80 C79 C81 F33 . . . . -125.7(3) ?
    C80 C79 C81 F34 . . . . -3.0(4) ?
    C80 C79 C78 C77 . . . . -1.6(4) ?
    C80 C75 C76 C77 . . . . -4.0(4) ?
    C80 C75 B2 C59 . . . . -68.2(3) ?
    C80 C75 B2 C83 . . . . 169.5(2) ?
    C80 C75 B2 C67 . . . . 51.2(3) ?
    C70 C71 C72 C67 . . . . -0.1(4) ?
    C70 C71 C73 F32 . . . . 149.9(2) ?
    C70 C71 C73 F31 . . . . 30.1(4) ?
    C70 C71 C73 F30 . . . . -89.9(3) ?
    C36 C35 C40 C39 . . . . 3.7(6) ?
    C36 C35 B1 C51 . . . . 129.4(3) ?
    C36 C35 B1 C43 . . . . 8.8(4) ?
    C36 C35 B1 C30 . . . . -111.5(3) ?
    C36 C37 C42 F17 . . . . 37.6(4) ?
    C36 C37 C42 F15 . . . . 158.7(3) ?
    C36 C37 C42 F16 . . . . -81.2(4) ?
    C36 C37 C38 C39 . . . . 1.1(6) ?
    C3 C2 C1 O1 . . . . -123.9(3) ?
    C3 C2 C1 N3 . . . . 48.0(3) ?
    C3 C2 C7 C6 . . . . -0.8(4) ?
    C3 C4 C5 C6 . . . . -0.1(4) ?
    C8 C14 C13 C12 . . . . -0.1(5) ?
    C51 C57 C55 C54 . . . . 1.3(5) ?
    C51 C57 C55 C56 . . . . -175.6(3) ?
    C20 N3 C1 O1 . . . . -147.1(2) ?
    C20 N3 C1 C2 . . . . 41.2(3) ?
    C20 N3 C21 C22 . . . . -138.0(2) ?
    C69 C68 C67 C72 . . . . -3.8(4) ?
    C69 C68 C67 B2 . . . . 175.4(2) ?
    C52 C53 C58 F49 . . . . 150.2(2) ?
    C52 C53 C58 F48 . . . . -90.6(3) ?
    C52 C53 C58 F50 . . . . 25.8(3) ?
    C52 C53 C54 C55 . . . . 3.7(4) ?
    C52 C51 C57 C55 . . . . 1.1(4) ?
    C52 C51 B1 C43 . . . . 71.4(3) ?
    C52 C51 B1 C35 . . . . -48.8(3) ?
    C52 C51 B1 C30 . . . . -170.4(2) ?
    C84 C83 C89 C87 . . . . -3.3(4) ?
    C84 C83 B2 C59 . . . . 15.1(3) ?
    C84 C83 B2 C75 . . . . 136.2(2) ?
    C84 C83 B2 C67 . . . . -103.6(3) ?
    C84 C85 C86 C87 . . . . -0.9(4) ?
    C84 C85 C90 F25 . . . . 72.6(3) ?
    C84 C85 C90 F26 . . . . -45.9(4) ?
    C84 C85 C90 F24 . . . . -168.1(3) ?
    C85 C86 C87 C89 . . . . -1.1(4) ?
    C85 C86 C87 C88 . . . . 176.2(3) ?
    C35 C36 C37 C42 . . . . 175.7(3) ?
    C35 C36 C37 C38 . . . . -1.6(5) ?
    C35 C40 C39 C38 . . . . -4.2(7) ?
    C35 C40 C39 C41 . . . . 177.3(5) ?
    C89 C83 C84 C85 . . . . 1.2(4) ?
    C89 C83 B2 C59 . . . . -167.6(2) ?
    C89 C83 B2 C75 . . . . -46.6(3) ?
    C89 C83 B2 C67 . . . . 73.7(3) ?
    C86 C85 C90 F25 . . . . -108.0(3) ?
    C86 C85 C90 F26 . . . . 133.4(3) ?
    C86 C85 C90 F24 . . . . 11.2(4) ?
    C65 C63 C64 C59 . . . . 174.5(2) ?
    C65 C63 C62 C61 . . . . -176.5(2) ?
    C44 C43 C48 C47 . . . . -0.3(4) ?
    C44 C43 B1 C51 . . . . -15.1(3) ?
    C44 C43 B1 C35 . . . . 103.8(3) ?
    C44 C43 B1 C30 . . . . -133.4(3) ?
    C44 C45 C46 C47 . . . . 0.0(4) ?
    C44 C45 C50 F20 . . . . 53.8(3) ?
    C44 C45 C50 F18 . . . . -66.0(3) ?
    C44 C45 C50 F19 . . . . 174.8(2) ?
    C78 C79 C81 F35 . . . . -65.9(3) ?
    C78 C79 C81 F33 . . . . 52.5(3) ?
    C78 C79 C81 F34 . . . . 175.1(3) ?
    C78 C79 C80 C75 . . . . -1.7(4) ?
    C78 C77 C82 F37 . . . . 131.1(3) ?
    C78 C77 C82 F36 . . . . -110.9(3) ?
    C78 C77 C82 F38 . . . . 8.1(5) ?
    C5 C4 C3 C2 . . . . -0.8(4) ?
    C5 C6 C7 C2 . . . . -0.1(4) ?
    C26 N4 C11 O2 . . . . -157.6(3) ?
    C26 N4 C11 C10 . . . . 30.0(4) ?
    C26 N4 C15 C16 . . . . -124.3(3) ?
    C62 C61 C60 C59 . . . . 0.9(4) ?
    C62 C61 C66 F42 . . . . 102.7(3) ?
    C62 C61 C66 F44 . . . . -138.4(3) ?
    C62 C61 C66 F43 . . . . -17.1(4) ?
    C62 C63 C64 C59 . . . . -1.0(4) ?
    C62 C63 C65 F1 . . . . -138.5(3) ?
    C62 C63 C65 F2 . . . . -19.0(4) ?
    C62 C63 C65 F3 . . . . 102.7(3) ?
    C57 C51 C52 C53 . . . . -1.1(4) ?
    C57 C51 B1 C43 . . . . -107.6(3) ?
    C57 C51 B1 C35 . . . . 132.3(3) ?
    C57 C51 B1 C30 . . . . 10.7(4) ?
    C57 C55 C56 F46 . . . . -27.1(4) ?
    C57 C55 C56 F47 . . . . -148.6(3) ?
    C57 C55 C56 F45 . . . . 92.3(4) ?
    C30 C31 C32 C33 . . . . -0.8(5) ?
    C30 C31 C32 C34 . . . . 175.8(3) ?
    C30 C29 C28 C33 . . . . -1.2(5) ?
    C30 C29 C28 C27 . . . . 178.5(3) ?
    C46 C45 C44 C43 . . . . -0.5(4) ?
    C46 C45 C50 F20 . . . . -127.6(3) ?
    C46 C45 C50 F18 . . . . 112.6(3) ?
    C46 C45 C50 F19 . . . . -6.6(4) ?
    C46 C47 C48 C43 . . . . -0.1(4) ?
    C46 C47 C49 F23 . . . . -174.8(3) ?
    C46 C47 C49 F21 . . . . -49.9(4) ?
    C46 C47 C49 F22 . . . . 67.2(3) ?
    C48 C43 C44 C45 . . . . 0.6(4) ?
    C48 C43 B1 C51 . . . . 166.1(2) ?
    C48 C43 B1 C35 . . . . -75.0(3) ?
    C48 C43 B1 C30 . . . . 47.8(3) ?
    C48 C47 C46 C45 . . . . 0.3(4) ?
    C48 C47 C49 F23 . . . . 6.5(4) ?
    C48 C47 C49 F21 . . . . 131.3(3) ?
    C48 C47 C49 F22 . . . . -111.6(3) ?
    C10 C12 C13 C14 . . . . -0.3(5) ?
    C19 O5 C18 C17 . . . . 143.3(2) ?
    C7 C2 C1 O1 . . . . 49.4(4) ?
    C7 C2 C1 N3 . . . . -138.7(3) ?
    C7 C2 C3 C4 . . . . 1.2(4) ?
    C7 C6 C5 C4 . . . . 0.5(4) ?
    C21 N3 C1 O1 . . . . 10.0(4) ?
    C21 N3 C1 C2 . . . . -161.7(2) ?
    C21 N3 C20 C19 . . . . 43.0(3) ?
    C49 C47 C46 C45 . . . . -178.5(3) ?
    C49 C47 C48 C43 . . . . 178.6(3) ?
    C66 C61 C60 C59 . . . . -179.0(2) ?
    C66 C61 C62 C63 . . . . -179.0(2) ?
    C9 C8 C14 C13 . . . . 1.5(4) ?
    C9 C10 C11 O2 . . . . -121.0(3) ?
    C9 C10 C11 N4 . . . . 51.4(3) ?
    C9 C10 C12 C13 . . . . -0.8(4) ?
    C11 N4 C26 C25 . . . . -120.2(3) ?
    C11 N4 C15 C16 . . . . 66.7(3) ?
    C11 C10 C9 C8 . . . . 177.7(2) ?
    C11 C10 C12 C13 . . . . -176.0(3) ?
    C37 C36 C35 C40 . . . . -0.8(4) ?
    C37 C36 C35 B1 . . . . 179.0(3) ?
    C37 C38 C39 C40 . . . . 1.7(7) ?
    C37 C38 C39 C41 . . . . -179.9(5) ?
    C16 O6 C17 C18 . . . . 174.0(2) ?
    C18 O5 C19 C20 . . . . 81.0(3) ?
    C73 C71 C72 C67 . . . . -179.4(2) ?
    C73 C71 C70 C69 . . . . 177.7(2) ?
    C50 C45 C44 C43 . . . . 178.1(2) ?
    C50 C45 C46 C47 . . . . -178.5(2) ?
    C22 O4 C23 C24 . . . . -159.9(3) ?
    C25 O3 C24 C23 . . . . -77.5(3) ?
    C31 C30 C29 C28 . . . . 1.8(4) ?
    C31 C30 B1 C51 . . . . -79.6(3) ?
    C31 C30 B1 C43 . . . . 40.2(3) ?
    C31 C30 B1 C35 . . . . 161.5(2) ?
    C31 C32 C33 C28 . . . . 1.5(5) ?
    C31 C32 C34 F51 . . . . 131.9(4) ?
    C31 C32 C34 F53 . . . . -4.8(7) ?
    C31 C32 C34 F4 . . . . -125.4(4) ?
    C31 C32 C34 F5 . . . . 150.4(7) ?
    C31 C32 C34 F54 . . . . -54.3(7) ?
    C31 C32 C34 F52 . . . . 36.7(5) ?
    C29 C30 C31 C32 . . . . -0.8(4) ?
    C29 C30 B1 C51 . . . . 97.2(3) ?
    C29 C30 B1 C43 . . . . -143.0(3) ?
    C29 C30 B1 C35 . . . . -21.7(4) ?
    C29 C28 C33 C32 . . . . -0.6(5) ?
    C29 C28 C27 F6 . . . . -97.9(5) ?
    C29 C28 C27 F7 . . . . 22.4(6) ?
    C29 C28 C27 F8 . . . . 143.4(4) ?
    C90 C85 C86 C87 . . . . 179.7(3) ?
    C12 C10 C9 C8 . . . . 2.2(4) ?
    C12 C10 C11 O2 . . . . 54.3(4) ?
    C12 C10 C11 N4 . . . . -133.2(3) ?
    C14 C8 C9 C10 . . . . -2.6(4) ?
    C15 N4 C26 C25 . . . . 71.5(3) ?
    C15 N4 C11 O2 . . . . 10.6(4) ?
    C15 N4 C11 C10 . . . . -161.7(2) ?
    C17 O6 C16 C15 . . . . -152.6(3) ?
    C23 O4 C22 C21 . . . . -155.9(3) ?
    C40 C35 B1 C51 . . . . -50.9(4) ?
    C40 C35 B1 C43 . . . . -171.5(3) ?
    C40 C35 B1 C30 . . . . 68.2(4) ?
    C40 C39 C41 F12 . . . . -83.4(13) ?
    C40 C39 C41 F11 . . . . -64.0(7) ?
    C40 C39 C41 F14 . . . . 177.3(6) ?
    C40 C39 C41 F13 . . . . 169(2) ?
    C40 C39 C41 F10 . . . . -8.2(14) ?
    C40 C39 C41 F9 . . . . 58.8(7) ?
    C24 O3 C25 C26 . . . . -121.0(3) ?
    C33 C32 C34 F51 . . . . -51.4(5) ?
    C33 C32 C34 F53 . . . . 171.9(5) ?
    C33 C32 C34 F4 . . . . 51.3(5) ?
    C33 C32 C34 F5 . . . . -32.9(9) ?
    C33 C32 C34 F54 . . . . 122.4(6) ?
    C33 C32 C34 F52 . . . . -146.6(4) ?
    C33 C28 C27 F6 . . . . 81.7(5) ?
    C33 C28 C27 F7 . . . . -158.0(5) ?
    C33 C28 C27 F8 . . . . -37.0(6) ?
    B2 C59 C60 C61 . . . . 175.0(2) ?
    B2 C59 C64 C63 . . . . -175.1(2) ?
    B2 C75 C76 C77 . . . . 171.8(2) ?
    B2 C75 C80 C79 . . . . -171.7(2) ?
    B2 C83 C84 C85 . . . . 178.6(2) ?
    B2 C83 C89 C87 . . . . 179.2(2) ?
    C42 C37 C38 C39 . . . . -176.2(4) ?
    C38 C37 C42 F17 . . . . -145.0(3) ?
    C38 C37 C42 F15 . . . . -23.9(4) ?
    C38 C37 C42 F16 . . . . 96.2(4) ?
    C38 C39 C41 F12 . . . . 98.1(13) ?
    C38 C39 C41 F11 . . . . 117.5(5) ?
    C38 C39 C41 F14 . . . . -1.2(10) ?
    C38 C39 C41 F13 . . . . -10(2) ?
    C38 C39 C41 F10 . . . . 173.3(11) ?
    C38 C39 C41 F9 . . . . -119.6(5) ?
    C34 C32 C33 C28 . . . . -175.2(3) ?
    C27 C28 C33 C32 . . . . 179.8(3) ?
    B1 C51 C52 C53 . . . . 179.9(2) ?
    B1 C51 C57 C55 . . . . -179.9(3) ?
    B1 C43 C44 C45 . . . . -178.2(2) ?
    B1 C43 C48 C47 . . . . 178.6(2) ?
    B1 C35 C40 C39 . . . . -176.1(4) ?
    B1 C30 C31 C32 . . . . 176.2(3) ?
    B1 C30 C29 C28 . . . . -175.1(3) ?
    C95 C94 C93 C92 . . . . 0.0 ?
    C94 C95 C96 C91 . . . . 0.0 ?
    C94 C93 C92 C91 . . . . 0.0 ?
    C93 C92 C91 C96 . . . . 0.0 ?
    C92 C91 C96 C95 . . . . 0.0 ?
    C96 C95 C94 C93 . . . . 0.0 ?
    C98 C99 C100 C101 . . . . 0.0 ?
    C99 C98 C97 C102 . . . . 0.0 ?
    C99 C100 C101 C102 . . . . 0.0 ?
    C100 C101 C102 C97 . . . . 0.0 ?
    C101 C102 C97 C98 . . . . 0.0 ?
    C97 C98 C99 C100 . . . . 0.0 ?
_shelx_space_group_comment
;
The symmetry employed for this shelxl refinement is uniquely defined
by the following loop, which should always be used as a source of
symmetry information in preference to the above space-group names.
They are only intended as comments.
;
_shelx_estimated_absorpt_T_min     0.660
_shelx_estimated_absorpt_T_max     0.718
