# Supplementary material for: Crystal structures of an azo­benzene-bridged aza-18-crown-6 cryptand and a sodium complex thereof
Source: Acta Crystallogr E Crystallogr Commun. 2026 Feb 10;82(Pt 3):271–7. doi: 10.1107/S2056989026001234 (PMC12961670; doi:10.1107/S2056989026001234)
Supplement: Supplementary file 2 [file e-82-00271-1sup2.hkl]

data_1
#ag_ACS_S0027_0m
_computing_structure_refinement   'olex2.refine 1.5 (Bourhis et al., 2015)'
_shelx_refln_list_code            4
loop_
  _space_group_symop_id
  _space_group_symop_operation_xyz
  1  x,y,z
  2  -x+1/2,y+1/2,-z+1/2
  3  -x,-y,-z
  4  x-1/2,-y-1/2,z-1/2

_space_group_crystal_system       monoclinic
_space_group_IT_number            14
_space_group_name_H-M_alt         'P 1 21/n 1'
_space_group_name_Hall            '-P 2ybc (x-z,y,z)'
_symmetry_space_group_name_H-M    'P 1 21/n 1'
_symmetry_space_group_name_Hall   '-P 2ybc (x-z,y,z)'
_symmetry_Int_Tables_number       14
_cell_length_a                    14.9099(7)
_cell_length_b                    7.7078(3)
_cell_length_c                    22.1751(10)
_cell_angle_alpha                 90
_cell_angle_beta                  108.751(1)
_cell_angle_gamma                 90
_cell_volume                      2413.16(18)
loop_
  _refln_index_h
  _refln_index_k
  _refln_index_l
  _refln_F_squared_calc
  _refln_F_squared_meas
  _refln_F_squared_sigma
  _refln_observed_status
-33 0 13 0.550 0.451 1.589 o
-33 0 15 12.636 11.414 1.746 o
-33 0 17 104.257 100.333 3.556 o
-33 0 19 2.990 4.869 1.997 o
-33 1 14 2.597 0.708 1.133 o
-33 1 15 6.230 6.939 1.598 o
-33 1 16 8.247 6.960 1.163 o
-33 1 17 5.455 4.334 1.208 o
-33 1 18 0.494 1.377 1.647 o
-32 0 4 89.996 89.213 3.035 o
-32 0 6 0.817 0.423 1.307 o
-32 0 8 24.355 20.882 1.793 o
-32 0 10 99.749 91.776 3.336 o
-32 0 12 53.091 52.399 3.136 o
-32 0 14 17.508 17.131 1.690 o
-32 0 16 46.075 45.585 2.291 o
-32 0 18 0.007 5.580 1.601 o
-32 0 20 2.348 2.569 1.523 o
-32 0 22 12.735 13.745 1.909 o
-32 0 24 7.374 4.646 1.618 o
-32 0 26 73.863 69.995 3.160 o
-32 1 4 3.362 5.151 1.039 o
-32 1 5 0.638 0.892 0.944 o
-32 1 6 37.599 39.304 1.565 o
-32 1 7 33.330 35.410 1.464 o
-32 1 8 0.749 0.656 0.926 o
-32 1 9 1.817 -0.115 0.974 o
-32 1 10 2.269 2.187 1.034 o
-32 1 11 1.626 -0.047 0.952 o
-32 1 12 41.117 40.192 1.582 o
-32 1 13 3.167 4.102 0.994 o
-32 1 14 18.833 20.045 1.261 o
-32 1 15 10.404 10.830 1.145 o
-32 1 16 10.792 10.748 1.151 o
-32 1 17 42.632 41.792 1.861 o
-32 1 18 5.875 4.464 1.058 o
-32 1 19 12.094 12.529 1.204 o
-32 1 20 5.977 5.632 1.073 o
-32 1 21 73.988 69.080 2.180 o
-32 1 22 0.010 1.020 0.978 o
-32 1 23 4.964 5.502 1.083 o
-32 1 24 1.986 1.706 1.278 o
-32 1 25 2.262 3.336 1.117 o
-32 1 26 0.008 0.329 1.079 o
-32 1 27 11.372 8.751 4.632 o
-32 2 5 39.761 41.627 1.727 o
-32 2 6 66.495 68.220 2.042 o
-32 2 7 1.974 1.897 1.021 o
-32 2 8 3.223 4.314 1.067 o
-32 2 9 64.119 65.035 2.362 o
-32 2 10 3.884 2.826 1.005 o
-32 2 11 66.304 62.950 1.848 o
-32 2 12 1.261 2.456 0.972 o
-32 2 13 2.207 1.755 0.953 o
-32 2 14 21.822 20.729 1.280 o
-32 2 15 18.354 18.739 1.232 o
-32 2 16 1.211 1.581 0.970 o
-32 2 17 15.178 16.326 1.224 o
-32 2 18 39.430 38.317 1.680 o
-32 2 19 8.623 8.422 1.125 o
-32 2 20 0.697 0.513 0.977 o
-32 2 21 5.476 6.059 1.100 o
-32 2 22 15.593 16.795 1.364 o
-32 2 23 0.103 2.691 1.088 o
-32 2 24 3.920 4.639 1.205 o
-32 2 25 26.299 25.562 1.596 o
-32 2 26 21.756 12.798 8.360 o
-32 3 7 0.001 -0.506 1.112 o
-32 3 8 2.115 1.281 1.058 o
-32 3 9 22.575 23.286 1.402 o
-32 3 10 17.042 15.527 1.238 o
-32 3 11 0.639 1.926 0.995 o
-32 3 12 0.043 0.361 0.955 o
-32 3 13 28.540 30.011 1.682 o
-32 3 14 28.683 28.115 1.398 o
-32 3 15 14.492 13.150 1.475 o
-32 3 16 5.667 3.909 1.043 o
-32 3 17 6.792 5.744 1.207 o
-32 3 18 51.024 50.023 1.784 o
-32 3 19 52.681 53.334 1.861 o
-32 3 20 23.583 23.956 1.433 o
-32 3 21 56.124 58.050 1.922 o
-32 3 22 1.600 3.553 1.124 o
-32 3 23 40.056 42.080 1.817 o
-32 3 24 2.615 7.122 5.892 o
-32 4 11 0.942 1.049 1.436 o
-32 4 12 0.605 3.360 1.063 o
-32 4 13 1.981 0.750 1.055 o
-32 4 14 1.273 5.192 1.125 o
-32 4 15 170.769 165.649 3.483 o
-32 4 16 7.764 9.646 1.318 o
-32 4 17 45.887 48.570 1.984 o
-32 4 18 1.227 0.303 1.431 o
-32 4 19 2.115 5.371 1.160 o
-32 4 20 0.537 1.378 1.813 o
-31 0 -1 4.900 9.125 2.313 o
-31 0 1 67.749 77.954 3.606 o
-31 0 3 2.449 3.126 1.374 o
-31 0 5 31.388 33.366 1.926 o
-31 0 7 33.516 31.596 1.955 o
-31 0 9 3.959 3.451 1.518 o
-31 0 11 16.385 13.636 1.527 o
-31 0 13 35.909 37.897 2.038 o
-31 0 15 28.434 29.525 1.911 o
-31 0 17 1.766 5.039 1.412 o
-31 0 19 7.235 3.458 1.420 o
-31 0 21 134.215 128.827 4.110 o
-31 0 23 192.634 190.333 3.882 o
-31 0 25 22.047 22.270 2.207 o
-31 0 27 3.426 -0.714 1.455 o
-31 0 29 59.700 59.888 2.955 o
-31 0 31 212.057 222.556 4.888 o
-31 1 -1 0.770 3.476 1.118 o
-31 1 0 11.739 15.292 1.310 o
-31 1 1 10.857 11.949 1.245 o
-31 1 2 0.084 1.801 0.960 o
-31 1 3 12.575 12.066 1.163 o
-31 1 4 0.007 2.655 0.959 o
-31 1 5 19.976 21.066 1.363 o
-31 1 6 82.141 78.978 1.944 o
-31 1 7 2.716 2.332 0.968 o
-31 1 8 10.468 10.811 1.165 o
-31 1 9 68.107 64.269 1.943 o
-31 1 10 7.346 5.919 1.012 o
-31 1 11 29.115 27.631 1.320 o
-31 1 12 33.774 34.865 1.760 o
-31 1 13 3.985 3.102 0.930 o
-31 1 14 0.985 -0.019 0.892 o
-31 1 15 40.568 39.437 1.506 o
-31 1 16 21.621 22.292 1.263 o
-31 1 17 4.425 3.690 0.954 o
-31 1 18 38.785 38.413 1.523 o
-31 1 19 9.976 9.838 1.124 o
-31 1 20 3.774 5.535 1.077 o
-31 1 21 0.136 0.633 0.997 o
-31 1 22 0.162 1.239 1.017 o
-31 1 23 8.452 11.527 1.303 o
-31 1 24 0.003 0.076 1.047 o
-31 1 25 0.165 0.263 1.175 o
-31 1 26 12.760 10.596 1.319 o
-31 1 27 6.299 7.114 1.334 o
-31 1 28 1.335 0.550 1.100 o
-31 1 29 1.749 1.135 1.125 o
-31 1 30 12.549 14.632 1.416 o
-31 1 31 3.781 18.019 5.314 o
-31 2 0 5.890 5.637 1.157 o
-31 2 1 67.042 67.116 2.052 o
-31 2 2 17.904 20.117 1.411 o
-31 2 3 24.776 24.306 1.440 o
-31 2 4 8.635 8.727 1.150 o
-31 2 5 4.429 5.716 1.158 o
-31 2 6 0.282 0.183 1.061 o
-31 2 7 41.226 41.797 1.634 o
-31 2 8 17.737 17.316 1.262 o
-31 2 9 3.904 4.093 1.017 o
-31 2 10 130.113 125.790 2.376 o
-31 2 11 2.421 3.121 0.963 o
-31 2 12 0.852 0.213 0.897 o
-31 2 13 69.921 66.811 1.823 o
-31 2 14 108.554 106.143 2.156 o
-31 2 15 19.744 21.426 1.282 o
-31 2 16 50.196 50.264 2.022 o
-31 2 17 28.061 30.060 1.527 o
-31 2 18 7.468 7.179 1.100 o
-31 2 19 26.514 26.457 1.404 o
-31 2 20 60.855 59.244 1.828 o
-31 2 21 11.131 12.022 1.232 o
-31 2 22 0.454 -0.602 0.968 o
-31 2 23 16.088 17.649 1.361 o
-31 2 24 71.174 68.999 2.129 o
-31 2 25 0.008 0.315 1.030 o
-31 2 26 11.989 11.487 1.405 o
-31 2 27 15.632 14.874 1.513 o
-31 2 28 0.807 2.463 1.665 o
-31 2 29 22.879 19.153 1.696 o
-31 2 30 25.497 24.319 1.755 o
-31 3 1 26.131 25.373 1.557 o
-31 3 2 2.778 4.489 1.093 o
-31 3 3 82.694 84.757 2.594 o
-31 3 4 1.018 1.400 1.051 o
-31 3 5 72.504 73.301 2.098 o
-31 3 6 0.654 1.092 1.022 o
-31 3 7 0.832 1.320 0.988 o
-31 3 8 0.034 -0.315 0.936 o
-31 3 9 0.829 0.572 0.958 o
-31 3 10 0.118 0.429 0.980 o
-31 3 11 11.093 10.472 1.187 o
-31 3 12 138.754 135.848 2.962 o
-31 3 13 3.096 4.987 1.040 o
-31 3 14 43.368 44.435 2.086 o
-31 3 15 69.014 71.584 2.059 o
-31 3 16 27.177 28.733 1.516 o
-31 3 17 28.853 28.595 1.524 o
-31 3 18 6.324 7.866 1.139 o
-31 3 19 1.634 1.121 1.208 o
-31 3 20 23.075 25.414 1.787 o
-31 3 21 36.636 36.725 1.667 o
-31 3 22 2.303 0.697 1.127 o
-31 3 23 4.218 5.372 1.148 o
-31 3 24 0.449 0.700 1.114 o
-31 3 25 1.193 1.014 1.147 o
-31 3 26 6.867 6.346 1.308 o
-31 3 27 0.238 1.823 1.253 o
-31 3 28 0.116 -0.528 1.533 o
-31 3 29 13.511 13.935 3.495 o
-31 4 3 34.275 37.400 1.615 o
-31 4 4 59.255 62.361 1.935 o
-31 4 5 5.089 4.979 1.052 o
-31 4 6 1.582 1.301 0.974 o
-31 4 7 1.026 3.512 1.046 o
-31 4 8 0.140 0.499 1.233 o
-31 4 9 20.372 18.402 1.294 o
-31 4 10 3.324 1.586 0.989 o
-31 4 11 0.264 0.417 1.061 o
-31 4 12 0.996 2.790 1.039 o
-31 4 13 34.330 31.520 2.001 o
-31 4 14 1.613 3.887 1.097 o
-31 4 15 127.844 121.349 2.536 o
-31 4 16 63.218 65.483 2.070 o
-31 4 17 45.185 47.713 1.766 o
-31 4 18 50.824 54.500 2.550 o
-31 4 19 29.334 31.498 1.897 o
-31 4 20 13.697 15.544 1.322 o
-31 4 21 21.449 24.196 1.476 o
-31 4 22 27.568 27.650 1.638 o
-31 4 23 1.048 2.021 1.190 o
-31 4 24 11.188 14.043 1.474 o
-31 4 25 4.670 7.933 1.342 o
-31 4 26 2.434 1.295 1.206 o
-31 4 27 0.001 5.876 2.825 o
-31 5 6 14.480 17.392 2.680 o
-31 5 7 0.085 -0.360 1.058 o
-31 5 8 3.185 2.019 1.370 o
-31 5 9 35.946 32.094 1.610 o
-31 5 10 37.752 38.591 1.749 o
-31 5 11 0.123 0.608 1.314 o
-31 5 12 0.521 2.495 1.089 o
-31 5 13 8.788 10.739 1.479 o
-31 5 14 18.933 19.555 1.596 o
-31 5 15 0.133 2.854 1.066 o
-31 5 16 46.313 44.874 2.542 o
-31 5 17 9.101 9.273 1.226 o
-31 5 18 21.874 20.378 1.546 o
-31 5 19 13.502 16.876 1.934 o
-31 5 20 4.620 3.666 1.283 o
-31 5 21 1.982 2.016 1.266 o
-31 5 22 0.705 0.178 1.446 o
-31 5 23 22.276 23.626 1.750 o
-31 6 14 0.662 3.321 3.403 o
-31 6 15 0.865 0.728 5.782 o
-31 6 16 9.574 17.598 5.710 o
-30 0 -4 0.741 8.120 2.955 o
-30 0 -2 6.108 5.141 1.423 o
-30 0 0 109.074 151.598 3.768 o
-30 0 2 0.236 0.347 1.138 o
-30 0 4 5.931 6.147 1.271 o
-30 0 6 6.190 6.311 1.300 o
-30 0 8 21.879 21.820 1.493 o
-30 0 10 9.515 10.852 1.283 o
-30 0 12 202.013 192.377 3.340 o
-30 0 14 0.393 -0.052 1.175 o
-30 0 16 75.590 70.960 2.804 o
-30 0 18 48.586 48.019 2.356 o
-30 0 20 2.070 3.627 1.365 o
-30 0 22 209.067 203.541 4.528 o
-30 0 24 2.051 0.413 1.617 o
-30 0 26 5.691 5.261 1.918 o
-30 0 28 18.605 19.680 2.079 o
-30 0 30 0.043 23.265 2.202 o
-30 0 32 0.009 3.306 2.946 o
-30 0 34 4.873 5.405 3.681 o
-30 1 -5 22.634 25.747 1.608 o
-30 1 -4 34.282 38.153 2.014 o
-30 1 -3 5.274 7.371 1.132 o
-30 1 -2 0.293 0.760 1.091 o
-30 1 -1 5.578 8.260 1.120 o
-30 1 0 4.973 6.469 0.940 o
-30 1 1 22.519 23.325 1.259 o
-30 1 2 0.874 1.147 0.894 o
-30 1 3 33.849 37.598 1.516 o
-30 1 4 4.853 3.916 0.893 o
-30 1 5 0.413 1.390 0.846 o
-30 1 6 29.437 30.774 1.282 o
-30 1 7 47.789 48.718 1.483 o
-30 1 8 12.198 11.834 1.027 o
-30 1 9 5.373 5.537 0.919 o
-30 1 10 20.860 19.024 1.122 o
-30 1 11 0.261 1.380 0.849 o
-30 1 12 121.533 118.305 2.165 o
-30 1 13 4.014 4.352 0.990 o
-30 1 14 0.724 0.246 0.873 o
-30 1 15 28.091 28.929 1.325 o
-30 1 16 2.423 3.562 0.915 o
-30 1 17 113.863 108.600 1.998 o
-30 1 18 1.221 0.196 1.009 o
-30 1 19 40.013 39.136 1.459 o
-30 1 20 19.579 20.076 1.273 o
-30 1 21 11.225 11.502 1.120 o
-30 1 22 22.874 22.557 1.344 o
-30 1 23 10.879 11.833 1.239 o
-30 1 24 3.767 3.366 1.309 o
-30 1 25 0.063 0.591 1.552 o
-30 1 26 58.684 54.761 2.820 o
-30 1 27 0.289 1.873 1.111 o
-30 1 28 35.010 34.388 1.769 o
-30 1 29 26.746 25.297 1.610 o
-30 1 30 0.465 0.814 1.212 o
-30 1 31 74.902 73.475 2.483 o
-30 1 32 13.497 16.745 1.633 o
-30 1 33 0.024 1.428 1.227 o
-30 2 -4 3.166 5.025 1.213 o
-30 2 -3 31.666 29.913 1.650 o
-30 2 -2 11.257 11.461 1.312 o
-30 2 -1 10.640 7.884 1.590 o
-30 2 0 0.417 0.473 1.020 o
-30 2 1 0.094 1.281 1.045 o
-30 2 2 2.455 3.561 1.018 o
-30 2 3 102.873 97.174 2.200 o
-30 2 4 4.613 3.643 1.073 o
-30 2 5 8.951 8.955 1.243 o
-30 2 6 1.876 1.231 1.034 o
-30 2 7 17.549 15.579 1.207 o
-30 2 8 22.413 19.966 1.240 o
-30 2 9 8.079 7.694 1.075 o
-30 2 10 16.031 13.902 1.179 o
-30 2 11 23.729 25.489 1.603 o
-30 2 12 25.750 24.629 1.386 o
-30 2 13 89.969 86.931 2.149 o
-30 2 14 120.588 122.983 2.420 o
-30 2 15 154.805 150.848 2.605 o
-30 2 16 12.462 11.899 1.229 o
-30 2 17 55.314 53.585 1.814 o
-30 2 18 2.811 5.055 1.046 o
-30 2 19 70.913 71.345 2.060 o
-30 2 20 0.448 1.543 1.012 o
-30 2 21 0.051 -0.788 0.973 o
-30 2 22 98.210 94.131 2.315 o
-30 2 23 0.169 -0.982 0.982 o
-30 2 24 22.877 24.551 1.469 o
-30 2 25 14.845 16.678 1.342 o
-30 2 26 12.369 12.892 1.300 o
-30 2 27 50.693 50.561 1.868 o
-30 2 28 8.497 10.033 1.208 o
-30 2 29 51.436 49.743 2.300 o
-30 2 30 1.134 2.419 1.225 o
-30 2 31 11.594 13.758 1.617 o
-30 2 32 10.038 11.040 1.474 o
-30 2 33 0.784 0.720 1.214 o
-30 3 -3 110.328 105.609 2.557 o
-30 3 -2 40.910 41.865 1.935 o
-30 3 -1 10.107 9.716 1.265 o
-30 3 0 0.012 -0.828 0.981 o
-30 3 1 0.654 -0.981 0.981 o
-30 3 2 57.664 56.551 1.859 o
-30 3 3 32.472 31.445 1.463 o
-30 3 4 43.395 42.359 1.697 o
-30 3 5 11.694 11.613 1.219 o
-30 3 6 26.807 30.583 1.858 o
-30 3 7 64.350 60.260 2.218 o
-30 3 8 0.012 0.735 1.031 o
-30 3 9 6.267 5.157 1.114 o
-30 3 10 146.381 139.798 2.521 o
-30 3 11 3.778 4.572 1.037 o
-30 3 12 28.033 29.375 1.538 o
-30 3 13 12.483 14.079 1.367 o
-30 3 14 20.077 22.295 1.484 o
-30 3 15 18.827 18.696 1.415 o
-30 3 16 0.069 -0.220 1.073 o
-30 3 17 12.152 13.509 1.461 o
-30 3 18 0.008 -0.985 0.985 o
-30 3 19 35.867 34.726 1.579 o
-30 3 20 40.617 40.097 1.686 o
-30 3 21 65.989 62.249 2.361 o
-30 3 22 0.232 0.279 1.035 o
-30 3 23 9.930 10.817 1.234 o
-30 3 24 22.173 22.176 1.418 o
-30 3 25 29.716 29.869 1.568 o
-30 3 26 2.812 5.609 1.462 o
-30 3 27 3.188 5.737 1.261 o
-30 3 28 35.827 36.095 1.792 o
-30 3 29 37.616 36.340 1.840 o
-30 3 30 9.795 9.404 1.551 o
-30 3 31 22.033 25.415 1.730 o
-30 3 32 0.625 0.528 1.116 o
-30 4 -2 1.435 2.009 2.168 o
-30 4 -1 115.410 114.131 2.842 o
-30 4 0 45.385 43.211 1.665 o
-30 4 1 12.131 12.231 1.132 o
-30 4 2 0.577 1.706 0.978 o
-30 4 3 5.159 3.922 1.264 o
-30 4 4 2.848 3.289 1.106 o
-30 4 5 51.660 49.670 1.793 o
-30 4 6 4.087 2.682 1.028 o
-30 4 7 8.356 7.273 1.223 o
-30 4 8 29.526 26.689 1.459 o
-30 4 9 0.016 2.793 0.998 o
-30 4 10 0.838 1.188 0.992 o
-30 4 11 35.129 32.253 1.541 o
-30 4 12 56.998 55.468 1.932 o
-30 4 13 33.550 34.437 1.687 o
-30 4 14 13.916 15.379 1.413 o
-30 4 15 0.210 3.066 1.113 o
-30 4 16 0.019 -1.057 1.057 o
-30 4 17 0.908 0.669 1.167 o
-30 4 18 24.656 23.796 1.510 o
-30 4 19 0.114 1.557 1.035 o
-30 4 20 9.308 8.670 1.212 o
-30 4 21 6.217 5.894 1.162 o
-30 4 22 2.255 1.704 1.412 o
-30 4 23 7.265 8.756 1.193 o
-30 4 24 9.647 9.577 1.439 o
-30 4 25 57.541 53.637 2.139 o
-30 4 26 45.227 42.233 1.943 o
-30 4 27 4.137 6.371 1.286 o
-30 4 28 29.849 29.326 1.797 o
-30 4 29 10.521 8.763 1.448 o
-30 4 30 6.415 7.503 1.340 o
-30 5 1 21.472 24.453 1.512 o
-30 5 2 28.690 30.502 1.724 o
-30 5 3 54.229 55.360 1.852 o
-30 5 4 66.897 65.453 1.945 o
-30 5 5 5.421 4.574 1.107 o
-30 5 6 8.039 6.884 1.120 o
-30 5 7 0.117 -0.488 0.996 o
-30 5 8 6.304 9.503 1.227 o
-30 5 9 6.675 8.051 1.497 o
-30 5 10 42.434 40.172 1.765 o
-30 5 11 16.120 16.559 1.328 o
-30 5 12 11.992 11.953 1.251 o
-30 5 13 1.127 -0.959 1.244 o
-30 5 14 2.448 5.226 1.286 o
-30 5 15 76.271 78.796 2.543 o
-30 5 16 8.660 10.666 1.941 o
-30 5 17 3.771 6.881 1.430 o
-30 5 18 4.967 6.823 1.231 o
-30 5 19 66.073 67.130 3.032 o
-30 5 20 22.484 24.167 1.664 o
-30 5 21 21.837 18.108 1.597 o
-30 5 22 19.542 21.916 1.711 o
-30 5 23 43.852 43.979 1.948 o
-30 5 24 11.203 13.920 1.438 o
-30 5 25 2.450 5.134 1.471 o
-30 5 26 21.255 23.573 1.688 o
-30 5 27 1.531 2.709 1.228 o
-30 5 28 8.126 9.521 1.679 o
-30 6 4 4.553 4.713 1.182 o
-30 6 5 1.289 3.731 1.125 o
-30 6 6 25.633 26.886 1.630 o
-30 6 7 8.364 7.532 1.396 o
-30 6 8 1.234 4.243 1.445 o
-30 6 9 50.370 49.654 2.179 o
-30 6 10 2.863 4.589 1.329 o
-30 6 11 29.563 29.337 1.971 o
-30 6 12 1.167 0.817 1.226 o
-30 6 13 1.534 3.847 1.175 o
-30 6 14 92.067 94.485 2.470 o
-30 6 15 4.245 6.405 1.471 o
-30 6 16 4.764 3.674 1.302 o
-30 6 17 40.341 37.791 2.448 o
-30 6 18 4.272 2.548 1.294 o
-30 6 19 4.161 4.174 1.276 o
-30 6 20 0.064 0.669 1.219 o
-30 6 21 1.677 1.368 1.282 o
-30 6 22 32.867 34.275 1.976 o
-30 6 23 3.739 5.023 1.365 o
-30 6 24 35.330 40.096 2.606 o
-30 6 25 9.591 9.662 1.443 o
-30 7 10 3.031 6.216 1.478 o
-30 7 11 26.348 24.678 1.863 o
-30 7 12 12.210 11.251 1.728 o
-30 7 13 30.863 28.333 1.988 o
-30 7 14 12.485 10.295 1.620 o
-30 7 15 0.229 3.907 1.445 o
-30 7 16 8.354 11.310 1.649 o
-30 7 17 4.576 4.998 1.703 o
-30 7 18 1.249 -0.347 1.440 o
-30 7 19 0.007 -1.702 1.861 o
-29 0 -7 112.648 117.157 3.156 o
-29 0 -5 2.900 3.722 1.421 o
-29 0 -3 43.363 44.348 2.654 o
-29 0 -1 26.269 27.526 2.339 o
-29 0 1 0.233 1.104 1.107 o
-29 0 3 1.848 2.730 1.180 o
-29 0 5 32.648 34.632 2.277 o
-29 0 7 2.321 1.643 1.147 o
-29 0 9 54.735 59.242 2.316 o
-29 0 11 121.229 117.072 2.602 o
-29 0 13 373.126 365.465 6.140 o
-29 0 15 84.896 85.347 2.615 o
-29 0 17 83.460 76.676 2.445 o
-29 0 19 118.578 111.668 2.711 o
-29 0 21 15.664 21.312 2.054 o
-29 0 23 85.863 89.242 3.518 o
-29 0 25 0.194 1.458 1.692 o
-29 0 27 15.447 16.708 2.527 o
-29 0 29 62.040 90.016 3.552 o
-29 0 31 147.868 144.760 4.913 o
-29 0 33 19.838 24.183 3.218 o
-29 0 35 4.221 7.945 2.965 o
-29 1 -8 23.906 25.527 1.484 o
-29 1 -7 13.661 18.988 1.350 o
-29 1 -6 2.513 4.862 1.032 o
-29 1 -5 1.936 4.239 1.002 o
-29 1 -4 166.343 157.410 2.661 o
-29 1 -3 20.392 21.995 1.723 o
-29 1 -2 22.426 25.705 1.694 o
-29 1 -1 7.056 9.250 1.043 o
-29 1 0 0.014 2.362 0.847 o
-29 1 1 3.949 2.584 1.039 o
-29 1 2 1.375 1.720 0.851 o
-29 1 3 32.480 31.646 1.293 o
-29 1 4 9.912 7.975 0.954 o
-29 1 5 90.489 90.034 1.954 o
-29 1 6 0.578 0.542 0.983 o
-29 1 7 4.189 5.173 0.857 o
-29 1 8 230.470 222.774 3.401 o
-29 1 9 1.340 2.935 0.799 o
-29 1 10 37.703 39.055 1.951 o
-29 1 11 128.664 126.932 2.154 o
-29 1 12 1.214 2.798 1.023 o
-29 1 13 2.993 3.501 0.871 o
-29 1 14 12.031 12.202 1.006 o
-29 1 15 0.146 1.085 1.152 o
-29 1 16 72.591 72.378 1.753 o
-29 1 17 18.442 20.061 1.220 o
-29 1 18 0.590 1.459 0.877 o
-29 1 19 3.560 4.582 1.070 o
-29 1 20 2.207 2.200 1.007 o
-29 1 21 0.044 -0.696 0.953 o
-29 1 22 12.633 11.601 1.254 o
-29 1 23 5.774 6.401 1.093 o
-29 1 24 101.096 96.939 2.347 o
-29 1 25 14.485 14.405 1.298 o
-29 1 26 23.021 21.170 1.454 o
-29 1 27 3.825 3.356 1.078 o
-29 1 28 0.065 -0.955 0.955 o
-29 1 29 0.207 -0.236 1.614 o
-29 1 30 1.610 2.037 1.194 o
-29 1 31 11.790 10.457 1.313 o
-29 1 32 34.868 36.881 2.074 o
-29 1 33 1.443 1.515 1.207 o
-29 1 34 45.702 46.466 2.170 o
-29 1 35 2.304 3.200 1.261 o
-29 1 36 2.656 0.553 1.416 o
-29 2 -7 7.762 7.640 1.283 o
-29 2 -6 1.214 2.471 1.223 o
-29 2 -5 29.496 31.694 1.661 o
-29 2 -4 68.582 65.998 2.016 o
-29 2 -3 24.826 28.402 1.497 o
-29 2 -2 3.787 4.980 1.054 o
-29 2 -1 3.412 3.388 1.049 o
-29 2 0 70.141 71.771 1.982 o
-29 2 1 40.272 42.835 1.597 o
-29 2 2 0.061 -0.449 0.844 o
-29 2 3 44.091 43.145 1.447 o
-29 2 4 23.781 24.329 1.196 o
-29 2 5 0.741 0.369 0.862 o
-29 2 6 14.536 15.108 1.081 o
-29 2 7 1.131 0.993 0.850 o
-29 2 8 1.751 1.395 0.823 o
-29 2 9 4.840 6.722 0.971 o
-29 2 10 51.605 50.508 1.792 o
-29 2 11 38.543 38.167 1.658 o
-29 2 12 0.466 1.501 1.222 o
-29 2 13 55.594 54.326 1.977 o
-29 2 14 3.311 2.464 1.013 o
-29 2 15 19.207 23.707 1.416 o
-29 2 16 70.539 67.090 2.069 o
-29 2 17 70.815 70.387 2.127 o
-29 2 18 4.005 3.215 1.117 o
-29 2 19 69.766 69.493 1.969 o
-29 2 20 4.194 3.432 1.017 o
-29 2 21 31.011 34.348 1.543 o
-29 2 22 34.622 30.771 1.593 o
-29 2 23 6.559 6.265 1.398 o
-29 2 24 11.056 9.194 1.249 o
-29 2 25 0.033 2.314 1.200 o
-29 2 26 15.823 15.250 1.349 o
-29 2 27 0.313 1.451 1.041 o
-29 2 28 76.284 74.843 2.208 o
-29 2 29 4.484 4.435 1.076 o
-29 2 30 19.500 19.870 1.516 o
-29 2 31 1.841 2.405 1.157 o
-29 2 32 2.862 1.744 1.555 o
-29 2 33 15.061 11.797 1.455 o
-29 2 34 20.521 19.428 1.582 o
-29 2 35 3.233 3.199 1.268 o
-29 3 -7 39.582 37.659 2.693 o
-29 3 -6 116.317 120.924 3.274 o
-29 3 -5 29.747 31.187 1.735 o
-29 3 -4 7.648 7.749 1.257 o
-29 3 -3 13.296 11.627 1.521 o
-29 3 -2 2.051 0.058 1.279 o
-29 3 -1 9.962 7.340 1.117 o
-29 3 0 6.366 7.297 1.178 o
-29 3 1 2.775 2.980 1.032 o
-29 3 2 0.062 0.849 0.949 o
-29 3 3 17.493 17.950 1.342 o
-29 3 4 16.560 17.369 1.260 o
-29 3 5 8.144 6.086 1.085 o
-29 3 6 12.018 12.328 1.152 o
-29 3 7 2.020 -0.379 0.936 o
-29 3 8 13.620 13.448 1.132 o
-29 3 9 48.851 49.470 1.583 o
-29 3 10 134.507 136.356 2.368 o
-29 3 11 16.927 15.821 1.230 o
-29 3 12 42.257 42.488 1.588 o
-29 3 13 25.311 26.329 1.373 o
-29 3 14 4.690 4.686 1.013 o
-29 3 15 1.444 1.520 0.916 o
-29 3 16 53.715 52.421 1.764 o
-29 3 17 0.009 0.083 0.952 o
-29 3 18 8.315 8.077 1.183 o
-29 3 19 3.952 3.147 1.038 o
-29 3 20 57.104 58.289 2.013 o
-29 3 21 86.332 89.053 2.224 o
-29 3 22 0.017 0.644 0.993 o
-29 3 23 101.028 98.795 2.458 o
-29 3 24 0.195 0.202 0.997 o
-29 3 25 5.068 5.530 1.195 o
-29 3 26 25.659 25.820 2.133 o
-29 3 27 24.756 25.612 1.673 o
-29 3 28 18.351 19.204 1.626 o
-29 3 29 3.346 3.545 1.365 o
-29 3 30 0.219 -0.466 1.097 o
-29 3 31 7.539 7.419 1.495 o
-29 3 32 0.300 -1.080 1.080 o
-29 3 33 13.776 15.042 1.466 o
-29 3 34 30.013 28.114 1.689 o
-29 4 -5 47.484 43.249 1.963 o
-29 4 -4 57.879 55.667 2.045 o
-29 4 -3 1.613 2.926 1.098 o
-29 4 -2 7.852 8.572 1.198 o
-29 4 -1 64.535 63.940 2.350 o
-29 4 0 8.889 10.389 1.158 o
-29 4 1 4.795 3.690 1.003 o
-29 4 2 25.772 24.259 1.333 o
-29 4 3 16.128 18.496 1.271 o
-29 4 4 1.696 2.062 0.955 o
-29 4 5 0.598 1.130 0.937 o
-29 4 6 34.911 32.624 1.435 o
-29 4 7 3.070 1.605 0.980 o
-29 4 8 0.542 -0.928 0.928 o
-29 4 9 4.090 2.393 1.244 o
-29 4 10 0.076 2.400 1.008 o
-29 4 11 46.924 48.748 1.878 o
-29 4 12 44.662 43.160 1.751 o
-29 4 13 2.849 1.995 1.054 o
-29 4 14 48.937 53.410 1.865 o
-29 4 15 24.788 24.797 1.485 o
-29 4 16 8.632 8.526 1.178 o
-29 4 17 41.212 44.234 1.773 o
-29 4 18 15.592 16.385 1.347 o
-29 4 19 38.706 38.284 1.693 o
-29 4 20 9.475 9.082 1.209 o
-29 4 21 22.078 23.755 1.468 o
-29 4 22 59.764 59.159 2.412 o
-29 4 23 16.250 16.727 1.805 o
-29 4 24 44.262 42.849 1.830 o
-29 4 25 1.707 3.148 1.206 o
-29 4 26 52.265 48.982 2.017 o
-29 4 27 22.116 22.857 1.599 o
-29 4 28 38.740 38.206 1.945 o
-29 4 29 21.117 23.776 1.693 o
-29 4 30 0.003 0.039 1.185 o
-29 4 31 0.864 1.237 1.171 o
-29 4 32 0.356 1.544 1.440 o
-29 4 33 0.120 0.084 1.177 o
-29 5 -4 77.740 77.853 7.621 o
-29 5 -3 13.287 15.422 1.387 o
-29 5 -2 0.192 0.507 1.027 o
-29 5 -1 16.401 15.169 1.292 o
-29 5 0 2.036 1.366 1.092 o
-29 5 1 4.145 5.337 1.114 o
-29 5 2 3.384 5.020 1.105 o
-29 5 3 40.613 40.982 1.546 o
-29 5 4 25.250 24.255 1.384 o
-29 5 5 1.837 1.716 0.948 o
-29 5 6 0.007 0.047 0.965 o
-29 5 7 0.028 -0.523 0.960 o
-29 5 8 5.945 6.886 1.105 o
-29 5 9 11.320 11.461 1.304 o
-29 5 10 2.108 2.280 1.129 o
-29 5 11 29.790 31.532 1.501 o
-29 5 12 84.065 79.276 2.166 o
-29 5 13 30.264 30.979 1.612 o
-29 5 14 0.596 -1.185 1.185 o
-29 5 15 0.971 1.354 1.065 o
-29 5 16 1.169 1.451 1.048 o
-29 5 17 12.061 11.398 1.249 o
-29 5 18 15.048 17.678 1.404 o
-29 5 19 9.643 8.309 1.227 o
-29 5 20 10.516 12.567 1.242 o
-29 5 21 1.393 0.703 1.025 o
-29 5 22 14.588 16.841 1.560 o
-29 5 23 0.001 -0.660 1.180 o
-29 5 24 6.101 4.946 1.253 o
-29 5 25 0.009 -0.266 1.100 o
-29 5 26 15.520 13.749 1.437 o
-29 5 27 0.851 1.910 1.187 o
-29 5 28 96.619 94.856 2.845 o
-29 5 29 3.298 6.027 1.491 o
-29 5 30 45.356 42.360 2.237 o
-29 5 31 37.687 40.819 2.180 o
-29 6 -1 41.279 39.901 1.804 o
-29 6 0 1.781 1.673 1.178 o
-29 6 1 5.325 4.559 1.314 o
-29 6 2 3.415 4.454 1.140 o
-29 6 3 10.808 9.602 1.387 o
-29 6 4 0.678 1.593 1.088 o
-29 6 5 0.015 0.343 1.139 o
-29 6 6 0.416 0.701 1.477 o
-29 6 7 0.054 0.908 1.094 o
-29 6 8 12.836 10.766 1.257 o
-29 6 9 4.821 3.705 1.158 o
-29 6 10 32.053 33.189 1.663 o
-29 6 11 18.957 18.632 1.683 o
-29 6 12 0.620 1.178 1.047 o
-29 6 13 15.366 15.067 1.284 o
-29 6 14 4.129 4.450 1.093 o
-29 6 15 56.982 57.500 1.997 o
-29 6 16 32.688 34.964 1.697 o
-29 6 17 51.975 50.586 2.186 o
-29 6 18 16.338 16.414 1.692 o
-29 6 19 17.112 15.923 1.692 o
-29 6 20 21.001 24.057 1.720 o
-29 6 21 4.062 6.974 1.561 o
-29 6 22 58.342 59.408 2.471 o
-29 6 23 5.762 7.247 1.381 o
-29 6 24 57.437 55.220 2.306 o
-29 6 25 8.036 7.595 1.431 o
-29 6 26 35.485 34.509 2.062 o
-29 6 27 25.657 26.034 1.905 o
-29 6 28 3.389 4.753 1.408 o
-29 6 29 4.595 4.243 1.541 o
-29 7 2 6.285 19.968 4.888 o
-29 7 3 26.906 27.874 1.577 o
-29 7 4 40.287 41.933 2.320 o
-29 7 5 7.804 9.801 1.450 o
-29 7 6 14.744 17.666 2.119 o
-29 7 7 4.043 5.959 1.418 o
-29 7 8 21.677 19.592 1.646 o
-29 7 9 5.955 3.411 1.289 o
-29 7 10 3.738 4.667 1.376 o
-29 7 11 0.496 -0.526 1.190 o
-29 7 12 0.000 2.085 1.326 o
-29 7 13 43.839 44.917 2.286 o
-29 7 14 1.543 2.525 1.386 o
-29 7 15 14.837 15.898 1.755 o
-29 7 16 12.556 12.338 1.685 o
-29 7 17 1.875 2.138 1.378 o
-29 7 18 0.224 1.277 1.404 o
-29 7 19 13.852 13.991 1.677 o
-29 7 20 32.947 26.828 2.118 o
-29 7 21 41.826 45.272 2.447 o
-29 7 22 0.293 0.479 1.582 o
-29 7 23 1.384 0.941 1.392 o
-29 7 24 26.785 27.308 2.035 o
-29 7 25 4.004 5.282 1.380 o
-29 8 9 2.341 0.480 1.495 o
-29 8 10 23.055 25.225 2.205 o
-29 8 11 40.770 31.219 2.312 o
-29 8 12 0.973 2.950 1.618 o
-29 8 13 46.494 45.581 2.765 o
-29 8 14 19.058 21.178 1.871 o
-29 8 15 89.615 85.045 3.183 o
-29 8 16 7.386 12.753 2.202 o
-29 8 17 22.923 21.538 2.087 o
-29 8 18 14.780 18.265 2.087 o
-29 8 19 2.417 2.804 2.190 o
-28 0 -10 32.965 31.459 2.092 o
-28 0 -8 2.209 2.700 1.730 o
-28 0 -6 35.803 35.241 2.579 o
-28 0 -2 22.206 19.823 1.680 o
-28 0 0 42.761 86.257 3.634 o
-28 0 2 31.780 30.250 1.834 o
-28 0 4 288.128 283.504 3.957 o
-28 0 6 155.162 145.947 2.758 o
-28 0 8 23.904 24.995 1.459 o
-28 0 10 55.382 58.013 2.003 o
-28 0 12 329.617 321.663 4.372 o
-28 0 14 139.692 144.757 2.878 o
-28 0 16 29.918 26.273 1.559 o
-28 0 18 6.255 7.879 1.445 o
-28 0 20 0.000 11.234 1.511 o
-28 0 22 36.522 35.139 2.231 o
-28 0 24 41.031 38.947 2.322 o
-28 0 26 14.916 16.317 2.184 o
-28 0 28 95.529 123.748 3.992 o
-28 0 30 18.959 17.976 4.405 o
-28 0 32 4.206 7.425 1.724 o
-28 0 34 1.191 0.450 1.910 o
-28 0 36 108.000 103.984 4.429 o
-28 0 38 4.746 5.021 2.241 o
-28 1 -11 26.059 29.497 1.666 o
-28 1 -10 11.727 15.556 1.303 o
-28 1 -9 18.174 21.117 1.310 o
-28 1 -8 0.045 1.419 0.945 o
-28 1 -7 5.972 6.508 1.153 o
-28 1 -6 19.325 20.388 1.282 o
-28 1 -5 19.955 21.822 1.374 o
-28 1 -4 5.029 6.056 1.053 o
-28 1 -3 23.291 22.165 1.267 o
-28 1 -2 30.003 28.980 1.331 o
-28 1 -1 38.949 40.535 1.474 o
-28 1 0 0.106 0.664 0.795 o
-28 1 1 6.066 5.144 0.868 o
-28 1 2 0.143 0.639 0.799 o
-28 1 3 110.987 105.408 2.489 o
-28 1 4 2.265 3.633 0.901 o
-28 1 5 117.961 114.228 2.046 o
-28 1 6 10.211 10.390 0.935 o
-28 1 7 3.420 2.562 0.735 o
-28 1 8 21.211 22.933 1.027 o
-28 1 9 122.916 121.652 1.824 o
-28 1 10 274.289 274.082 2.836 o
-28 1 11 2.496 3.463 0.751 o
-28 1 12 38.296 40.215 1.381 o
-28 1 13 2.236 1.987 0.770 o
-28 1 14 0.333 0.273 0.930 o
-28 1 15 51.221 48.550 1.392 o
-28 1 16 0.242 -0.109 0.805 o
-28 1 17 0.358 0.653 0.875 o
-28 1 18 34.797 34.792 1.366 o
-28 1 19 1.589 0.754 0.824 o
-28 1 20 113.704 109.279 2.193 o
-28 1 21 0.030 2.097 0.919 o
-28 1 22 8.125 9.634 1.343 o
-28 1 23 20.381 20.477 1.318 o
-28 1 24 20.146 20.811 1.465 o
-28 1 25 19.228 18.567 1.455 o
-28 1 26 0.009 -0.651 0.904 o
-28 1 27 22.318 23.258 1.762 o
-28 1 28 0.018 0.643 0.997 o
-28 1 29 1.193 2.254 1.024 o
-28 1 30 40.018 39.679 1.701 o
-28 1 31 3.316 3.825 1.541 o
-28 1 32 25.853 24.086 1.723 o
-28 1 33 4.268 4.507 1.240 o
-28 1 34 2.090 2.062 1.258 o
-28 1 35 81.407 81.752 3.640 o
-28 1 36 0.016 0.963 1.156 o
-28 1 37 22.820 21.912 1.639 o
-28 1 38 6.693 4.842 1.609 o
-28 2 -10 30.337 33.054 1.666 o
-28 2 -9 21.575 27.187 1.795 o
-28 2 -8 37.683 38.944 1.653 o
-28 2 -7 9.726 13.752 1.149 o
-28 2 -6 29.437 33.980 1.745 o
-28 2 -5 79.748 81.939 2.114 o
-28 2 -4 3.318 3.995 1.386 o
-28 2 -3 1.962 2.730 0.987 o
-28 2 -2 10.515 12.426 1.048 o
-28 2 -1 6.734 6.310 0.920 o
-28 2 0 3.386 3.960 0.812 o
-28 2 1 31.226 35.029 1.252 o
-28 2 2 23.640 24.704 1.257 o
-28 2 3 0.082 0.922 0.809 o
-28 2 4 4.772 4.859 0.886 o
-28 2 5 22.304 22.872 1.229 o
-28 2 6 2.715 2.882 0.876 o
-28 2 7 38.078 35.047 1.235 o
-28 2 8 26.472 27.985 1.231 o
-28 2 9 7.629 7.597 0.881 o
-28 2 10 66.418 66.129 1.547 o
-28 2 11 38.757 38.338 1.299 o
-28 2 12 3.911 6.254 0.862 o
-28 2 13 104.262 103.471 2.279 o
-28 2 14 5.786 3.011 0.840 o
-28 2 15 6.570 6.625 0.912 o
-28 2 16 19.544 17.723 1.108 o
-28 2 17 12.897 13.958 1.287 o
-28 2 18 0.020 0.688 0.834 o
-28 2 19 1.091 0.275 0.812 o
-28 2 20 35.765 36.591 1.398 o
-28 2 21 271.098 269.925 3.369 o
-28 2 22 0.225 1.423 0.914 o
-28 2 23 0.807 1.187 1.076 o
-28 2 24 24.453 27.489 1.503 o
-28 2 25 0.450 -0.427 0.972 o
-28 2 26 3.455 5.451 1.215 o
-28 2 27 69.377 65.600 2.149 o
-28 2 28 0.706 1.017 1.034 o
-28 2 29 28.689 26.381 1.477 o
-28 2 30 4.957 3.771 1.075 o
-28 2 31 9.659 9.701 1.613 o
-28 2 32 0.005 0.812 1.109 o
-28 2 33 52.428 51.489 2.543 o
-28 2 34 1.113 1.221 1.286 o
-28 2 35 1.437 -0.361 1.051 o
-28 2 36 52.278 51.898 2.279 o
-28 2 37 76.571 75.807 2.519 o
-28 3 -10 3.995 4.361 1.821 o
-28 3 -9 13.030 13.466 1.397 o
-28 3 -8 13.200 12.690 1.369 o
-28 3 -7 0.080 2.481 1.180 o
-28 3 -6 138.943 134.052 3.008 o
-28 3 -5 1.460 4.009 1.211 o
-28 3 -4 0.909 1.060 1.025 o
-28 3 -3 0.032 0.876 1.054 o
-28 3 -2 31.488 31.275 1.447 o
-28 3 -1 6.457 6.445 1.221 o
-28 3 0 32.513 32.734 1.517 o
-28 3 1 58.374 55.518 1.950 o
-28 3 2 11.726 13.410 1.087 o
-28 3 3 1.571 0.425 1.022 o
-28 3 4 0.966 1.429 0.952 o
-28 3 5 67.208 64.558 2.428 o
-28 3 6 13.985 15.202 1.191 o
-28 3 7 1.074 -0.448 0.888 o
-28 3 8 0.419 0.546 0.887 o
-28 3 9 21.164 22.648 1.401 o
-28 3 10 11.502 13.008 1.088 o
-28 3 11 0.001 -0.850 0.850 o
-28 3 12 58.446 53.779 1.646 o
-28 3 13 53.877 55.187 1.664 o
-28 3 14 40.903 38.156 1.526 o
-28 3 15 178.219 174.083 2.664 o
-28 3 16 40.735 42.361 1.751 o
-28 3 17 5.560 4.894 1.287 o
-28 3 18 1.895 2.801 1.008 o
-28 3 19 18.901 19.878 1.291 o
-28 3 20 14.055 16.146 1.272 o
-28 3 21 0.060 1.206 1.066 o
-28 3 22 21.035 21.170 1.472 o
-28 3 23 8.267 10.181 1.501 o
-28 3 24 6.420 6.609 1.064 o
-28 3 25 43.933 44.225 2.074 o
-28 3 26 24.669 24.393 1.533 o
-28 3 27 11.459 11.461 1.326 o
-28 3 28 0.381 0.480 1.196 o
-28 3 29 21.817 22.170 1.575 o
-28 3 30 2.906 2.922 1.138 o
-28 3 31 18.537 17.299 1.470 o
-28 3 32 10.006 11.335 1.407 o
-28 3 33 2.203 1.343 1.159 o
-28 3 34 7.591 11.403 1.738 o
-28 3 35 0.356 -1.008 1.106 o
-28 3 36 2.363 0.125 1.184 o
-28 4 -8 22.623 26.764 1.783 o
-28 4 -7 11.675 12.127 1.422 o
-28 4 -6 10.436 10.167 1.336 o
-28 4 -5 7.494 6.176 1.069 o
-28 4 -4 4.047 2.578 1.119 o
-28 4 -3 4.594 3.829 1.213 o
-28 4 -2 25.870 26.469 1.421 o
-28 4 -1 2.294 2.594 0.952 o
-28 4 0 0.616 7.901 1.084 o
-28 4 1 38.606 37.569 1.577 o
-28 4 2 6.510 5.955 1.005 o
-28 4 3 4.601 4.976 1.102 o
-28 4 4 44.502 50.297 1.892 o
-28 4 5 14.775 16.933 1.460 o
-28 4 6 0.106 0.013 0.906 o
-28 4 7 83.812 81.009 2.180 o
-28 4 8 1.448 4.514 0.971 o
-28 4 9 0.069 2.113 1.211 o
-28 4 10 142.164 149.063 2.978 o
-28 4 11 31.136 33.175 1.651 o
-28 4 12 56.252 61.228 2.022 o
-28 4 13 0.225 2.023 1.126 o
-28 4 14 4.895 5.891 1.142 o
-28 4 15 7.377 7.717 1.214 o
-28 4 16 4.833 6.349 1.171 o
-28 4 17 87.990 87.426 2.377 o
-28 4 18 14.546 14.055 1.550 o
-28 4 19 6.121 6.375 1.102 o
-28 4 20 3.230 10.975 1.191 o
-28 4 21 41.227 42.097 1.797 o
-28 4 22 5.821 4.725 1.450 o
-28 4 23 29.128 32.157 1.830 o
-28 4 24 118.305 124.182 2.508 o
-28 4 25 12.877 10.172 1.477 o
-28 4 26 1.989 1.449 1.218 o
-28 4 27 3.774 3.719 1.188 o
-28 4 28 0.009 6.809 1.267 o
-28 4 29 51.852 50.033 2.344 o
-28 4 30 1.427 1.914 1.094 o
-28 4 31 10.028 12.825 1.340 o
-28 4 32 1.631 5.187 1.193 o
-28 4 33 23.436 25.635 1.712 o
-28 4 34 7.110 5.067 1.802 o
-28 4 35 14.553 11.874 1.453 o
-28 5 -7 26.454 32.639 2.174 o
-28 5 -6 19.040 20.210 1.421 o
-28 5 -5 60.101 60.914 2.149 o
-28 5 -4 23.708 23.853 1.455 o
-28 5 -3 50.742 54.431 1.868 o
-28 5 -2 42.214 44.148 1.764 o
-28 5 -1 1.375 4.199 1.163 o
-28 5 0 17.652 17.695 1.350 o
-28 5 1 3.739 3.724 0.989 o
-28 5 2 20.721 22.189 1.311 o
-28 5 3 56.284 52.477 1.822 o
-28 5 4 0.003 -0.206 0.958 o
-28 5 5 6.312 7.548 1.141 o
-28 5 6 0.527 0.160 0.988 o
-28 5 7 82.174 80.369 2.135 o
-28 5 8 1.358 2.389 1.084 o
-28 5 9 120.137 112.021 2.257 o
-28 5 10 33.687 34.938 1.607 o
-28 5 11 6.758 5.756 1.052 o
-28 5 12 1.689 0.068 0.929 o
-28 5 13 0.753 1.324 1.310 o
-28 5 14 4.194 3.745 1.063 o
-28 5 15 133.901 136.221 2.965 o
-28 5 16 6.870 8.351 1.193 o
-28 5 17 77.845 80.728 3.181 o
-28 5 18 22.633 22.820 1.512 o
-28 5 19 29.356 30.249 1.584 o
-28 5 20 4.933 5.658 1.220 o
-28 5 21 3.688 5.631 1.138 o
-28 5 22 23.478 25.286 1.562 o
-28 5 23 212.450 204.459 4.853 o
-28 5 24 0.701 0.014 1.185 o
-28 5 25 4.385 4.000 1.259 o
-28 5 26 8.822 8.193 1.373 o
-28 5 27 46.416 46.423 2.369 o
-28 5 28 25.285 25.200 1.568 o
-28 5 29 68.546 66.392 2.396 o
-28 5 30 59.646 63.977 2.361 o
-28 5 31 0.031 -0.383 1.316 o
-28 5 32 15.438 14.148 1.728 o
-28 5 33 40.471 40.769 2.112 o
-28 5 34 7.776 7.650 1.410 o
-28 6 -5 161.715 154.355 3.043 o
-28 6 -4 26.854 28.611 1.611 o
-28 6 -3 33.523 32.758 1.641 o
-28 6 -2 23.013 23.534 1.542 o
-28 6 -1 103.967 103.418 2.450 o
-28 6 0 3.019 5.079 1.148 o
-28 6 1 20.040 20.631 1.360 o
-28 6 2 13.210 13.419 1.301 o
-28 6 3 0.694 -0.735 1.138 o
-28 6 4 12.886 14.417 1.285 o
-28 6 5 5.129 4.784 1.112 o
-28 6 6 44.814 44.051 1.852 o
-28 6 7 12.323 12.934 1.314 o
-28 6 8 1.033 1.150 0.974 o
-28 6 9 43.016 41.674 1.666 o
-28 6 10 0.162 1.388 0.945 o
-28 6 11 27.362 29.756 1.881 o
-28 6 12 98.493 91.982 2.204 o
-28 6 13 0.028 -0.833 0.993 o
-28 6 14 0.194 -0.318 1.100 o
-28 6 15 8.324 8.597 1.252 o
-28 6 16 9.258 8.462 1.223 o
-28 6 17 11.783 16.367 1.360 o
-28 6 18 11.114 13.421 1.312 o
-28 6 19 32.128 32.468 1.756 o
-28 6 20 13.672 12.443 1.440 o
-28 6 21 2.491 4.173 1.303 o
-28 6 22 12.258 13.624 1.483 o
-28 6 23 86.340 82.626 2.630 o
-28 6 24 12.550 10.287 1.564 o
-28 6 25 60.429 58.982 2.424 o
-28 6 26 4.512 7.751 1.458 o
-28 6 27 19.708 23.529 1.781 o
-28 6 28 116.337 114.074 2.888 o
-28 6 29 0.306 2.281 1.212 o
-28 6 30 23.716 26.002 1.792 o
-28 6 31 5.892 6.707 1.373 o
-28 6 32 0.202 0.527 1.562 o
-28 7 -2 4.355 4.095 1.230 o
-28 7 -1 14.836 18.679 1.503 o
-28 7 0 7.314 9.465 1.348 o
-28 7 1 15.860 18.741 1.359 o
-28 7 2 3.362 5.526 1.224 o
-28 7 3 68.601 65.680 2.473 o
-28 7 4 27.502 30.409 1.923 o
-28 7 5 7.032 8.478 1.314 o
-28 7 6 31.941 32.896 1.880 o
-28 7 7 5.839 12.543 1.423 o
-28 7 8 0.000 0.885 1.291 o
-28 7 9 22.604 23.900 1.776 o
-28 7 10 0.934 1.412 1.224 o
-28 7 11 5.345 4.835 1.398 o
-28 7 12 0.003 1.338 1.344 o
-28 7 13 17.949 16.485 1.869 o
-28 7 14 21.607 25.197 1.809 o
-28 7 15 0.059 1.014 1.337 o
-28 7 16 12.303 13.036 1.691 o
-28 7 17 2.752 2.324 1.255 o
-28 7 18 5.361 5.481 1.283 o
-28 7 19 34.319 37.100 1.902 o
-28 7 20 22.530 20.256 1.570 o
-28 7 21 8.566 12.482 1.429 o
-28 7 22 0.694 1.037 1.173 o
-28 7 23 11.393 10.889 1.545 o
-28 7 24 4.419 5.575 1.329 o
-28 7 25 15.060 12.910 1.675 o
-28 7 26 2.664 3.432 1.309 o
-28 7 27 16.305 13.071 1.644 o
-28 7 28 4.360 5.179 1.306 o
-28 7 29 0.648 -0.232 1.149 o
-28 8 2 96.039 97.046 2.649 o
-28 8 3 3.432 3.292 1.235 o
-28 8 4 6.593 8.641 1.339 o
-28 8 5 22.237 21.320 1.791 o
-28 8 6 122.971 115.239 2.993 o
-28 8 7 12.589 13.848 1.820 o
-28 8 8 34.494 35.349 2.106 o
-28 8 9 5.239 3.691 1.446 o
-28 8 10 27.645 29.355 2.004 o
-28 8 11 2.842 1.141 1.431 o
-28 8 12 133.050 139.875 3.399 o
-28 8 13 135.243 136.036 3.509 o
-28 8 14 1.939 1.289 1.500 o
-28 8 15 9.168 8.780 1.754 o
-28 8 16 7.516 13.493 1.836 o
-28 8 17 0.129 -0.877 1.354 o
-28 8 18 12.935 15.280 1.784 o
-28 8 19 3.081 -0.497 1.384 o
-28 8 20 7.739 8.061 1.726 o
-28 8 21 55.241 53.083 2.785 o
-28 8 22 0.278 0.169 1.579 o
-28 8 23 5.417 7.159 1.755 o
-28 8 24 0.004 0.216 1.456 o
-28 8 25 3.058 1.363 1.475 o
-28 9 10 5.392 2.920 1.546 o
-28 9 11 0.477 0.304 1.383 o
-28 9 12 11.866 10.848 2.173 o
-28 9 13 3.716 4.436 1.564 o
-28 9 14 4.101 5.826 1.701 o
-28 9 15 6.734 6.570 1.742 o
-28 9 16 27.000 31.947 2.988 o
-28 9 17 15.424 20.854 3.187 o
-27 0 -13 86.356 82.970 2.904 o
-27 0 -11 0.064 0.448 1.309 o
-27 0 -9 80.421 101.796 3.324 o
-27 0 -7 7.407 8.498 1.607 o
-27 0 -5 19.223 21.437 2.070 o
-27 0 -3 0.020 0.694 1.131 o
-27 0 -1 2.478 3.520 1.433 o
-27 0 1 2.176 0.999 1.065 o
-27 0 3 77.912 83.084 2.198 o
-27 0 5 175.265 165.618 2.831 o
-27 0 7 54.550 56.412 1.874 o
-27 0 9 62.207 66.162 2.162 o
-27 0 11 268.654 261.188 3.682 o
-27 0 13 86.058 90.522 2.691 o
-27 0 15 30.401 35.049 1.607 o
-27 0 17 1.057 -0.071 1.094 o
-27 0 19 0.188 1.915 1.176 o
-27 0 21 90.850 86.045 2.792 o
-27 0 23 99.322 97.028 3.892 o
-27 0 25 4.833 2.592 1.285 o
-27 0 27 137.848 166.044 5.374 o
-27 0 29 7.989 4.326 1.939 o
-27 0 31 89.266 78.528 3.844 o
-27 0 33 6.699 6.774 1.851 o
-27 0 35 174.354 164.316 4.320 o
-27 0 37 1.190 -0.996 2.662 o
-27 0 39 73.430 66.183 3.881 o
-27 1 -13 4.038 6.166 1.112 o
-27 1 -12 1.261 2.633 1.046 o
-27 1 -11 0.118 1.444 0.973 o
-27 1 -10 0.361 1.277 0.990 o
-27 1 -9 88.074 90.716 2.210 o
-27 1 -8 0.076 0.173 0.996 o
-27 1 -7 0.655 2.863 1.049 o
-27 1 -6 1.239 1.000 0.972 o
-27 1 -5 123.347 122.423 2.330 o
-27 1 -4 17.084 18.567 1.543 o
-27 1 -3 1.125 2.718 0.838 o
-27 1 -2 1.739 3.984 0.889 o
-27 1 -1 194.490 186.316 3.098 o
-27 1 0 2.884 2.037 0.730 o
-27 1 1 4.705 4.426 0.758 o
-27 1 2 10.713 11.388 0.815 o
-27 1 3 2.047 1.975 0.856 o
-27 1 4 17.758 19.909 0.970 o
-27 1 5 1.716 1.876 0.730 o
-27 1 6 158.411 156.814 1.949 o
-27 1 7 24.698 25.461 1.013 o
-27 1 8 165.626 165.204 2.191 o
-27 1 9 162.268 159.941 2.038 o
-27 1 10 19.398 20.712 0.998 o
-27 1 11 98.497 101.500 1.678 o
-27 1 12 0.383 0.164 0.744 o
-27 1 13 2.302 4.106 0.926 o
-27 1 14 163.486 163.041 2.574 o
-27 1 15 1.718 2.405 1.042 o
-27 1 16 16.671 18.080 0.990 o
-27 1 17 25.116 25.121 1.112 o
-27 1 18 0.287 0.243 0.749 o
-27 1 19 133.885 133.335 2.143 o
-27 1 20 18.500 19.578 1.164 o
-27 1 21 35.885 35.047 1.432 o
-27 1 22 2.919 2.418 0.938 o
-27 1 23 61.162 61.128 1.880 o
-27 1 24 2.454 3.028 0.995 o
-27 1 25 47.514 49.696 1.790 o
-27 1 26 98.646 94.594 2.323 o
-27 1 27 17.358 15.074 1.614 o
-27 1 28 50.126 51.714 1.951 o
-27 1 29 47.913 48.039 2.305 o
-27 1 30 33.800 33.298 1.528 o
-27 1 31 1.391 3.554 1.810 o
-27 1 32 30.064 28.707 1.608 o
-27 1 33 31.169 28.824 1.546 o
-27 1 34 26.497 26.724 1.730 o
-27 1 35 0.746 2.131 1.180 o
-27 1 36 5.366 7.176 1.332 o
-27 1 37 0.565 0.836 1.159 o
-27 1 38 14.347 13.186 1.608 o
-27 1 39 30.116 29.440 1.943 o
-27 2 -13 9.036 13.386 1.408 o
-27 2 -12 2.556 7.558 1.358 o
-27 2 -11 0.285 2.485 1.080 o
-27 2 -10 56.728 57.064 2.193 o
-27 2 -9 45.547 50.530 2.190 o
-27 2 -8 84.251 86.828 2.355 o
-27 2 -7 9.287 12.123 1.182 o
-27 2 -6 0.192 0.697 0.993 o
-27 2 -5 10.719 13.195 1.089 o
-27 2 -4 27.214 27.423 1.259 o
-27 2 -3 25.536 27.173 1.204 o
-27 2 -2 19.869 20.925 1.109 o
-27 2 -1 21.181 21.920 1.067 o
-27 2 0 58.807 59.089 1.391 o
-27 2 1 14.297 16.695 0.899 o
-27 2 2 57.000 56.048 1.481 o
-27 2 3 1.832 2.056 0.791 o
-27 2 4 2.221 3.226 0.717 o
-27 2 5 0.067 0.760 0.666 o
-27 2 6 19.074 18.960 0.927 o
-27 2 7 26.659 26.932 1.024 o
-27 2 8 0.084 0.302 0.678 o
-27 2 9 0.276 0.792 0.698 o
-27 2 10 56.161 59.715 1.420 o
-27 2 11 516.697 508.372 4.462 o
-27 2 12 54.762 54.544 1.510 o
-27 2 13 0.000 0.003 0.763 o
-27 2 14 11.092 10.217 0.953 o
-27 2 15 82.816 82.726 1.748 o
-27 2 16 21.881 21.499 1.159 o
-27 2 17 4.574 2.605 0.868 o
-27 2 18 12.340 11.831 1.061 o
-27 2 19 50.980 50.824 1.601 o
-27 2 20 2.255 3.194 0.903 o
-27 2 21 58.942 55.316 1.716 o
-27 2 22 6.128 4.202 1.132 o
-27 2 23 10.102 9.992 1.096 o
-27 2 24 18.739 19.681 1.252 o
-27 2 25 6.601 5.106 1.018 o
-27 2 26 5.052 5.300 1.093 o
-27 2 27 7.263 9.961 1.177 o
-27 2 28 59.248 57.238 2.168 o
-27 2 29 2.558 2.099 1.030 o
-27 2 30 3.456 4.412 1.067 o
-27 2 31 106.299 101.278 2.572 o
-27 2 32 2.542 3.860 1.160 o
-27 2 33 0.672 1.536 1.116 o
-27 2 34 0.387 -0.532 1.108 o
-27 2 35 15.199 16.371 1.630 o
-27 2 36 0.585 -1.165 1.204 o
-27 2 37 27.905 25.149 1.562 o
-27 2 38 3.181 1.855 1.361 o
-27 2 39 2.676 3.048 1.245 o
-27 3 -12 16.047 18.081 2.101 o
-27 3 -11 57.306 58.728 2.064 o
-27 3 -10 34.602 35.457 1.657 o
-27 3 -9 5.243 6.742 1.150 o
-27 3 -8 9.569 14.989 1.512 o
-27 3 -7 12.117 18.299 1.550 o
-27 3 -6 134.453 136.850 2.261 o
-27 3 -5 0.210 1.394 0.911 o
-27 3 -4 6.590 7.261 1.022 o
-27 3 -3 18.276 18.426 1.206 o
-27 3 -2 5.651 6.236 0.997 o
-27 3 -1 12.905 15.161 1.198 o
-27 3 0 0.001 1.765 1.045 o
-27 3 1 5.764 4.985 0.922 o
-27 3 2 2.880 4.610 0.917 o
-27 3 3 0.568 1.625 0.778 o
-27 3 4 35.991 37.325 1.316 o
-27 3 5 15.441 16.622 1.126 o
-27 3 6 34.506 37.596 1.394 o
-27 3 7 54.544 55.468 1.543 o
-27 3 8 9.052 7.540 0.951 o
-27 3 9 65.128 65.985 1.728 o
-27 3 10 1.706 1.730 0.878 o
-27 3 11 140.232 136.580 2.265 o
-27 3 12 125.989 129.036 2.209 o
-27 3 13 18.006 16.421 1.186 o
-27 3 14 5.946 7.345 1.024 o
-27 3 15 6.128 6.778 1.040 o
-27 3 16 39.058 39.672 1.560 o
-27 3 17 8.999 9.232 1.077 o
-27 3 18 88.783 95.017 2.474 o
-27 3 19 9.525 10.090 1.104 o
-27 3 20 22.480 22.022 1.300 o
-27 3 21 138.255 137.618 2.950 o
-27 3 22 13.832 15.070 1.216 o
-27 3 23 170.882 170.131 2.756 o
-27 3 24 15.976 17.246 1.232 o
-27 3 25 15.935 15.424 1.390 o
-27 3 26 19.887 20.598 1.454 o
-27 3 27 6.087 5.424 1.079 o
-27 3 28 70.511 68.812 2.077 o
-27 3 29 18.631 20.738 1.586 o
-27 3 30 8.895 9.092 1.263 o
-27 3 31 42.855 44.791 2.097 o
-27 3 32 166.319 164.909 4.378 o
-27 3 33 0.051 -1.027 1.027 o
-27 3 34 20.447 18.224 1.727 o
-27 3 35 6.089 6.690 1.209 o
-27 3 36 5.760 5.980 1.316 o
-27 3 37 22.648 26.384 1.810 o
-27 3 38 17.502 19.441 2.162 o
-27 4 -11 6.997 6.134 1.408 o
-27 4 -10 47.247 44.713 2.105 o
-27 4 -9 51.659 50.366 2.058 o
-27 4 -8 24.558 24.030 1.447 o
-27 4 -7 14.306 13.704 1.503 o
-27 4 -6 0.003 1.965 0.957 o
-27 4 -5 113.085 111.112 2.243 o
-27 4 -4 1.631 0.851 0.949 o
-27 4 -3 1.264 -0.891 0.891 o
-27 4 -2 24.989 23.441 1.315 o
-27 4 -1 13.534 14.020 1.191 o
-27 4 0 4.483 5.528 0.964 o
-27 4 1 38.742 37.726 1.476 o
-27 4 2 39.004 38.210 1.581 o
-27 4 3 10.090 9.215 1.127 o
-27 4 4 24.571 26.612 1.352 o
-27 4 5 0.707 2.695 1.137 o
-27 4 6 70.076 68.513 1.839 o
-27 4 7 37.050 38.185 1.530 o
-27 4 8 19.117 16.104 1.153 o
-27 4 9 0.588 1.671 0.918 o
-27 4 10 92.822 89.705 1.902 o
-27 4 11 45.664 45.535 1.490 o
-27 4 12 2.562 2.652 0.872 o
-27 4 13 16.813 14.112 1.079 o
-27 4 14 48.216 44.675 1.532 o
-27 4 15 108.110 108.794 2.402 o
-27 4 16 65.469 64.676 1.855 o
-27 4 17 65.203 74.191 1.968 o
-27 4 18 0.522 1.047 1.024 o
-27 4 19 5.908 8.691 1.153 o
-27 4 20 62.434 64.228 2.203 o
-27 4 21 127.204 123.918 2.667 o
-27 4 22 0.472 3.058 0.977 o
-27 4 23 19.242 21.792 1.624 o
-27 4 24 11.175 13.417 1.248 o
-27 4 25 0.545 1.525 1.185 o
-27 4 26 0.465 1.198 1.020 o
-27 4 27 181.625 177.999 3.355 o
-27 4 28 117.703 112.392 3.587 o
-27 4 29 41.058 43.159 1.948 o
-27 4 30 13.796 16.823 1.452 o
-27 4 31 0.365 0.179 1.122 o
-27 4 32 6.251 5.455 1.190 o
-27 4 33 16.218 20.808 1.640 o
-27 4 34 8.472 8.146 1.334 o
-27 4 35 0.000 -1.136 1.136 o
-27 4 36 23.206 24.710 2.142 o
-27 4 37 35.732 37.205 1.971 o
-27 5 -10 17.706 14.727 1.555 o
-27 5 -9 28.395 32.012 1.813 o
-27 5 -8 173.408 168.684 3.434 o
-27 5 -7 56.156 58.451 2.003 o
-27 5 -6 176.588 168.358 2.831 o
-27 5 -5 0.599 2.622 1.091 o
-27 5 -4 67.726 66.292 2.631 o
-27 5 -3 53.603 52.348 1.807 o
-27 5 -2 17.687 16.060 1.218 o
-27 5 -1 42.499 42.312 1.815 o
-27 5 0 35.895 36.734 1.452 o
-27 5 1 0.015 0.243 0.912 o
-27 5 2 22.142 25.444 1.359 o
-27 5 3 29.152 29.384 1.435 o
-27 5 4 0.118 0.800 1.014 o
-27 5 5 2.838 3.822 0.977 o
-27 5 6 92.498 98.171 2.340 o
-27 5 7 2.080 3.825 1.416 o
-27 5 8 57.502 59.923 2.073 o
-27 5 9 79.251 80.949 1.967 o
-27 5 10 0.792 0.434 0.878 o
-27 5 11 26.462 26.743 1.316 o
-27 5 12 0.000 0.314 0.887 o
-27 5 13 4.703 4.751 0.984 o
-27 5 14 85.950 84.819 2.210 o
-27 5 15 2.378 5.061 1.220 o
-27 5 16 2.842 4.398 1.010 o
-27 5 17 0.239 0.152 0.940 o
-27 5 18 46.182 49.657 2.245 o
-27 5 19 178.262 174.487 3.170 o
-27 5 20 19.282 19.951 1.477 o
-27 5 21 41.031 42.618 1.827 o
-27 5 22 50.569 52.310 2.645 o
-27 5 23 37.257 38.168 1.901 o
-27 5 24 47.697 46.805 1.947 o
-27 5 25 11.648 12.794 1.393 o
-27 5 26 51.522 51.325 1.915 o
-27 5 27 1.522 0.985 1.093 o
-27 5 28 3.257 4.073 1.114 o
-27 5 29 27.093 26.522 1.882 o
-27 5 30 24.909 23.685 1.569 o
-27 5 31 1.697 0.990 1.151 o
-27 5 32 32.029 34.355 1.832 o
-27 5 33 4.256 5.466 1.310 o
-27 5 34 0.008 1.814 1.231 o
-27 5 35 12.337 13.147 1.596 o
-27 5 36 14.635 16.101 1.575 o
-27 6 -8 43.255 44.471 2.537 o
-27 6 -7 4.679 4.344 1.917 o
-27 6 -6 12.822 12.000 1.380 o
-27 6 -5 0.211 1.313 1.085 o
-27 6 -4 113.345 110.346 2.522 o
-27 6 -3 19.378 17.676 1.365 o
-27 6 -2 6.699 7.306 1.197 o
-27 6 -1 31.793 30.110 1.541 o
-27 6 0 16.174 16.887 1.314 o
-27 6 1 33.135 32.526 1.516 o
-27 6 2 92.476 88.616 2.281 o
-27 6 3 93.008 93.805 2.348 o
-27 6 4 16.034 16.535 1.349 o
-27 6 5 4.186 4.379 1.035 o
-27 6 6 8.053 5.844 1.075 o
-27 6 7 7.488 9.297 1.315 o
-27 6 8 2.881 3.326 0.942 o
-27 6 9 2.784 2.894 0.951 o
-27 6 10 68.493 67.125 1.906 o
-27 6 11 63.144 64.527 1.838 o
-27 6 12 0.086 0.173 0.957 o
-27 6 13 12.737 14.767 1.219 o
-27 6 14 11.317 13.158 1.221 o
-27 6 15 7.802 10.487 1.294 o
-27 6 16 2.771 3.371 1.292 o
-27 6 17 39.064 42.211 1.737 o
-27 6 18 36.034 37.899 2.113 o
-27 6 19 51.236 53.848 2.564 o
-27 6 20 72.545 78.776 3.418 o
-27 6 21 20.656 21.587 1.724 o
-27 6 22 4.423 6.450 1.385 o
-27 6 23 22.383 17.545 1.576 o
-27 6 24 2.640 2.606 1.247 o
-27 6 25 9.091 9.069 1.394 o
-27 6 26 145.072 141.633 2.931 o
-27 6 27 30.947 35.022 1.844 o
-27 6 28 19.207 18.487 1.567 o
-27 6 29 13.185 12.200 1.402 o
-27 6 30 31.206 30.936 1.737 o
-27 6 31 54.170 52.605 2.237 o
-27 6 32 47.918 51.240 2.251 o
-27 6 33 8.926 9.640 1.410 o
-27 6 34 3.123 3.573 1.272 o
-27 7 -6 13.508 14.174 1.772 o
-27 7 -5 23.576 21.782 1.649 o
-27 7 -4 1.958 0.943 1.194 o
-27 7 -3 0.341 0.855 1.171 o
-27 7 -2 8.092 9.055 1.273 o
-27 7 -1 7.783 6.340 1.173 o
-27 7 0 25.529 26.181 1.486 o
-27 7 1 13.427 16.049 1.552 o
-27 7 2 13.335 18.148 1.473 o
-27 7 3 0.387 -1.054 1.173 o
-27 7 4 31.328 31.944 1.801 o
-27 7 5 1.155 2.176 1.191 o
-27 7 6 13.794 13.713 1.515 o
-27 7 7 40.878 41.573 1.950 o
-27 7 8 80.161 74.842 2.373 o
-27 7 9 176.370 175.420 3.286 o
-27 7 10 56.256 57.081 2.575 o
-27 7 11 4.462 4.173 1.248 o
-27 7 12 23.884 23.695 1.690 o
-27 7 13 12.934 11.597 1.210 o
-27 7 14 4.079 5.187 1.186 o
-27 7 15 6.394 8.449 1.253 o
-27 7 16 31.748 34.040 1.638 o
-27 7 17 30.485 31.406 1.814 o
-27 7 18 8.677 7.017 1.266 o
-27 7 19 10.162 11.617 1.417 o
-27 7 20 38.773 39.327 1.919 o
-27 7 21 48.721 49.727 2.541 o
-27 7 22 0.029 0.741 1.184 o
-27 7 23 2.040 2.344 1.220 o
-27 7 24 1.076 0.542 1.211 o
-27 7 25 6.599 8.838 1.379 o
-27 7 26 7.559 7.462 1.369 o
-27 7 27 9.968 10.648 1.391 o
-27 7 28 1.734 2.376 1.168 o
-27 7 29 13.118 15.106 1.417 o
-27 7 30 5.313 6.090 1.650 o
-27 7 31 30.869 31.416 1.789 o
-27 7 32 9.017 10.091 4.049 o
-27 8 -2 29.383 29.343 1.678 o
-27 8 -1 0.898 1.171 1.132 o
-27 8 0 7.000 8.690 1.372 o
-27 8 1 90.527 95.666 2.580 o
-27 8 2 1.753 4.455 1.221 o
-27 8 3 1.322 1.015 1.178 o
-27 8 4 5.539 5.669 1.266 o
-27 8 5 1.782 2.227 1.306 o
-27 8 6 11.925 11.624 1.500 o
-27 8 7 2.516 2.830 1.392 o
-27 8 8 0.159 -0.915 1.310 o
-27 8 9 0.177 0.548 1.312 o
-27 8 10 19.622 21.773 1.875 o
-27 8 11 0.571 3.239 1.433 o
-27 8 12 10.049 8.417 1.644 o
-27 8 13 18.727 19.436 1.937 o
-27 8 14 5.863 6.596 1.622 o
-27 8 15 25.321 30.080 2.169 o
-27 8 16 2.203 3.755 1.512 o
-27 8 17 18.034 22.018 1.964 o
-27 8 18 0.549 -1.426 1.426 o
-27 8 19 5.030 8.170 1.629 o
-27 8 20 75.969 72.921 2.949 o
-27 8 21 63.571 65.845 3.516 o
-27 8 22 24.913 28.105 1.958 o
-27 8 23 81.579 81.471 2.980 o
-27 8 24 17.412 18.087 1.777 o
-27 8 25 18.255 18.765 1.706 o
-27 8 26 24.844 18.876 1.779 o
-27 8 27 2.321 4.608 1.332 o
-27 8 28 6.216 6.646 1.346 o
-27 9 2 121.868 118.781 2.762 o
-27 9 3 41.355 43.030 1.962 o
-27 9 4 4.015 3.529 1.353 o
-27 9 5 1.865 0.644 1.438 o
-27 9 6 28.593 28.549 1.971 o
-27 9 7 10.765 9.818 1.564 o
-27 9 8 3.876 4.181 1.766 o
-27 9 9 13.935 18.526 1.639 o
-27 9 10 8.376 6.781 1.867 o
-27 9 11 5.193 7.412 1.480 o
-27 9 12 0.533 1.779 1.415 o
-27 9 13 3.799 3.498 1.521 o
-27 9 14 0.380 -1.473 1.473 o
-27 9 15 0.458 -1.120 1.448 o
-27 9 16 57.062 50.462 2.699 o
-27 9 17 1.524 4.293 1.625 o
-27 9 18 53.582 55.723 3.336 o
-27 9 19 51.192 48.135 2.608 o
-27 9 20 12.227 12.842 1.919 o
-27 9 21 35.504 36.848 2.455 o
-27 9 22 0.787 3.363 1.897 o
-27 9 23 0.152 -0.584 1.458 o
-27 9 24 2.145 -1.062 2.019 o
-26 0 -16 14.232 15.677 1.728 o
-26 0 -14 100.438 97.464 3.180 o
-26 0 -12 0.493 3.530 1.425 o
-26 0 -10 137.862 126.003 4.265 o
-26 0 -8 3.040 3.011 2.120 o
-26 0 -6 200.452 194.909 4.305 o
-26 0 -4 77.478 90.498 3.468 o
-26 0 -2 1.061 0.824 1.142 o
-26 0 0 10.992 26.955 1.516 o
-26 0 2 61.851 61.572 1.702 o
-26 0 4 77.541 75.263 2.116 o
-26 0 6 4.364 4.928 1.467 o
-26 0 8 43.292 40.700 2.016 o
-26 0 10 19.692 21.227 1.324 o
-26 0 12 39.739 40.454 2.136 o
-26 0 14 67.278 65.768 2.072 o
-26 0 16 32.145 31.509 1.717 o
-26 0 18 0.000 0.918 1.069 o
-26 0 20 112.213 112.104 2.877 o
-26 0 22 108.565 109.106 4.325 o
-26 0 24 8.134 7.835 1.386 o
-26 0 26 8.533 31.208 1.882 o
-26 0 28 146.344 148.917 3.700 o
-26 0 30 22.927 25.635 1.975 o
-26 0 32 120.436 112.969 3.491 o
-26 0 34 116.510 111.439 3.636 o
-26 0 36 2.121 3.971 1.753 o
-26 0 38 4.321 6.146 2.927 o
-26 0 40 14.153 13.999 2.858 o
-26 1 -16 55.593 54.764 1.968 o
-26 1 -15 5.242 9.206 1.105 o
-26 1 -14 17.568 18.655 1.549 o
-26 1 -13 3.561 5.213 1.007 o
-26 1 -12 4.036 5.050 1.030 o
-26 1 -11 4.061 6.600 1.083 o
-26 1 -10 272.475 254.878 3.322 o
-26 1 -9 21.118 21.635 1.299 o
-26 1 -8 0.093 2.239 0.926 o
-26 1 -7 4.582 5.056 0.916 o
-26 1 -6 0.835 2.166 1.044 o
-26 1 -5 1.458 1.599 0.900 o
-26 1 -4 134.475 132.575 2.075 o
-26 1 -3 154.112 147.578 2.026 o
-26 1 -2 2.323 1.920 0.742 o
-26 1 -1 49.306 48.625 1.308 o
-26 1 0 12.287 12.865 0.840 o
-26 1 1 314.331 299.539 2.771 o
-26 1 2 45.254 46.979 1.558 o
-26 1 3 62.643 61.278 1.491 o
-26 1 4 34.731 34.787 1.171 o
-26 1 5 37.921 38.732 1.117 o
-26 1 6 26.697 28.977 0.993 o
-26 1 7 3.443 3.583 0.685 o
-26 1 8 223.337 222.393 2.290 o
-26 1 9 11.844 12.503 0.823 o
-26 1 10 0.080 0.087 0.644 o
-26 1 11 62.355 62.779 1.448 o
-26 1 12 19.539 20.101 0.937 o
-26 1 13 78.608 73.313 1.723 o
-26 1 14 19.028 17.836 1.008 o
-26 1 15 163.930 160.572 2.408 o
-26 1 16 187.222 181.660 3.151 o
-26 1 17 1.973 1.854 0.736 o
-26 1 18 1.878 2.106 0.778 o
-26 1 19 1.466 0.984 0.814 o
-26 1 20 8.683 8.682 0.889 o
-26 1 21 5.017 5.651 0.919 o
-26 1 22 1.000 0.460 1.131 o
-26 1 23 129.714 125.655 2.244 o
-26 1 24 25.294 24.502 1.282 o
-26 1 25 33.300 33.479 1.581 o
-26 1 26 6.050 7.652 1.001 o
-26 1 27 0.090 -0.506 1.162 o
-26 1 28 0.953 0.358 0.912 o
-26 1 29 51.551 54.654 1.825 o
-26 1 30 1.771 1.189 0.998 o
-26 1 31 14.726 15.045 1.421 o
-26 1 32 36.182 33.710 2.085 o
-26 1 33 23.252 24.570 1.455 o
-26 1 34 38.020 35.344 1.855 o
-26 1 35 5.861 5.371 1.335 o
-26 1 36 30.286 32.826 1.756 o
-26 1 37 120.336 121.956 2.896 o
-26 1 38 58.184 53.471 2.092 o
-26 1 39 13.106 13.482 1.657 o
-26 1 40 0.248 -0.913 1.845 o
-26 1 41 2.583 0.955 1.639 o
-26 2 -15 10.931 15.564 1.747 o
-26 2 -14 12.744 15.936 1.389 o
-26 2 -13 67.855 69.932 2.415 o
-26 2 -12 0.001 1.075 1.008 o
-26 2 -11 0.481 1.249 1.101 o
-26 2 -10 5.114 5.336 1.206 o
-26 2 -9 20.484 21.264 1.444 o
-26 2 -8 5.653 5.569 1.029 o
-26 2 -7 0.116 1.240 1.057 o
-26 2 -6 1.221 1.160 1.093 o
-26 2 -5 39.788 39.662 1.390 o
-26 2 -4 1.172 2.545 0.792 o
-26 2 -3 11.269 12.514 1.072 o
-26 2 -2 15.376 16.004 0.923 o
-26 2 -1 69.941 70.376 1.481 o
-26 2 0 3.873 4.631 0.714 o
-26 2 1 0.114 -0.205 0.647 o
-26 2 2 16.025 17.082 0.987 o
-26 2 3 76.589 75.500 1.385 o
-26 2 4 279.016 274.240 2.782 o
-26 2 5 1.305 0.896 0.622 o
-26 2 6 87.782 86.001 1.469 o
-26 2 7 1.482 1.373 0.822 o
-26 2 8 49.295 52.625 1.293 o
-26 2 9 22.767 26.454 1.001 o
-26 2 10 292.345 286.748 3.343 o
-26 2 11 7.279 8.312 0.795 o
-26 2 12 88.260 91.409 2.536 o
-26 2 13 134.541 131.429 2.080 o
-26 2 14 0.968 2.228 0.797 o
-26 2 15 87.158 81.183 1.937 o
-26 2 16 6.759 5.567 1.045 o
-26 2 17 0.957 1.428 0.834 o
-26 2 18 29.827 31.085 1.801 o
-26 2 19 20.494 20.706 1.166 o
-26 2 20 0.047 -0.711 0.940 o
-26 2 21 67.426 63.792 2.002 o
-26 2 22 113.322 110.985 2.265 o
-26 2 23 21.938 23.971 1.346 o
-26 2 24 8.617 9.323 1.063 o
-26 2 25 1.067 1.587 0.914 o
-26 2 26 8.422 9.869 1.062 o
-26 2 27 40.484 40.557 1.554 o
-26 2 28 75.000 73.747 2.399 o
-26 2 29 5.497 7.675 1.039 o
-26 2 30 3.419 2.612 1.014 o
-26 2 31 14.598 12.863 1.602 o
-26 2 32 2.961 2.870 1.196 o
-26 2 33 15.370 14.361 1.395 o
-26 2 34 42.714 41.348 1.839 o
-26 2 35 57.100 52.652 2.024 o
-26 2 36 55.231 56.643 2.039 o
-26 2 37 23.618 21.099 1.555 o
-26 2 38 6.223 6.999 1.235 o
-26 2 39 3.126 2.974 1.152 o
-26 2 40 3.455 3.133 1.717 o
-26 3 -15 97.615 91.750 2.415 o
-26 3 -14 2.957 6.700 1.425 o
-26 3 -13 17.939 22.661 2.205 o
-26 3 -12 23.656 27.849 1.512 o
-26 3 -11 2.074 4.328 0.996 o
-26 3 -10 0.425 0.772 1.423 o
-26 3 -9 9.313 11.895 1.417 o
-26 3 -8 2.704 5.794 1.208 o
-26 3 -7 25.343 28.617 1.313 o
-26 3 -6 1.334 3.871 0.932 o
-26 3 -5 4.136 7.531 0.854 o
-26 3 -4 5.905 7.316 1.198 o
-26 3 -3 11.201 15.800 1.047 o
-26 3 -2 4.468 5.746 0.757 o
-26 3 -1 65.118 66.585 1.460 o
-26 3 0 6.480 7.907 0.850 o
-26 3 1 24.572 25.850 1.031 o
-26 3 2 5.087 6.116 0.762 o
-26 3 3 40.714 42.464 1.414 o
-26 3 4 25.413 27.125 1.155 o
-26 3 5 2.818 3.484 0.822 o
-26 3 6 273.401 261.106 3.296 o
-26 3 7 63.972 65.557 1.597 o
-26 3 8 2.356 2.612 0.760 o
-26 3 9 37.617 40.606 1.501 o
-26 3 10 0.073 -0.011 0.734 o
-26 3 11 1.103 1.173 0.932 o
-26 3 12 16.759 17.319 1.061 o
-26 3 13 0.325 -0.688 0.688 o
-26 3 14 18.419 18.563 0.992 o
-26 3 15 17.715 15.362 1.089 o
-26 3 16 83.668 82.558 1.647 o
-26 3 17 132.921 127.379 2.221 o
-26 3 18 229.711 217.496 2.870 o
-26 3 19 4.507 4.987 0.877 o
-26 3 20 46.243 46.537 1.648 o
-26 3 21 163.134 161.543 2.687 o
-26 3 22 184.021 171.874 2.716 o
-26 3 23 82.496 81.476 2.053 o
-26 3 24 13.559 13.933 1.127 o
-26 3 25 126.069 125.680 2.357 o
-26 3 26 18.718 17.695 1.154 o
-26 3 27 85.740 90.130 1.965 o
-26 3 28 46.528 45.777 2.323 o
-26 3 29 4.794 5.550 1.193 o
-26 3 30 4.602 7.139 1.224 o
-26 3 31 116.773 118.232 2.819 o
-26 3 32 1.840 4.093 1.217 o
-26 3 33 14.474 12.973 1.362 o
-26 3 34 17.163 20.497 1.492 o
-26 3 35 0.043 2.136 1.157 o
-26 3 36 24.822 23.878 1.557 o
-26 3 37 3.310 5.319 1.276 o
-26 3 38 10.741 9.446 1.438 o
-26 3 39 11.139 11.449 1.490 o
-26 3 40 6.338 7.586 1.361 o
-26 4 -14 2.314 1.700 1.518 o
-26 4 -13 3.033 5.161 1.275 o
-26 4 -12 6.071 7.005 1.335 o
-26 4 -11 135.217 128.125 2.676 o
-26 4 -10 73.127 74.147 2.119 o
-26 4 -9 76.400 76.967 2.336 o
-26 4 -8 4.026 5.262 0.997 o
-26 4 -7 5.188 4.672 0.981 o
-26 4 -6 9.651 10.450 1.063 o
-26 4 -5 5.389 5.807 1.093 o
-26 4 -4 0.826 -0.334 1.170 o
-26 4 -3 24.492 26.176 1.409 o
-26 4 -2 0.314 1.739 1.105 o
-26 4 -1 1.667 2.437 1.014 o
-26 4 0 13.154 15.204 1.060 o
-26 4 1 0.077 -0.791 0.811 o
-26 4 2 13.377 13.687 1.040 o
-26 4 3 38.775 34.946 1.530 o
-26 4 4 3.614 4.085 0.923 o
-26 4 5 0.074 -0.272 0.785 o
-26 4 6 37.626 35.809 1.379 o
-26 4 7 12.971 13.162 1.109 o
-26 4 8 1.694 3.209 1.045 o
-26 4 9 383.617 377.042 3.845 o
-26 4 10 131.798 131.227 2.173 o
-26 4 11 0.025 -0.843 0.843 o
-26 4 12 28.865 28.338 1.284 o
-26 4 13 0.012 1.066 0.851 o
-26 4 14 128.767 125.921 2.283 o
-26 4 15 39.880 41.048 1.495 o
-26 4 16 255.044 248.474 3.142 o
-26 4 17 44.907 47.508 1.827 o
-26 4 18 109.605 108.378 2.240 o
-26 4 19 9.786 10.723 1.096 o
-26 4 20 39.053 39.613 1.964 o
-26 4 21 7.798 8.148 1.028 o
-26 4 22 143.336 140.350 2.627 o
-26 4 23 18.167 16.861 1.234 o
-26 4 24 33.160 35.965 1.544 o
-26 4 25 42.360 43.005 1.540 o
-26 4 26 27.586 27.602 1.360 o
-26 4 27 55.233 55.658 2.382 o
-26 4 28 60.814 60.237 1.946 o
-26 4 29 35.165 36.213 1.605 o
-26 4 30 25.675 30.130 1.660 o
-26 4 31 67.585 67.068 2.600 o
-26 4 32 11.171 11.985 1.279 o
-26 4 33 34.398 36.378 2.045 o
-26 4 34 11.281 9.755 1.426 o
-26 4 35 23.953 23.222 1.702 o
-26 4 36 0.197 -0.393 1.148 o
-26 4 37 19.928 17.985 1.574 o
-26 4 38 0.673 0.047 1.745 o
-26 4 39 9.537 9.140 1.446 o
-26 5 -12 1.408 -0.578 1.265 o
-26 5 -11 31.359 30.977 1.821 o
-26 5 -10 1.975 0.605 1.213 o
-26 5 -9 4.573 4.656 1.232 o
-26 5 -8 92.994 96.904 2.314 o
-26 5 -7 42.435 42.591 1.645 o
-26 5 -6 20.376 20.309 1.340 o
-26 5 -5 19.358 18.309 1.305 o
-26 5 -4 47.702 45.553 1.630 o
-26 5 -3 54.152 52.031 1.671 o
-26 5 -2 1.776 4.424 1.180 o
-26 5 -1 6.824 7.950 1.127 o
-26 5 0 4.309 5.464 0.978 o
-26 5 1 17.612 17.832 1.184 o
-26 5 2 10.168 10.389 1.042 o
-26 5 3 129.868 124.742 2.260 o
-26 5 4 57.749 61.027 1.707 o
-26 5 5 59.745 57.780 1.712 o
-26 5 6 0.011 0.781 0.954 o
-26 5 7 14.570 15.909 1.418 o
-26 5 8 0.649 1.338 0.847 o
-26 5 9 28.194 27.393 1.295 o
-26 5 10 3.233 2.653 0.940 o
-26 5 11 7.214 8.840 1.043 o
-26 5 12 33.170 36.236 1.555 o
-26 5 13 128.438 123.836 2.346 o
-26 5 14 12.011 12.805 1.158 o
-26 5 15 9.824 8.240 1.090 o
-26 5 16 30.324 30.137 1.458 o
-26 5 17 50.860 52.670 2.097 o
-26 5 18 11.420 12.621 1.123 o
-26 5 19 29.127 28.463 1.422 o
-26 5 20 11.655 13.226 1.105 o
-26 5 21 0.504 1.458 1.070 o
-26 5 22 1.146 0.590 0.941 o
-26 5 23 0.035 -0.421 1.071 o
-26 5 24 11.366 11.114 1.198 o
-26 5 25 23.749 24.365 1.484 o
-26 5 26 6.472 6.808 1.073 o
-26 5 27 0.799 0.245 1.048 o
-26 5 28 28.209 31.695 1.778 o
-26 5 29 91.196 90.177 2.298 o
-26 5 30 1.444 2.013 1.165 o
-26 5 31 9.475 12.417 1.371 o
-26 5 32 10.463 10.719 1.535 o
-26 5 33 43.200 44.857 1.935 o
-26 5 34 5.141 5.500 1.206 o
-26 5 35 7.172 7.767 1.258 o
-26 5 36 0.813 3.417 1.311 o
-26 5 37 3.842 3.911 1.309 o
-26 6 -11 4.342 5.040 1.746 o
-26 6 -10 77.812 76.133 2.774 o
-26 6 -9 5.387 8.245 1.476 o
-26 6 -8 4.927 7.368 1.311 o
-26 6 -7 1.567 2.153 1.176 o
-26 6 -6 51.670 49.852 2.063 o
-26 6 -5 0.050 -0.349 0.996 o
-26 6 -4 5.127 3.498 1.135 o
-26 6 -3 43.715 42.675 1.671 o
-26 6 -2 13.515 16.150 1.206 o
-26 6 -1 0.000 0.042 0.928 o
-26 6 0 76.707 74.595 2.164 o
-26 6 1 3.153 4.741 1.078 o
-26 6 2 22.929 22.493 1.487 o
-26 6 3 47.204 49.089 1.710 o
-26 6 4 83.117 77.448 2.117 o
-26 6 5 42.091 42.269 1.695 o
-26 6 6 24.584 26.787 1.286 o
-26 6 7 4.014 4.511 0.904 o
-26 6 8 4.552 4.723 1.102 o
-26 6 9 79.461 81.330 1.904 o
-26 6 10 31.567 32.597 1.427 o
-26 6 11 0.463 -0.174 1.032 o
-26 6 12 2.098 2.323 0.952 o
-26 6 13 79.340 78.839 2.268 o
-26 6 14 41.765 42.697 1.689 o
-26 6 15 57.272 58.310 1.890 o
-26 6 16 7.535 7.881 1.102 o
-26 6 17 33.688 35.176 1.589 o
-26 6 18 0.066 1.139 1.101 o
-26 6 19 79.129 79.756 2.496 o
-26 6 20 14.584 16.409 1.742 o
-26 6 21 3.015 3.799 1.416 o
-26 6 22 1.239 0.700 1.193 o
-26 6 23 19.609 18.949 1.522 o
-26 6 24 21.060 21.255 1.817 o
-26 6 25 1.734 2.020 1.179 o
-26 6 26 2.018 1.633 1.139 o
-26 6 27 13.055 11.219 1.354 o
-26 6 28 0.071 0.047 1.108 o
-26 6 29 30.422 27.782 1.718 o
-26 6 30 5.851 8.352 1.376 o
-26 6 31 4.245 4.823 1.230 o
-26 6 32 0.219 2.517 1.179 o
-26 6 33 1.346 1.766 1.275 o
-26 6 34 30.158 29.444 1.777 o
-26 6 35 86.968 81.967 2.650 o
-26 6 36 67.091 64.098 2.262 o
-26 7 -9 78.688 82.251 2.922 o
-26 7 -8 28.718 26.539 1.820 o
-26 7 -7 3.856 6.801 1.586 o
-26 7 -6 6.160 5.295 1.301 o
-26 7 -5 8.399 8.537 1.273 o
-26 7 -4 35.690 30.367 1.720 o
-26 7 -3 77.118 73.025 2.178 o
-26 7 -2 124.606 115.484 2.488 o
-26 7 -1 22.253 20.983 1.909 o
-26 7 0 39.427 36.767 1.698 o
-26 7 1 13.532 14.944 1.469 o
-26 7 2 2.160 1.350 1.153 o
-26 7 3 22.685 24.410 1.566 o
-26 7 4 4.517 5.569 1.258 o
-26 7 5 85.123 83.997 2.374 o
-26 7 6 73.225 76.235 2.269 o
-26 7 7 63.230 63.894 2.724 o
-26 7 8 17.415 18.032 1.467 o
-26 7 9 0.214 2.749 1.014 o
-26 7 10 24.391 26.318 1.480 o
-26 7 11 8.161 8.872 1.178 o
-26 7 12 0.433 1.518 0.955 o
-26 7 13 4.483 6.176 1.140 o
-26 7 14 0.002 3.438 1.071 o
-26 7 15 6.633 11.220 1.188 o
-26 7 16 48.417 52.013 1.941 o
-26 7 17 27.750 33.210 1.958 o
-26 7 18 3.015 2.696 1.192 o
-26 7 19 94.991 94.020 2.686 o
-26 7 20 7.231 8.598 1.321 o
-26 7 21 0.012 1.466 1.201 o
-26 7 22 39.262 37.719 1.851 o
-26 7 23 76.800 74.663 2.401 o
-26 7 24 44.109 44.002 1.876 o
-26 7 25 4.412 3.408 1.134 o
-26 7 26 3.880 5.783 1.270 o
-26 7 27 3.889 4.171 1.193 o
-26 7 28 4.540 3.163 1.278 o
-26 7 29 6.121 6.424 1.329 o
-26 7 30 35.690 36.531 1.850 o
-26 7 31 61.087 60.490 2.246 o
-26 7 32 1.481 3.038 1.258 o
-26 7 33 9.930 11.188 1.465 o
-26 7 34 34.289 34.584 3.130 o
-26 8 -6 25.889 25.273 1.729 o
-26 8 -5 10.767 9.392 1.468 o
-26 8 -4 12.972 9.618 1.497 o
-26 8 -3 107.684 104.900 2.536 o
-26 8 -2 10.905 13.069 1.582 o
-26 8 -1 6.880 5.918 1.247 o
-26 8 0 5.512 5.840 1.304 o
-26 8 1 69.174 67.278 2.374 o
-26 8 2 8.975 11.407 1.341 o
-26 8 3 4.811 7.277 1.337 o
-26 8 4 10.329 11.787 1.685 o
-26 8 5 0.160 1.531 1.141 o
-26 8 6 5.820 5.441 1.417 o
-26 8 7 0.002 -0.477 1.211 o
-26 8 8 2.040 3.549 1.338 o
-26 8 9 33.586 37.254 2.131 o
-26 8 10 371.957 367.846 5.485 o
-26 8 11 5.211 6.097 1.543 o
-26 8 12 56.248 53.295 2.498 o
-26 8 13 30.803 34.931 2.136 o
-26 8 14 1.487 1.520 1.407 o
-26 8 15 3.448 3.785 1.453 o
-26 8 16 111.031 105.659 3.166 o
-26 8 17 0.143 1.622 1.429 o
-26 8 18 4.712 2.861 1.547 o
-26 8 19 5.141 8.272 1.832 o
-26 8 20 12.344 13.886 1.775 o
-26 8 21 0.040 2.048 1.273 o
-26 8 22 0.536 0.021 1.253 o
-26 8 23 2.689 1.448 1.256 o
-26 8 24 14.716 15.616 1.500 o
-26 8 25 1.639 4.270 1.289 o
-26 8 26 0.432 1.849 1.230 o
-26 8 27 21.750 18.070 1.599 o
-26 8 28 4.085 3.261 1.204 o
-26 8 29 12.258 13.359 1.590 o
-26 8 30 51.697 48.203 2.471 o
-26 8 31 6.984 8.462 1.379 o
-26 9 -2 11.708 13.714 1.531 o
-26 9 -1 53.247 52.257 2.125 o
-26 9 0 17.074 15.636 1.537 o
-26 9 1 16.987 19.382 1.962 o
-26 9 2 1.603 2.495 1.177 o
-26 9 3 0.450 -0.333 1.258 o
-26 9 4 0.027 0.840 1.655 o
-26 9 5 100.365 96.324 2.795 o
-26 9 6 0.415 -1.349 1.349 o
-26 9 7 30.375 27.770 2.511 o
-26 9 8 90.962 84.638 2.644 o
-26 9 9 4.684 7.560 1.478 o
-26 9 10 6.403 4.386 1.344 o
-26 9 11 0.005 1.083 1.295 o
-26 9 12 34.237 37.969 2.089 o
-26 9 13 75.208 77.156 3.895 o
-26 9 14 51.291 48.292 2.974 o
-26 9 15 4.164 1.130 1.512 o
-26 9 16 0.001 -1.386 1.386 o
-26 9 17 6.237 8.364 1.628 o
-26 9 18 97.850 99.839 3.150 o
-26 9 19 16.245 21.053 1.951 o
-26 9 20 58.854 63.871 2.783 o
-26 9 21 15.072 17.040 1.848 o
-26 9 22 0.316 0.349 1.405 o
-26 9 23 47.295 46.532 2.713 o
-26 9 24 15.883 16.740 2.086 o
-26 9 25 0.025 1.046 1.362 o
-26 9 26 0.026 0.181 1.591 o
-26 9 27 4.458 5.742 1.479 o
-26 10 3 9.356 12.540 3.408 o
-26 10 4 0.001 -0.844 1.185 o
-26 10 5 4.433 6.160 1.635 o
-26 10 6 0.108 -0.182 1.447 o
-26 10 7 17.229 16.173 1.861 o
-26 10 8 13.160 12.634 1.805 o
-26 10 9 1.103 0.758 1.510 o
-26 10 10 32.347 33.700 2.443 o
-26 10 11 59.154 54.404 3.035 o
-26 10 12 10.562 11.088 1.862 o
-26 10 13 5.360 5.638 1.728 o
-26 10 14 61.912 64.707 3.114 o
-26 10 15 69.316 64.917 3.465 o
-26 10 16 2.911 2.523 1.680 o
-26 10 17 19.691 24.573 2.354 o
-26 10 18 53.349 58.031 3.574 o
-26 10 19 2.155 2.879 1.675 o
-26 10 20 43.272 42.412 2.489 o
-26 10 21 0.471 0.700 1.447 o
-26 10 22 3.567 0.400 4.266 o
-25 0 -17 31.404 30.674 2.100 o
-25 0 -15 244.474 233.964 4.595 o
-25 0 -13 92.456 85.052 3.637 o
-25 0 -11 96.466 92.412 3.300 o
-25 0 -9 0.742 0.971 1.382 o
-25 0 -7 16.621 14.455 1.551 o
-25 0 -5 76.120 94.416 2.551 o
-25 0 -3 100.796 93.762 2.352 o
-25 0 -1 0.408 -0.993 0.993 o
-25 0 1 64.164 62.232 2.547 o
-25 0 3 75.169 72.462 2.168 o
-25 0 5 27.439 28.665 1.511 o
-25 0 7 56.808 58.127 1.749 o
-25 0 9 327.205 316.871 3.845 o
-25 0 11 5.044 4.750 0.932 o
-25 0 13 5.266 4.679 1.064 o
-25 0 15 91.580 93.470 3.108 o
-25 0 17 58.659 60.165 2.165 o
-25 0 19 5.212 4.350 1.166 o
-25 0 21 53.501 54.199 2.186 o
-25 0 23 23.189 21.306 2.564 o
-25 0 25 1.997 25.322 1.915 o
-25 0 27 282.026 275.409 4.801 o
-25 0 29 0.541 0.366 1.497 o
-25 0 31 86.283 87.901 2.840 o
-25 0 33 3.419 3.427 1.582 o
-25 0 35 234.410 229.861 4.483 o
-25 0 37 43.385 48.361 3.630 o
-25 0 39 7.232 7.195 2.226 o
-25 0 41 22.877 22.641 2.557 o
-25 1 -18 71.343 70.712 2.999 o
-25 1 -17 73.076 77.466 2.148 o
-25 1 -16 0.054 1.474 1.009 o
-25 1 -15 27.850 29.842 1.482 o
-25 1 -14 1.465 1.571 1.068 o
-25 1 -13 23.739 27.761 1.400 o
-25 1 -12 93.758 89.236 2.257 o
-25 1 -11 29.453 33.026 1.435 o
-25 1 -10 20.012 21.217 1.241 o
-25 1 -9 21.361 21.712 1.352 o
-25 1 -8 5.166 6.753 1.402 o
-25 1 -7 0.838 0.932 0.902 o
-25 1 -6 42.464 42.436 1.355 o
-25 1 -5 5.629 6.230 0.843 o
-25 1 -4 47.032 46.867 1.313 o
-25 1 -3 197.031 191.034 2.238 o
-25 1 -2 0.323 1.231 0.791 o
-25 1 -1 41.989 42.870 1.335 o
-25 1 0 15.062 14.771 0.973 o
-25 1 1 34.101 36.768 1.375 o
-25 1 2 94.965 93.011 1.658 o
-25 1 3 0.003 0.785 0.621 o
-25 1 4 10.460 11.113 0.747 o
-25 1 5 75.576 76.009 1.539 o
-25 1 6 2.392 2.677 0.699 o
-25 1 7 0.000 -0.073 0.747 o
-25 1 8 29.613 30.181 1.092 o
-25 1 9 151.444 152.583 1.854 o
-25 1 10 67.477 71.205 1.498 o
-25 1 11 4.079 5.219 0.687 o
-25 1 12 85.546 85.912 1.600 o
-25 1 13 14.067 12.966 0.820 o
-25 1 14 25.701 26.502 1.092 o
-25 1 15 1.539 1.684 0.816 o
-25 1 16 0.745 0.778 0.761 o
-25 1 17 68.201 66.510 1.841 o
-25 1 18 102.246 101.179 2.087 o
-25 1 19 0.015 1.332 0.964 o
-25 1 20 32.151 30.650 1.345 o
-25 1 21 5.276 6.313 0.860 o
-25 1 22 84.576 81.321 2.179 o
-25 1 23 146.364 148.650 2.755 o
-25 1 24 36.553 38.156 1.450 o
-25 1 25 0.237 -0.409 1.101 o
-25 1 26 24.726 26.087 1.201 o
-25 1 27 82.337 78.172 2.487 o
-25 1 28 0.651 0.761 0.994 o
-25 1 29 9.245 9.777 1.076 o
-25 1 30 131.258 130.612 2.577 o
-25 1 31 11.329 11.241 1.083 o
-25 1 32 132.564 127.958 2.430 o
-25 1 33 15.473 14.706 1.295 o
-25 1 34 38.947 38.758 1.612 o
-25 1 35 1.598 3.635 1.127 o
-25 1 36 0.593 2.795 1.148 o
-25 1 37 1.290 1.222 1.125 o
-25 1 38 0.898 3.399 1.139 o
-25 1 39 9.398 9.538 1.350 o
-25 1 40 3.579 0.779 1.277 o
-25 1 41 7.034 10.586 1.471 o
-25 1 42 0.143 1.298 1.468 o
-25 2 -18 6.008 8.114 1.248 o
-25 2 -17 7.512 9.942 1.268 o
-25 2 -16 0.723 5.905 1.225 o
-25 2 -15 7.251 9.135 1.106 o
-25 2 -14 0.003 -0.411 1.387 o
-25 2 -13 5.633 9.340 1.185 o
-25 2 -12 29.495 30.995 1.427 o
-25 2 -11 10.496 11.668 1.135 o
-25 2 -10 29.819 31.879 1.499 o
-25 2 -9 7.087 9.186 1.057 o
-25 2 -8 4.184 4.173 0.857 o
-25 2 -7 21.951 23.907 1.185 o
-25 2 -6 82.100 84.760 1.618 o
-25 2 -5 0.826 1.008 0.704 o
-25 2 -4 15.624 16.360 1.107 o
-25 2 -3 52.139 52.108 1.313 o
-25 2 -2 30.961 32.152 1.137 o
-25 2 -1 4.654 4.668 0.689 o
-25 2 0 5.172 5.239 0.702 o
-25 2 1 201.669 196.407 2.017 o
-25 2 2 0.361 1.354 0.662 o
-25 2 3 76.062 73.443 1.499 o
-25 2 4 57.658 57.749 1.679 o
-25 2 5 6.300 6.140 0.829 o
-25 2 6 146.385 144.438 1.817 o
-25 2 7 4.037 3.978 0.717 o
-25 2 8 266.334 260.054 2.531 o
-25 2 9 8.235 7.649 0.727 o
-25 2 10 130.250 126.060 1.747 o
-25 2 11 72.136 71.767 1.410 o
-25 2 12 59.898 58.280 1.435 o
-25 2 13 277.006 266.864 2.702 o
-25 2 14 26.247 26.180 1.328 o
-25 2 15 3.158 2.545 0.745 o
-25 2 16 280.053 274.530 2.989 o
-25 2 17 68.703 67.426 1.788 o
-25 2 18 8.237 7.285 0.798 o
-25 2 19 13.052 12.169 0.932 o
-25 2 20 5.329 4.920 0.867 o
-25 2 21 48.349 51.932 1.625 o
-25 2 22 3.196 2.937 1.126 o
-25 2 23 110.588 106.298 2.283 o
-25 2 24 0.110 2.003 0.840 o
-25 2 25 48.490 48.759 1.637 o
-25 2 26 540.244 527.237 5.164 o
-25 2 27 11.024 13.263 1.146 o
-25 2 28 2.461 3.877 1.013 o
-25 2 29 79.470 74.224 1.992 o
-25 2 30 3.278 4.263 1.038 o
-25 2 31 5.557 7.247 1.053 o
-25 2 32 29.099 27.666 1.649 o
-25 2 33 71.348 70.264 2.149 o
-25 2 34 25.680 24.351 1.588 o
-25 2 35 2.884 4.448 1.385 o
-25 2 36 26.337 25.658 1.563 o
-25 2 37 8.380 7.403 1.167 o
-25 2 38 12.866 13.697 1.263 o
-25 2 39 17.099 17.015 1.382 o
-25 2 40 9.657 14.968 1.373 o
-25 2 41 25.139 25.301 1.737 o
-25 2 42 42.218 46.612 2.727 o
-25 3 -17 3.996 9.210 1.709 o
-25 3 -16 6.057 11.290 1.282 o
-25 3 -15 0.473 2.185 1.270 o
-25 3 -14 0.027 3.577 1.056 o
-25 3 -13 0.366 1.425 0.993 o
-25 3 -12 18.637 20.509 1.230 o
-25 3 -11 42.580 43.471 1.570 o
-25 3 -10 17.753 19.226 1.166 o
-25 3 -9 32.098 35.577 1.387 o
-25 3 -8 27.668 32.700 1.296 o
-25 3 -7 17.958 22.012 1.326 o
-25 3 -6 251.628 240.633 2.743 o
-25 3 -5 25.779 26.079 1.115 o
-25 3 -4 9.819 10.213 1.068 o
-25 3 -3 8.477 8.795 0.819 o
-25 3 -2 96.736 99.444 1.630 o
-25 3 -1 33.566 35.461 1.153 o
-25 3 0 94.891 93.085 1.679 o
-25 3 1 11.283 11.582 0.780 o
-25 3 2 78.664 77.228 1.375 o
-25 3 3 70.077 69.421 1.510 o
-25 3 4 5.233 3.412 0.773 o
-25 3 5 12.052 12.840 0.819 o
-25 3 6 351.792 348.860 3.251 o
-25 3 7 181.695 178.543 2.025 o
-25 3 8 0.122 -0.179 0.675 o
-25 3 9 12.007 11.541 0.825 o
-25 3 10 189.222 191.365 2.690 o
-25 3 11 10.180 9.366 0.825 o
-25 3 12 5.766 4.979 0.837 o
-25 3 13 72.834 68.582 1.621 o
-25 3 14 21.844 20.111 1.114 o
-25 3 15 95.565 92.186 1.698 o
-25 3 16 103.158 98.288 1.734 o
-25 3 17 14.250 14.366 0.926 o
-25 3 18 13.683 13.520 1.071 o
-25 3 19 16.074 15.587 1.062 o
-25 3 20 1.104 1.022 0.979 o
-25 3 21 13.487 12.240 1.124 o
-25 3 22 6.505 5.679 0.895 o
-25 3 23 47.957 46.665 1.499 o
-25 3 24 2.124 2.530 0.935 o
-25 3 25 1.189 2.271 0.830 o
-25 3 26 18.563 21.336 1.630 o
-25 3 27 13.107 14.755 1.277 o
-25 3 28 88.023 90.287 1.946 o
-25 3 29 94.053 86.485 1.955 o
-25 3 30 46.395 45.345 1.807 o
-25 3 31 21.631 20.765 1.447 o
-25 3 32 8.465 8.406 1.482 o
-25 3 33 15.843 17.475 1.392 o
-25 3 34 46.783 46.770 1.968 o
-25 3 35 6.130 6.064 1.721 o
-25 3 36 36.707 35.450 1.667 o
-25 3 37 7.704 9.128 1.382 o
-25 3 38 62.558 64.663 2.737 o
-25 3 39 5.116 5.487 1.498 o
-25 3 40 17.352 17.329 1.531 o
-25 3 41 19.524 21.407 1.578 o
-25 4 -16 20.770 24.137 1.880 o
-25 4 -15 2.048 0.705 1.204 o
-25 4 -14 41.467 38.940 1.847 o
-25 4 -13 8.592 9.534 1.306 o
-25 4 -12 1.226 0.530 1.089 o
-25 4 -11 19.887 22.768 1.394 o
-25 4 -10 14.954 17.396 1.603 o
-25 4 -9 19.446 22.885 1.193 o
-25 4 -8 26.768 25.097 1.141 o
-25 4 -7 0.199 2.805 0.860 o
-25 4 -6 15.939 19.615 1.174 o
-25 4 -5 0.579 2.063 0.934 o
-25 4 -4 58.288 60.588 2.244 o
-25 4 -3 4.454 6.542 0.787 o
-25 4 -2 31.988 34.350 1.731 o
-25 4 -1 1.142 2.053 0.675 o
-25 4 0 17.146 20.111 1.216 o
-25 4 1 62.633 63.982 1.660 o
-25 4 2 192.767 187.613 2.604 o
-25 4 3 11.578 9.642 1.347 o
-25 4 4 1.431 0.256 0.767 o
-25 4 5 6.429 6.157 0.999 o
-25 4 6 242.918 240.286 2.784 o
-25 4 7 14.056 15.463 1.030 o
-25 4 8 110.763 108.055 1.956 o
-25 4 9 35.744 36.075 1.303 o
-25 4 10 156.597 156.424 2.301 o
-25 4 11 36.539 34.209 1.676 o
-25 4 12 0.233 -0.821 0.821 o
-25 4 13 1.761 1.282 0.840 o
-25 4 14 2.139 0.783 0.801 o
-25 4 15 0.030 0.684 0.768 o
-25 4 16 27.147 29.401 1.324 o
-25 4 17 201.927 196.075 2.952 o
-25 4 18 128.516 127.849 2.522 o
-25 4 19 124.896 125.339 2.436 o
-25 4 20 4.548 3.790 1.166 o
-25 4 21 35.849 34.606 1.488 o
-25 4 22 4.720 5.604 0.960 o
-25 4 23 2.800 4.124 0.906 o
-25 4 24 60.248 65.752 1.797 o
-25 4 25 15.306 17.346 1.135 o
-25 4 26 57.293 61.383 1.788 o
-25 4 27 11.886 13.019 1.461 o
-25 4 28 28.389 31.434 1.500 o
-25 4 29 113.945 115.168 2.388 o
-25 4 30 0.243 0.676 0.985 o
-25 4 31 11.891 13.886 1.270 o
-25 4 32 44.478 44.484 2.424 o
-25 4 33 9.250 8.330 1.202 o
-25 4 34 17.881 19.051 1.674 o
-25 4 35 0.208 1.531 1.120 o
-25 4 36 0.378 0.542 1.054 o
-25 4 37 1.977 1.034 1.081 o
-25 4 38 3.923 4.512 1.218 o
-25 4 39 19.920 19.549 1.569 o
-25 4 40 5.560 6.415 1.233 o
-25 5 -15 57.476 55.613 2.644 o
-25 5 -14 66.766 70.653 2.869 o
-25 5 -13 37.530 39.240 2.321 o
-25 5 -12 8.437 9.478 1.260 o
-25 5 -11 41.350 45.332 2.662 o
-25 5 -10 99.464 94.141 2.339 o
-25 5 -9 0.044 1.080 0.950 o
-25 5 -8 14.868 16.623 1.213 o
-25 5 -7 0.176 0.140 0.970 o
-25 5 -6 8.358 10.236 1.104 o
-25 5 -5 0.773 2.189 0.951 o
-25 5 -4 29.502 27.465 1.381 o
-25 5 -3 59.376 59.204 1.691 o
-25 5 -2 79.155 77.034 1.820 o
-25 5 -1 36.956 37.684 1.340 o
-25 5 0 18.290 26.324 1.337 o
-25 5 1 0.590 0.421 0.842 o
-25 5 2 34.592 35.215 1.385 o
-25 5 3 2.206 3.279 0.886 o
-25 5 4 7.574 7.101 0.960 o
-25 5 5 15.600 15.066 1.082 o
-25 5 6 60.363 59.976 1.872 o
-25 5 7 32.426 30.363 1.256 o
-25 5 8 81.644 82.519 1.764 o
-25 5 9 1.041 2.062 0.835 o
-25 5 10 0.000 0.107 0.825 o
-25 5 11 92.870 89.355 2.502 o
-25 5 12 2.028 3.324 0.925 o
-25 5 13 63.505 60.260 1.570 o
-25 5 14 0.194 -0.136 0.787 o
-25 5 15 46.504 49.424 1.597 o
-25 5 16 271.450 267.909 3.196 o
-25 5 17 15.390 19.507 1.395 o
-25 5 18 80.703 80.066 1.941 o
-25 5 19 13.120 11.697 1.224 o
-25 5 20 151.553 154.239 2.584 o
-25 5 21 32.400 34.465 1.392 o
-25 5 22 83.673 83.880 2.138 o
-25 5 23 31.508 33.635 1.707 o
-25 5 24 85.919 88.481 2.576 o
-25 5 25 40.291 39.491 1.599 o
-25 5 26 1.365 -0.246 1.089 o
-25 5 27 15.933 15.660 1.253 o
-25 5 28 24.115 26.622 2.280 o
-25 5 29 4.772 4.736 1.029 o
-25 5 30 11.300 8.431 1.197 o
-25 5 31 3.322 3.002 1.700 o
-25 5 32 0.886 1.283 1.187 o
-25 5 33 21.822 17.923 1.505 o
-25 5 34 42.600 40.861 1.849 o
-25 5 35 8.493 6.742 1.230 o
-25 5 36 114.910 111.467 2.627 o
-25 5 37 4.008 6.414 1.200 o
-25 5 38 27.390 29.096 1.655 o
-25 5 39 9.227 11.797 1.344 o
-25 6 -13 0.167 2.414 1.622 o
-25 6 -12 0.857 2.872 1.364 o
-25 6 -11 42.303 40.309 2.108 o
-25 6 -10 4.971 4.916 1.544 o
-25 6 -9 1.425 0.627 1.153 o
-25 6 -8 8.668 6.832 1.283 o
-25 6 -7 4.194 4.662 1.127 o
-25 6 -6 92.680 89.665 2.099 o
-25 6 -5 41.551 43.653 1.699 o
-25 6 -4 29.579 30.283 1.487 o
-25 6 -3 34.870 36.792 1.580 o
-25 6 -2 11.163 11.806 1.245 o
-25 6 -1 32.289 34.854 1.634 o
-25 6 0 35.306 35.274 1.429 o
-25 6 1 27.900 28.287 1.417 o
-25 6 2 0.278 0.750 0.914 o
-25 6 3 0.155 1.194 0.841 o
-25 6 4 93.643 93.254 1.973 o
-25 6 5 0.004 1.226 0.836 o
-25 6 6 2.968 3.463 0.852 o
-25 6 7 25.323 24.876 1.622 o
-25 6 8 7.617 8.206 1.280 o
-25 6 9 10.227 12.501 1.272 o
-25 6 10 42.098 41.852 1.680 o
-25 6 11 14.546 11.969 1.075 o
-25 6 12 0.155 0.015 0.830 o
-25 6 13 5.453 7.279 0.979 o
-25 6 14 49.231 51.098 1.772 o
-25 6 15 29.826 30.257 1.469 o
-25 6 16 107.976 104.922 2.416 o
-25 6 17 51.585 56.332 2.098 o
-25 6 18 11.031 9.367 1.142 o
-25 6 19 95.934 97.739 2.272 o
-25 6 20 117.233 112.417 2.547 o
-25 6 21 8.304 8.162 1.160 o
-25 6 22 28.385 27.270 1.530 o
-25 6 23 0.222 -1.242 1.242 o
-25 6 24 61.465 61.290 2.032 o
-25 6 25 14.437 15.488 1.323 o
-25 6 26 13.539 14.880 1.417 o
-25 6 27 32.379 32.153 1.763 o
-25 6 28 0.154 1.269 1.127 o
-25 6 29 0.082 0.547 1.204 o
-25 6 30 32.225 35.007 1.940 o
-25 6 31 0.066 0.669 1.083 o
-25 6 32 2.654 3.912 1.230 o
-25 6 33 2.438 2.180 1.138 o
-25 6 34 0.805 2.585 1.171 o
-25 6 35 48.230 47.449 2.015 o
-25 6 36 57.077 53.340 2.224 o
-25 6 37 19.564 20.364 1.635 o
-25 7 -11 14.399 15.758 1.672 o
-25 7 -10 265.979 254.605 4.446 o
-25 7 -9 49.833 52.613 2.220 o
-25 7 -8 99.352 96.212 2.599 o
-25 7 -7 52.748 49.328 2.214 o
-25 7 -6 15.781 16.669 1.411 o
-25 7 -5 5.995 8.218 1.161 o
-25 7 -4 33.866 32.259 1.564 o
-25 7 -3 0.149 0.813 1.033 o
-25 7 -2 37.897 35.938 1.915 o
-25 7 -1 7.365 8.178 1.207 o
-25 7 0 26.886 27.911 1.555 o
-25 7 1 9.148 11.063 1.279 o
-25 7 2 45.488 43.414 2.135 o
-25 7 3 8.464 9.890 1.541 o
-25 7 4 8.787 9.491 1.416 o
-25 7 5 12.196 13.173 1.230 o
-25 7 6 8.818 11.588 1.132 o
-25 7 7 8.744 11.258 1.692 o
-25 7 8 174.604 176.167 2.621 o
-25 7 9 27.174 31.188 1.376 o
-25 7 10 0.606 1.427 0.935 o
-25 7 11 0.331 1.441 0.893 o
-25 7 12 8.775 9.750 1.344 o
-25 7 13 0.750 0.463 1.298 o
-25 7 14 4.703 5.334 1.000 o
-25 7 15 4.588 5.292 1.361 o
-25 7 16 1.665 3.953 1.458 o
-25 7 17 9.491 12.042 1.173 o
-25 7 18 0.216 1.395 1.052 o
-25 7 19 0.770 0.891 1.073 o
-25 7 20 3.305 3.275 1.127 o
-25 7 21 10.004 9.083 1.305 o
-25 7 22 1.622 0.607 1.149 o
-25 7 23 5.708 6.567 1.760 o
-25 7 24 14.697 12.081 1.380 o
-25 7 25 10.451 12.682 1.409 o
-25 7 26 65.228 64.452 2.273 o
-25 7 27 1.433 1.842 1.109 o
-25 7 28 41.947 35.732 1.889 o
-25 7 29 4.004 3.108 1.449 o
-25 7 30 0.259 0.954 1.214 o
-25 7 31 83.817 80.079 2.564 o
-25 7 32 4.413 8.274 1.296 o
-25 7 33 5.837 8.202 1.314 o
-25 7 34 0.156 2.982 1.216 o
-25 7 35 28.870 28.023 1.808 o
-25 8 -9 5.897 7.050 1.568 o
-25 8 -8 43.210 36.486 1.929 o
-25 8 -7 5.892 7.756 1.794 o
-25 8 -6 35.597 36.281 1.875 o
-25 8 -5 6.290 5.258 1.227 o
-25 8 -4 0.324 0.011 1.039 o
-25 8 -3 10.548 9.943 1.333 o
-25 8 -2 0.005 2.810 1.162 o
-25 8 -1 70.067 69.251 2.316 o
-25 8 0 1.466 0.292 1.141 o
-25 8 1 22.124 21.212 1.749 o
-25 8 2 0.044 0.737 1.164 o
-25 8 3 0.835 0.577 1.147 o
-25 8 4 39.427 42.844 1.953 o
-25 8 5 70.878 71.797 2.478 o
-25 8 6 33.564 34.266 1.785 o
-25 8 7 31.094 30.541 1.771 o
-25 8 8 9.982 12.795 1.460 o
-25 8 9 4.227 3.294 1.283 o
-25 8 10 17.984 18.534 2.039 o
-25 8 11 0.370 3.227 1.473 o
-25 8 12 12.837 9.495 1.672 o
-25 8 13 43.979 39.992 3.044 o
-25 8 14 7.911 8.226 1.681 o
-25 8 15 79.116 77.825 2.873 o
-25 8 16 19.914 17.575 1.599 o
-25 8 17 0.665 -0.007 1.096 o
-25 8 18 4.006 2.871 1.236 o
-25 8 19 133.623 133.422 3.414 o
-25 8 20 37.447 39.323 1.940 o
-25 8 21 2.984 0.983 1.080 o
-25 8 22 41.670 40.361 1.781 o
-25 8 23 0.332 1.022 1.042 o
-25 8 24 0.780 3.637 1.131 o
-25 8 25 114.875 112.038 3.878 o
-25 8 26 21.541 20.583 1.522 o
-25 8 27 10.192 10.094 1.309 o
-25 8 28 10.543 7.660 1.329 o
-25 8 29 0.320 1.169 1.099 o
-25 8 30 6.804 7.595 1.346 o
-25 8 31 6.339 4.904 1.275 o
-25 8 32 6.834 5.768 1.253 o
-25 8 33 2.662 1.823 1.265 o
-25 9 -6 1.110 2.823 1.292 o
-25 9 -5 1.441 1.893 1.251 o
-25 9 -4 77.147 72.767 2.526 o
-25 9 -3 0.112 2.403 1.187 o
-25 9 -2 0.135 2.006 1.165 o
-25 9 -1 4.095 6.059 1.231 o
-25 9 0 5.972 5.111 1.663 o
-25 9 1 1.613 0.520 1.462 o
-25 9 2 5.193 6.133 1.340 o
-25 9 3 14.725 17.932 1.588 o
-25 9 4 3.078 2.967 1.328 o
-25 9 5 29.661 28.447 1.719 o
-25 9 6 1.847 2.536 1.211 o
-25 9 7 21.281 23.360 1.657 o
-25 9 8 94.565 98.977 2.767 o
-25 9 9 37.432 39.438 2.001 o
-25 9 10 5.378 7.488 1.442 o
-25 9 11 42.934 45.524 2.242 o
-25 9 12 61.909 61.265 2.495 o
-25 9 13 3.975 1.226 1.317 o
-25 9 14 24.714 22.908 1.911 o
-25 9 15 5.716 6.249 1.536 o
-25 9 16 3.661 6.169 1.543 o
-25 9 17 23.543 28.163 2.104 o
-25 9 18 150.218 146.262 3.814 o
-25 9 19 18.434 20.554 1.891 o
-25 9 20 20.621 20.536 2.045 o
-25 9 21 1.409 2.531 1.380 o
-25 9 22 0.358 2.125 1.364 o
-25 9 23 15.070 13.290 1.547 o
-25 9 24 5.429 6.998 1.376 o
-25 9 25 30.471 26.681 2.099 o
-25 9 26 5.861 6.992 1.356 o
-25 9 27 0.438 3.069 1.316 o
-25 9 28 0.152 1.557 1.289 o
-25 9 29 3.462 2.124 1.285 o
-25 9 30 0.005 3.763 1.247 o
-25 10 -1 31.901 35.085 1.827 o
-25 10 0 36.438 42.176 2.043 o
-25 10 1 0.927 3.961 1.243 o
-25 10 2 0.176 3.702 1.286 o
-25 10 3 0.011 0.516 1.142 o
-25 10 4 4.463 7.910 1.466 o
-25 10 5 2.675 4.072 1.368 o
-25 10 6 0.789 2.558 1.316 o
-25 10 7 1.217 1.752 1.335 o
-25 10 8 52.148 49.612 2.437 o
-25 10 9 12.329 12.285 1.641 o
-25 10 10 2.075 1.206 1.607 o
-25 10 11 21.643 25.558 2.052 o
-25 10 12 87.790 82.682 3.068 o
-25 10 13 8.466 6.774 1.605 o
-25 10 14 6.096 5.587 1.606 o
-25 10 15 13.626 16.784 1.913 o
-25 10 16 10.647 10.531 1.760 o
-25 10 17 16.823 20.269 2.031 o
-25 10 18 65.512 65.299 2.801 o
-25 10 19 12.237 11.588 1.763 o
-25 10 20 14.068 15.224 1.812 o
-25 10 21 44.338 44.235 2.308 o
-25 10 22 17.950 18.568 1.861 o
-25 10 23 5.673 4.559 1.545 o
-25 10 24 70.593 68.000 3.206 o
-25 10 25 0.582 2.155 1.394 o
-25 11 6 4.373 6.491 6.523 o
-25 11 7 6.233 3.517 1.531 o
-25 11 8 4.899 2.051 2.023 o
-25 11 9 13.512 14.162 1.829 o
-25 11 10 23.303 20.786 1.976 o
-25 11 11 0.027 -1.337 1.337 o
-25 11 12 31.971 28.833 2.254 o
-25 11 13 20.730 17.419 1.981 o
-25 11 14 8.242 8.899 1.828 o
-25 11 15 4.696 3.579 1.635 o
-25 11 16 13.297 13.981 1.928 o
-25 11 17 42.206 43.768 2.593 o
-25 11 18 29.991 28.513 6.302 o
-24 0 -20 70.039 79.464 2.856 o
-24 0 -18 32.087 30.835 2.136 o
-24 0 -16 116.186 116.858 3.147 o
-24 0 -14 29.538 30.905 2.975 o
-24 0 -12 72.406 73.838 3.062 o
-24 0 -10 2.078 2.497 1.296 o
-24 0 -8 139.580 164.311 3.540 o
-24 0 -6 27.233 29.826 1.992 o
-24 0 -4 225.906 215.132 3.055 o
-24 0 -2 194.673 192.060 2.656 o
-24 0 0 260.878 266.522 3.245 o
-24 0 2 534.864 519.992 6.336 o
-24 0 4 2.920 1.997 0.857 o
-24 0 6 12.120 14.253 1.103 o
-24 0 8 57.502 63.220 1.793 o
-24 0 10 766.642 758.709 7.454 o
-24 0 12 0.000 -0.923 0.923 o
-24 0 14 3.273 2.118 1.006 o
-24 0 16 168.941 174.471 3.824 o
-24 0 18 79.049 80.028 3.420 o
-24 0 20 0.273 1.485 1.225 o
-24 0 22 50.112 49.928 2.083 o
-24 0 24 606.106 636.572 7.283 o
-24 0 26 111.852 108.040 2.827 o
-24 0 28 11.682 13.763 1.418 o
-24 0 30 8.413 6.497 1.338 o
-24 0 32 7.716 10.896 1.438 o
-24 0 34 101.602 101.029 3.683 o
-24 0 36 51.108 49.708 2.658 o
-24 0 38 26.830 30.688 2.529 o
-24 0 40 95.600 98.641 6.741 o
-24 0 42 3.585 4.979 1.937 o
-24 1 -20 33.566 37.926 1.654 o
-24 1 -19 8.066 7.998 1.143 o
-24 1 -18 4.383 4.291 1.080 o
-24 1 -17 2.321 2.021 1.030 o
-24 1 -16 0.440 0.368 1.079 o
-24 1 -15 2.152 3.374 0.995 o
-24 1 -14 73.869 70.340 2.248 o
-24 1 -13 4.887 6.652 0.989 o
-24 1 -12 5.087 6.867 1.001 o
-24 1 -11 179.830 178.225 3.025 o
-24 1 -10 115.647 117.321 2.270 o
-24 1 -9 34.760 37.843 1.896 o
-24 1 -8 59.594 55.431 1.516 o
-24 1 -7 5.982 6.535 0.855 o
-24 1 -6 120.201 119.248 2.400 o
-24 1 -5 106.526 107.290 1.682 o
-24 1 -4 4.381 5.142 0.721 o
-24 1 -3 246.614 238.330 2.335 o
-24 1 -2 15.285 15.734 0.844 o
-24 1 -1 1.109 1.927 0.586 o
-24 1 0 13.829 14.181 0.828 o
-24 1 1 0.304 -0.495 0.588 o
-24 1 2 25.917 26.936 1.000 o
-24 1 3 41.063 43.097 1.209 o
-24 1 4 30.973 29.335 1.127 o
-24 1 5 1.024 1.098 0.611 o
-24 1 6 103.874 103.035 1.486 o
-24 1 7 60.009 62.859 1.594 o
-24 1 8 3.178 4.375 0.643 o
-24 1 9 79.419 77.391 1.631 o
-24 1 10 151.338 149.275 2.302 o
-24 1 11 19.077 17.974 0.937 o
-24 1 12 3.978 3.318 0.873 o
-24 1 13 3.061 1.619 0.851 o
-24 1 14 33.967 35.004 1.156 o
-24 1 15 29.088 27.733 1.451 o
-24 1 16 10.668 10.661 0.947 o
-24 1 17 41.772 44.645 1.366 o
-24 1 18 89.365 86.617 2.182 o
-24 1 19 150.924 151.473 2.227 o
-24 1 20 289.212 286.771 3.716 o
-24 1 21 135.971 128.882 2.079 o
-24 1 22 128.280 127.497 2.100 o
-24 1 23 132.122 130.169 2.293 o
-24 1 24 0.548 0.528 0.878 o
-24 1 25 34.764 36.647 1.429 o
-24 1 26 246.248 237.604 3.625 o
-24 1 27 4.184 3.982 0.866 o
-24 1 28 241.074 237.261 3.018 o
-24 1 29 19.752 19.676 1.180 o
-24 1 30 136.725 131.321 2.560 o
-24 1 31 1.081 1.513 0.967 o
-24 1 32 15.078 17.688 1.150 o
-24 1 33 0.705 1.295 0.850 o
-24 1 34 127.870 123.243 2.829 o
-24 1 35 2.393 2.612 1.067 o
-24 1 36 145.590 144.780 2.756 o
-24 1 37 11.643 14.530 1.419 o
-24 1 38 93.859 94.112 2.608 o
-24 1 39 6.992 6.007 1.185 o
-24 1 40 16.998 18.428 1.558 o
-24 1 41 5.879 7.192 1.729 o
-24 1 42 0.767 1.227 1.220 o
-24 1 43 0.012 2.454 1.381 o
-24 2 -20 38.804 43.900 1.847 o
-24 2 -19 43.521 46.550 1.995 o
-24 2 -18 26.490 26.807 1.483 o
-24 2 -17 2.348 3.416 1.016 o
-24 2 -16 1.807 3.610 1.052 o
-24 2 -15 19.592 20.272 1.330 o
-24 2 -14 9.399 11.082 1.272 o
-24 2 -13 1.116 3.517 1.025 o
-24 2 -12 88.044 91.526 2.073 o
-24 2 -11 32.430 34.969 2.070 o
-24 2 -10 330.658 319.648 3.304 o
-24 2 -9 12.706 15.851 0.997 o
-24 2 -8 114.877 110.898 1.925 o
-24 2 -7 4.048 4.468 0.759 o
-24 2 -6 6.158 6.510 0.774 o
-24 2 -5 109.710 102.753 1.572 o
-24 2 -4 35.032 35.530 1.243 o
-24 2 -3 5.620 6.731 0.693 o
-24 2 -2 0.051 -0.018 0.574 o
-24 2 -1 55.781 56.107 1.272 o
-24 2 0 2.511 2.563 0.702 o
-24 2 1 0.784 1.157 0.681 o
-24 2 2 279.888 267.656 2.391 o
-24 2 3 32.042 33.815 1.204 o
-24 2 4 7.451 7.745 0.840 o
-24 2 5 8.716 9.222 0.721 o
-24 2 6 240.371 233.038 2.334 o
-24 2 7 99.020 97.218 1.502 o
-24 2 8 6.804 6.671 0.718 o
-24 2 9 0.274 0.227 0.562 o
-24 2 10 3.217 2.848 0.660 o
-24 2 11 38.220 38.605 1.130 o
-24 2 12 1.267 1.329 0.778 o
-24 2 13 7.131 8.039 0.856 o
-24 2 14 77.233 79.855 1.572 o
-24 2 15 12.662 13.445 0.842 o
-24 2 16 146.039 145.991 2.098 o
-24 2 17 29.514 31.115 1.201 o
-24 2 18 188.071 185.739 2.423 o
-24 2 19 68.418 70.081 1.686 o
-24 2 20 66.528 66.661 1.762 o
-24 2 21 552.005 542.015 4.660 o
-24 2 22 183.434 182.370 2.832 o
-24 2 23 47.042 45.450 1.675 o
-24 2 24 16.553 16.185 1.087 o
-24 2 25 10.428 11.190 0.954 o
-24 2 26 16.595 18.723 1.103 o
-24 2 27 146.200 143.507 2.289 o
-24 2 28 4.141 3.946 0.847 o
-24 2 29 0.007 0.443 0.829 o
-24 2 30 6.660 8.581 1.033 o
-24 2 31 12.433 12.879 1.062 o
-24 2 32 50.538 50.984 2.105 o
-24 2 33 0.192 1.853 0.965 o
-24 2 34 52.727 54.729 2.420 o
-24 2 35 2.182 2.889 0.994 o
-24 2 36 32.901 33.086 1.641 o
-24 2 37 2.505 1.956 1.093 o
-24 2 38 4.493 3.080 1.166 o
-24 2 39 0.009 -0.688 1.002 o
-24 2 40 17.956 17.219 1.373 o
-24 2 41 20.186 19.199 1.574 o
-24 2 42 1.665 1.589 1.806 o
-24 2 43 3.512 1.270 1.237 o
-24 3 -19 8.177 11.177 1.270 o
-24 3 -18 45.447 47.843 2.014 o
-24 3 -17 29.154 30.691 1.563 o
-24 3 -16 17.622 19.414 1.301 o
-24 3 -15 1.856 4.312 1.136 o
-24 3 -14 10.756 11.053 1.049 o
-24 3 -13 59.420 63.295 1.670 o
-24 3 -12 0.884 2.962 1.059 o
-24 3 -11 84.009 83.890 2.076 o
-24 3 -10 19.534 21.064 1.148 o
-24 3 -9 11.203 14.159 1.226 o
-24 3 -8 0.148 0.938 0.802 o
-24 3 -7 4.180 4.498 0.826 o
-24 3 -6 15.304 16.723 1.013 o
-24 3 -5 0.420 1.647 0.781 o
-24 3 -4 60.714 63.589 1.321 o
-24 3 -3 18.443 19.649 1.091 o
-24 3 -2 36.653 35.798 1.273 o
-24 3 -1 92.855 92.029 1.474 o
-24 3 0 115.214 114.920 1.902 o
-24 3 1 48.380 46.956 1.321 o
-24 3 2 66.858 64.915 1.676 o
-24 3 3 10.524 12.190 0.761 o
-24 3 4 20.158 21.552 0.982 o
-24 3 5 379.282 367.860 3.409 o
-24 3 6 19.393 21.075 1.045 o
-24 3 7 107.841 107.468 1.940 o
-24 3 8 109.979 109.591 2.139 o
-24 3 9 8.958 8.660 0.833 o
-24 3 10 5.036 5.212 0.927 o
-24 3 11 0.559 2.180 0.805 o
-24 3 12 275.941 266.171 2.960 o
-24 3 13 5.129 6.335 0.789 o
-24 3 14 97.892 93.946 1.616 o
-24 3 15 12.523 13.494 0.851 o
-24 3 16 167.169 165.257 2.271 o
-24 3 17 14.272 17.041 1.018 o
-24 3 18 7.317 7.714 0.926 o
-24 3 19 3.957 2.914 0.781 o
-24 3 20 3.452 3.897 0.957 o
-24 3 21 0.365 0.216 0.729 o
-24 3 22 68.296 68.190 1.615 o
-24 3 23 16.119 17.432 1.025 o
-24 3 24 3.201 2.667 0.865 o
-24 3 25 15.975 15.380 1.243 o
-24 3 26 99.099 97.936 2.033 o
-24 3 27 0.413 1.861 0.783 o
-24 3 28 0.034 -0.761 0.761 o
-24 3 29 5.480 6.973 1.001 o
-24 3 30 127.084 127.370 2.399 o
-24 3 31 148.963 149.661 2.620 o
-24 3 32 46.654 50.569 1.820 o
-24 3 33 6.098 4.995 1.071 o
-24 3 34 12.475 13.688 1.424 o
-24 3 35 8.765 7.402 1.151 o
-24 3 36 12.468 14.313 1.401 o
-24 3 37 0.310 0.471 0.969 o
-24 3 38 4.648 4.333 1.289 o
-24 3 39 0.266 -0.503 1.175 o
-24 3 40 51.441 51.262 2.138 o
-24 3 41 45.124 44.636 1.996 o
-24 3 42 23.727 26.037 1.683 o
-24 4 -18 69.607 84.135 3.570 o
-24 4 -17 11.649 13.357 1.486 o
-24 4 -16 0.529 6.084 1.186 o
-24 4 -15 7.947 10.278 1.341 o
-24 4 -14 0.005 0.117 1.175 o
-24 4 -13 2.870 2.043 1.127 o
-24 4 -12 4.475 5.436 1.399 o
-24 4 -11 46.513 52.783 1.916 o
-24 4 -10 415.354 397.534 4.206 o
-24 4 -9 0.320 2.677 0.819 o
-24 4 -8 0.037 3.089 0.858 o
-24 4 -7 2.668 4.539 0.949 o
-24 4 -6 30.028 33.031 1.524 o
-24 4 -5 28.378 29.983 1.120 o
-24 4 -4 71.107 72.638 1.497 o
-24 4 -3 54.048 55.909 1.358 o
-24 4 -2 82.125 80.635 1.893 o
-24 4 -1 41.781 44.928 1.165 o
-24 4 0 126.615 134.075 1.852 o
-24 4 1 72.503 77.087 1.452 o
-24 4 2 2.819 4.950 1.062 o
-24 4 3 273.833 263.795 2.549 o
-24 4 4 131.994 130.637 2.130 o
-24 4 5 2.897 2.396 0.872 o
-24 4 6 5.892 7.350 0.831 o
-24 4 7 5.615 4.210 0.720 o
-24 4 8 19.981 22.724 1.374 o
-24 4 9 313.443 307.060 3.176 o
-24 4 10 57.120 60.864 1.586 o
-24 4 11 19.584 19.030 1.099 o
-24 4 12 26.508 33.339 1.376 o
-24 4 13 1.916 2.210 0.955 o
-24 4 14 28.303 27.586 1.252 o
-24 4 15 14.275 15.189 1.024 o
-24 4 16 2.117 7.405 0.837 o
-24 4 17 12.521 11.559 0.929 o
-24 4 18 82.007 85.405 1.795 o
-24 4 19 11.031 11.351 1.107 o
-24 4 20 13.195 18.682 1.225 o
-24 4 21 20.797 23.170 1.228 o
-24 4 22 211.480 209.444 3.212 o
-24 4 23 12.218 12.312 0.965 o
-24 4 24 62.403 64.807 2.043 o
-24 4 25 128.496 132.183 2.164 o
-24 4 26 37.618 37.609 1.610 o
-24 4 27 1.118 2.449 0.938 o
-24 4 28 28.194 30.672 1.475 o
-24 4 29 1.561 2.070 0.919 o
-24 4 30 0.907 1.725 0.939 o
-24 4 31 34.271 34.656 1.728 o
-24 4 32 21.560 23.875 1.623 o
-24 4 33 37.841 36.649 1.609 o
-24 4 34 19.936 19.401 1.396 o
-24 4 35 0.260 -0.638 1.005 o
-24 4 36 43.480 45.343 2.034 o
-24 4 37 7.275 7.758 1.330 o
-24 4 38 0.751 0.316 1.052 o
-24 4 39 7.303 6.996 1.269 o
-24 4 40 4.485 3.840 1.246 o
-24 4 41 0.015 0.463 1.491 o
-24 5 -17 12.828 14.637 2.175 o
-24 5 -16 0.335 0.264 1.212 o
-24 5 -15 34.529 37.331 1.981 o
-24 5 -14 74.512 68.994 2.496 o
-24 5 -13 29.190 27.224 1.719 o
-24 5 -12 17.511 18.245 1.458 o
-24 5 -11 14.496 15.587 1.332 o
-24 5 -10 5.224 5.174 1.066 o
-24 5 -9 60.117 61.923 1.843 o
-24 5 -8 7.916 7.948 1.179 o
-24 5 -7 4.583 6.920 0.998 o
-24 5 -6 7.462 6.341 1.135 o
-24 5 -5 39.353 40.734 1.394 o
-24 5 -4 92.989 94.316 1.895 o
-24 5 -3 90.093 89.795 1.739 o
-24 5 -2 156.988 155.219 2.329 o
-24 5 -1 3.235 4.145 0.846 o
-24 5 0 44.397 44.370 1.495 o
-24 5 1 13.694 14.405 0.987 o
-24 5 2 27.216 26.961 1.488 o
-24 5 3 16.473 14.279 1.363 o
-24 5 4 117.551 121.408 2.721 o
-24 5 5 731.863 705.848 5.627 o
-24 5 6 29.355 32.448 1.795 o
-24 5 7 38.914 40.138 1.288 o
-24 5 8 0.200 -0.332 0.886 o
-24 5 9 5.627 6.010 0.856 o
-24 5 10 187.349 186.348 2.446 o
-24 5 11 64.981 65.262 1.771 o
-24 5 12 0.137 -0.438 0.747 o
-24 5 13 15.957 17.023 1.364 o
-24 5 14 172.068 168.151 2.351 o
-24 5 15 0.202 0.559 0.742 o
-24 5 16 82.340 80.701 1.750 o
-24 5 17 5.203 5.982 1.110 o
-24 5 18 0.122 1.080 0.797 o
-24 5 19 60.438 57.720 1.637 o
-24 5 20 1.130 3.041 0.835 o
-24 5 21 3.868 5.774 1.093 o
-24 5 22 4.381 5.227 1.179 o
-24 5 23 30.178 32.737 1.323 o
-24 5 24 8.729 9.117 1.032 o
-24 5 25 1.725 1.687 1.008 o
-24 5 26 4.740 5.088 1.248 o
-24 5 27 40.439 41.066 1.612 o
-24 5 28 66.670 68.623 1.892 o
-24 5 29 40.497 40.988 1.768 o
-24 5 30 27.543 28.421 1.480 o
-24 5 31 32.868 33.856 1.673 o
-24 5 32 51.692 53.539 2.181 o
-24 5 33 1.924 1.577 1.129 o
-24 5 34 2.312 2.387 1.138 o
-24 5 35 38.138 40.287 1.793 o
-24 5 36 1.837 2.601 1.127 o
-24 5 37 6.194 7.796 1.277 o
-24 5 38 25.252 23.808 1.545 o
-24 5 39 33.430 34.813 1.809 o
-24 5 40 3.318 4.460 1.182 o
-24 6 -16 0.409 0.358 1.494 o
-24 6 -15 14.551 17.698 2.187 o
-24 6 -14 63.215 62.374 2.646 o
-24 6 -13 26.418 27.532 1.791 o
-24 6 -12 91.879 90.513 2.732 o
-24 6 -11 59.026 55.277 2.264 o
-24 6 -10 9.748 10.105 1.522 o
-24 6 -9 3.055 3.108 1.079 o
-24 6 -8 16.212 19.057 1.253 o
-24 6 -7 0.767 1.296 0.910 o
-24 6 -6 3.265 5.158 0.985 o
-24 6 -5 103.345 102.278 2.445 o
-24 6 -4 0.156 1.409 0.858 o
-24 6 -3 25.782 26.365 1.576 o
-24 6 -2 1.797 2.758 0.957 o
-24 6 -1 41.834 44.191 1.657 o
-24 6 0 8.155 8.417 1.195 o
-24 6 1 63.003 65.156 2.559 o
-24 6 2 0.264 -0.179 0.841 o
-24 6 3 14.033 15.279 1.061 o
-24 6 4 46.880 49.787 1.499 o
-24 6 5 11.043 11.737 0.946 o
-24 6 6 3.224 2.807 0.820 o
-24 6 7 144.275 146.175 2.586 o
-24 6 8 38.431 39.036 1.514 o
-24 6 9 88.012 86.933 2.523 o
-24 6 10 16.788 17.007 1.102 o
-24 6 11 4.246 4.951 1.027 o
-24 6 12 226.439 221.120 3.150 o
-24 6 13 0.467 1.199 0.985 o
-24 6 14 156.536 163.750 2.607 o
-24 6 15 405.194 396.212 5.027 o
-24 6 16 0.032 -0.050 1.221 o
-24 6 17 46.025 42.754 1.582 o
-24 6 18 21.923 24.117 1.415 o
-24 6 19 0.321 0.860 0.851 o
-24 6 20 4.777 6.116 1.021 o
-24 6 21 14.236 18.782 1.293 o
-24 6 22 28.796 28.868 1.463 o
-24 6 23 1.913 2.045 0.971 o
-24 6 24 35.893 35.498 1.556 o
-24 6 25 1.502 1.455 0.919 o
-24 6 26 1.313 1.029 0.937 o
-24 6 27 10.994 12.179 1.297 o
-24 6 28 18.293 21.112 1.518 o
-24 6 29 10.649 10.140 1.265 o
-24 6 30 120.527 114.329 2.657 o
-24 6 31 39.345 39.315 1.851 o
-24 6 32 16.054 15.657 1.429 o
-24 6 33 65.994 71.967 2.370 o
-24 6 34 41.287 40.362 2.157 o
-24 6 35 9.035 8.352 1.240 o
-24 6 36 9.980 11.095 1.282 o
-24 6 37 2.651 3.398 1.406 o
-24 6 38 7.688 7.547 1.287 o
-24 6 39 59.050 55.578 2.353 o
-24 7 -14 3.017 3.380 1.381 o
-24 7 -13 6.942 6.332 1.511 o
-24 7 -12 9.847 9.255 1.544 o
-24 7 -11 0.028 1.118 1.305 o
-24 7 -10 46.042 47.762 2.235 o
-24 7 -9 46.317 45.656 2.018 o
-24 7 -8 0.009 -0.321 1.210 o
-24 7 -7 0.261 0.035 1.089 o
-24 7 -6 1.729 1.403 1.098 o
-24 7 -5 14.592 13.882 1.337 o
-24 7 -4 67.714 67.067 1.937 o
-24 7 -3 47.657 50.103 2.259 o
-24 7 -2 0.111 0.324 1.621 o
-24 7 -1 1.002 0.696 0.992 o
-24 7 0 6.952 11.365 1.310 o
-24 7 1 14.739 17.975 1.327 o
-24 7 2 8.708 11.829 1.148 o
-24 7 3 106.431 102.568 2.503 o
-24 7 4 9.015 9.084 1.049 o
-24 7 5 40.873 42.828 2.049 o
-24 7 6 42.297 41.944 1.408 o
-24 7 7 33.437 33.188 1.348 o
-24 7 8 66.838 64.683 1.787 o
-24 7 9 5.099 5.137 0.895 o
-24 7 10 63.790 62.508 1.766 o
-24 7 11 0.132 1.426 0.844 o
-24 7 12 93.387 91.343 2.026 o
-24 7 13 19.562 22.117 1.578 o
-24 7 14 29.044 29.592 1.484 o
-24 7 15 27.480 28.109 1.451 o
-24 7 16 5.026 6.432 1.036 o
-24 7 17 0.160 -0.125 0.914 o
-24 7 18 8.240 10.792 1.085 o
-24 7 19 13.359 16.462 1.275 o
-24 7 20 0.244 0.679 0.939 o
-24 7 21 26.279 25.476 1.465 o
-24 7 22 57.644 60.197 2.001 o
-24 7 23 23.517 22.370 1.450 o
-24 7 24 5.718 7.429 1.190 o
-24 7 25 15.700 16.592 1.745 o
-24 7 26 28.309 27.361 1.738 o
-24 7 27 33.677 35.417 2.081 o
-24 7 28 0.059 1.726 1.101 o
-24 7 29 9.633 6.853 1.237 o
-24 7 30 0.150 0.687 1.138 o
-24 7 31 4.519 5.429 1.427 o
-24 7 32 94.028 95.522 2.675 o
-24 7 33 12.112 12.389 1.366 o
-24 7 34 21.358 20.213 1.546 o
-24 7 35 2.643 4.562 1.219 o
-24 7 36 4.927 4.901 1.363 o
-24 7 37 76.279 76.548 3.412 o
-24 8 -12 5.807 5.186 1.608 o
-24 8 -11 8.622 8.466 1.509 o
-24 8 -10 0.010 0.819 1.289 o
-24 8 -9 7.688 7.419 1.317 o
-24 8 -8 0.132 0.284 1.387 o
-24 8 -7 2.195 2.866 1.195 o
-24 8 -6 1.866 2.228 1.186 o
-24 8 -5 1.269 0.454 1.199 o
-24 8 -4 31.180 27.495 1.722 o
-24 8 -3 22.423 21.979 1.611 o
-24 8 -2 0.778 2.543 1.157 o
-24 8 -1 9.293 10.648 1.518 o
-24 8 0 91.585 101.348 2.536 o
-24 8 1 9.209 9.952 1.361 o
-24 8 2 101.997 99.069 2.728 o
-24 8 3 0.184 1.466 1.475 o
-24 8 4 0.795 1.882 1.256 o
-24 8 5 19.486 18.488 1.620 o
-24 8 6 26.118 28.024 1.728 o
-24 8 7 28.579 28.460 2.013 o
-24 8 8 8.264 16.216 1.504 o
-24 8 9 1.886 1.838 1.190 o
-24 8 10 0.332 -1.094 1.596 o
-24 8 11 27.643 31.484 1.860 o
-24 8 12 5.941 10.024 1.415 o
-24 8 13 25.756 29.409 1.882 o
-24 8 14 25.068 26.702 1.801 o
-24 8 15 23.948 24.494 1.905 o
-24 8 16 26.911 35.974 1.923 o
-24 8 17 7.697 7.845 1.250 o
-24 8 18 3.446 3.571 1.262 o
-24 8 19 8.454 9.119 1.257 o
-24 8 20 3.602 7.848 1.256 o
-24 8 21 4.173 5.132 1.135 o
-24 8 22 0.037 0.167 1.233 o
-24 8 23 21.571 23.668 1.487 o
-24 8 24 7.463 6.829 1.216 o
-24 8 25 25.837 26.689 1.668 o
-24 8 26 48.311 55.932 2.640 o
-24 8 27 0.335 2.533 1.188 o
-24 8 28 15.693 23.934 1.662 o
-24 8 29 0.771 0.309 1.100 o
-24 8 30 3.379 3.470 1.202 o
-24 8 31 0.002 0.309 1.081 o
-24 8 32 5.024 6.497 1.230 o
-24 8 33 103.407 95.934 2.615 o
-24 8 34 3.612 3.457 1.316 o
-24 8 35 46.833 52.255 2.890 o
-24 9 -9 10.461 7.977 1.434 o
-24 9 -8 1.410 1.242 1.245 o
-24 9 -7 3.347 -0.991 1.224 o
-24 9 -6 0.574 1.586 1.211 o
-24 9 -5 0.055 3.893 1.304 o
-24 9 -4 25.508 24.657 1.953 o
-24 9 -3 0.063 0.220 1.123 o
-24 9 -2 1.501 2.867 1.195 o
-24 9 -1 35.907 39.941 1.961 o
-24 9 0 28.568 27.730 1.691 o
-24 9 1 2.656 0.706 1.114 o
-24 9 2 38.221 34.780 1.880 o
-24 9 3 1.667 1.246 1.172 o
-24 9 4 30.550 29.150 1.719 o
-24 9 5 4.646 4.759 1.280 o
-24 9 6 5.669 5.273 1.247 o
-24 9 7 0.048 -1.078 1.078 o
-24 9 8 0.151 2.509 1.203 o
-24 9 9 56.721 51.730 2.212 o
-24 9 10 1.353 0.825 1.266 o
-24 9 11 45.777 45.385 2.843 o
-24 9 12 111.461 105.871 3.009 o
-24 9 13 10.205 9.679 1.870 o
-24 9 14 3.467 3.553 1.434 o
-24 9 15 0.043 0.896 1.292 o
-24 9 16 1.500 1.268 1.466 o
-24 9 17 15.989 16.166 1.832 o
-24 9 18 4.324 5.003 1.636 o
-24 9 19 14.998 14.354 1.719 o
-24 9 20 97.777 95.526 3.064 o
-24 9 21 5.369 3.614 1.332 o
-24 9 22 0.258 1.432 1.183 o
-24 9 23 32.235 30.374 2.017 o
-24 9 24 1.706 5.785 1.232 o
-24 9 25 12.927 12.622 1.540 o
-24 9 26 27.460 26.378 1.728 o
-24 9 27 5.036 4.687 1.289 o
-24 9 28 35.489 35.443 1.917 o
-24 9 29 63.776 59.217 2.600 o
-24 9 30 1.490 2.114 1.211 o
-24 9 31 5.397 4.555 1.282 o
-24 9 32 47.855 48.794 2.413 o
-24 10 -5 71.528 73.061 3.411 o
-24 10 -4 32.131 34.163 1.846 o
-24 10 -3 35.572 38.283 2.090 o
-24 10 -2 1.972 3.203 1.227 o
-24 10 -1 3.482 4.024 1.215 o
-24 10 0 8.410 10.061 1.358 o
-24 10 1 0.070 1.084 1.531 o
-24 10 2 2.025 3.099 1.180 o
-24 10 3 7.917 9.853 1.446 o
-24 10 4 43.327 41.674 2.000 o
-24 10 5 0.813 3.097 1.251 o
-24 10 6 5.506 8.798 1.443 o
-24 10 7 0.140 1.231 1.232 o
-24 10 8 1.087 3.524 1.291 o
-24 10 9 0.232 -0.162 1.328 o
-24 10 10 57.034 59.309 2.673 o
-24 10 11 6.797 8.238 1.758 o
-24 10 12 12.020 14.720 1.866 o
-24 10 13 17.080 13.765 1.842 o
-24 10 14 53.938 48.692 2.626 o
-24 10 15 42.443 41.764 2.467 o
-24 10 16 228.888 218.628 4.465 o
-24 10 17 1.631 4.577 1.550 o
-24 10 18 94.113 96.168 2.997 o
-24 10 19 1.073 1.916 1.373 o
-24 10 20 1.781 3.311 1.386 o
-24 10 21 13.969 15.554 1.701 o
-24 10 22 33.268 30.654 1.968 o
-24 10 23 0.295 1.559 1.510 o
-24 10 24 34.262 32.560 1.979 o
-24 10 25 2.597 3.838 1.546 o
-24 10 26 1.304 1.827 1.690 o
-24 10 27 28.826 33.565 2.126 o
-24 10 28 0.001 4.340 1.331 o
-24 11 0 4.380 7.382 3.356 o
-24 11 1 0.017 0.900 1.245 o
-24 11 2 0.595 -0.646 1.226 o
-24 11 3 21.906 19.192 1.815 o
-24 11 4 19.156 16.948 2.515 o
-24 11 5 16.200 17.079 1.849 o
-24 11 6 84.566 79.974 2.881 o
-24 11 7 33.822 35.553 2.133 o
-24 11 8 15.988 16.004 2.183 o
-24 11 9 63.000 58.098 3.336 o
-24 11 10 3.253 0.701 1.953 o
-24 11 11 1.416 2.176 1.489 o
-24 11 12 22.494 20.571 2.133 o
-24 11 13 2.055 4.893 2.279 o
-24 11 14 6.602 5.210 1.649 o
-24 11 15 3.311 3.030 1.559 o
-24 11 16 3.544 5.218 1.622 o
-24 11 17 12.699 11.145 1.784 o
-24 11 18 6.817 8.461 2.081 o
-24 11 19 77.147 80.476 3.252 o
-24 11 20 9.162 7.671 1.670 o
-24 11 21 3.399 6.194 1.560 o
-24 11 22 28.145 30.049 2.037 o
-24 11 23 21.479 24.711 3.215 o
-23 0 -21 237.400 225.961 4.253 o
-23 0 -19 46.870 43.992 2.440 o
-23 0 -17 1.403 0.024 1.344 o
-23 0 -15 82.898 77.990 4.357 o
-23 0 -13 5.201 5.630 1.388 o
-23 0 -11 24.225 26.848 2.448 o
-23 0 -9 49.709 48.197 3.091 o
-23 0 -7 49.063 47.878 2.039 o
-23 0 -5 85.918 89.204 2.005 o
-23 0 -3 196.417 196.859 3.246 o
-23 0 -1 0.575 0.127 1.075 o
-23 0 1 11.832 12.116 1.002 o
-23 0 3 6.482 5.611 0.906 o
-23 0 5 476.539 457.323 4.775 o
-23 0 7 669.186 650.947 6.097 o
-23 0 9 133.094 128.979 2.685 o
-23 0 11 51.942 52.638 2.129 o
-23 0 13 0.099 -0.971 0.971 o
-23 0 15 51.628 52.192 2.245 o
-23 0 17 79.298 72.464 2.205 o
-23 0 19 38.329 42.673 1.843 o
-23 0 21 3.364 3.558 1.220 o
-23 0 23 195.846 225.703 3.679 o
-23 0 25 441.391 426.200 5.805 o
-23 0 27 2.880 2.303 1.123 o
-23 0 29 2.450 3.511 1.347 o
-23 0 31 4.817 5.393 1.195 o
-23 0 33 49.957 51.281 2.452 o
-23 0 35 55.236 54.773 2.355 o
-23 0 37 3.000 1.405 1.690 o
-23 0 39 6.296 5.407 1.839 o
-23 0 41 34.456 34.503 2.938 o
-23 0 43 89.996 85.803 3.642 o
-23 1 -22 70.832 69.586 2.306 o
-23 1 -21 27.367 29.656 1.617 o
-23 1 -20 120.329 112.277 2.329 o
-23 1 -19 0.108 1.856 0.952 o
-23 1 -18 22.897 22.139 1.347 o
-23 1 -17 29.438 25.047 1.496 o
-23 1 -16 11.666 13.015 1.267 o
-23 1 -15 22.401 23.784 1.792 o
-23 1 -14 177.181 168.376 3.841 o
-23 1 -13 0.088 -0.191 1.007 o
-23 1 -12 19.203 22.938 1.411 o
-23 1 -11 200.504 188.503 2.569 o
-23 1 -10 36.577 35.421 1.466 o
-23 1 -9 26.811 30.617 1.522 o
-23 1 -8 146.051 141.423 2.172 o
-23 1 -7 20.373 18.390 1.165 o
-23 1 -6 219.765 214.694 2.570 o
-23 1 -5 16.254 17.169 1.031 o
-23 1 -4 2.000 1.777 0.641 o
-23 1 -3 14.729 14.631 0.763 o
-23 1 -2 53.542 54.856 1.084 o
-23 1 -1 28.172 28.890 0.958 o
-23 1 0 2.271 2.686 0.602 o
-23 1 1 120.821 123.200 1.575 o
-23 1 2 0.193 0.506 0.557 o
-23 1 3 195.566 195.366 2.121 o
-23 1 4 372.196 369.693 3.006 o
-23 1 5 30.726 31.792 1.015 o
-23 1 6 272.560 264.931 2.375 o
-23 1 7 147.644 143.376 1.738 o
-23 1 8 155.615 151.405 2.089 o
-23 1 9 228.179 229.756 2.367 o
-23 1 10 108.191 107.070 1.680 o
-23 1 11 184.938 180.433 2.475 o
-23 1 12 16.757 15.553 0.886 o
-23 1 13 76.385 75.634 1.477 o
-23 1 14 96.997 95.945 2.100 o
-23 1 15 354.534 341.831 3.988 o
-23 1 16 7.687 8.715 0.813 o
-23 1 17 281.553 280.770 3.238 o
-23 1 18 4.307 3.517 0.757 o
-23 1 19 108.422 107.413 1.846 o
-23 1 20 15.164 15.898 1.140 o
-23 1 21 207.520 206.003 2.799 o
-23 1 22 20.696 22.844 1.105 o
-23 1 23 5.881 5.986 0.898 o
-23 1 24 212.808 211.392 2.406 o
-23 1 25 71.250 69.698 1.663 o
-23 1 26 107.071 105.823 1.965 o
-23 1 27 86.732 88.345 1.698 o
-23 1 28 17.445 20.168 1.026 o
-23 1 29 46.528 47.125 1.400 o
-23 1 30 41.654 43.207 1.848 o
-23 1 31 12.775 14.030 1.035 o
-23 1 32 183.153 174.599 2.424 o
-23 1 33 146.870 142.409 2.659 o
-23 1 34 55.868 58.755 1.644 o
-23 1 35 66.000 65.115 1.793 o
-23 1 36 61.052 63.445 2.232 o
-23 1 37 34.244 33.993 1.658 o
-23 1 38 122.642 115.087 2.774 o
-23 1 39 0.046 0.258 1.198 o
-23 1 40 131.877 127.667 2.808 o
-23 1 41 4.792 6.036 1.291 o
-23 1 42 34.140 32.949 1.869 o
-23 1 43 2.656 4.204 1.296 o
-23 1 44 26.572 26.028 1.953 o
-23 2 -22 17.612 21.116 1.605 o
-23 2 -21 137.646 132.977 2.746 o
-23 2 -20 44.435 47.040 1.867 o
-23 2 -19 0.753 3.916 1.098 o
-23 2 -18 51.126 51.362 1.722 o
-23 2 -17 151.090 144.593 2.599 o
-23 2 -16 14.768 16.090 1.260 o
-23 2 -15 79.330 79.843 1.946 o
-23 2 -14 0.063 2.746 0.867 o
-23 2 -13 5.086 5.006 1.034 o
-23 2 -12 4.403 6.133 1.238 o
-23 2 -11 25.191 27.416 1.338 o
-23 2 -10 20.139 22.930 1.088 o
-23 2 -9 46.132 45.598 1.405 o
-23 2 -8 9.669 10.382 1.031 o
-23 2 -7 30.066 30.937 1.141 o
-23 2 -6 4.083 5.200 0.788 o
-23 2 -5 16.815 16.340 0.956 o
-23 2 -4 52.772 55.844 1.207 o
-23 2 -3 50.908 47.274 1.111 o
-23 2 -2 55.374 57.243 1.390 o
-23 2 -1 42.626 45.419 1.148 o
-23 2 0 121.003 120.588 1.567 o
-23 2 1 60.400 63.254 1.189 o
-23 2 2 493.551 474.965 3.223 o
-23 2 3 33.786 35.952 1.220 o
-23 2 4 3.358 5.032 0.869 o
-23 2 5 99.026 100.612 1.807 o
-23 2 6 126.295 125.806 2.275 o
-23 2 7 32.440 31.924 1.142 o
-23 2 8 152.341 151.430 1.793 o
-23 2 9 35.458 38.960 1.197 o
-23 2 10 72.347 70.088 1.338 o
-23 2 11 18.753 17.859 0.846 o
-23 2 12 26.266 24.159 1.049 o
-23 2 13 1.735 1.988 0.649 o
-23 2 14 0.586 -0.097 0.604 o
-23 2 15 1.289 1.310 0.620 o
-23 2 16 167.293 165.419 2.500 o
-23 2 17 430.192 424.294 3.929 o
-23 2 18 5.715 6.278 0.885 o
-23 2 19 47.563 45.872 1.522 o
-23 2 20 19.403 20.232 0.955 o
-23 2 21 30.572 31.001 1.213 o
-23 2 22 0.013 0.454 0.693 o
-23 2 23 85.132 87.135 1.708 o
-23 2 24 3.734 3.539 0.731 o
-23 2 25 95.427 98.010 1.803 o
-23 2 26 78.311 77.794 1.782 o
-23 2 27 3.802 5.966 0.835 o
-23 2 28 0.414 -0.677 0.677 o
-23 2 29 45.133 46.862 1.515 o
-23 2 30 49.382 48.939 1.471 o
-23 2 31 136.663 137.840 2.211 o
-23 2 32 0.579 -0.879 0.894 o
-23 2 33 74.483 75.609 2.336 o
-23 2 34 86.821 85.449 2.602 o
-23 2 35 34.538 33.074 1.618 o
-23 2 36 14.662 14.175 1.292 o
-23 2 37 10.785 13.211 1.474 o
-23 2 38 16.140 17.089 1.326 o
-23 2 39 0.374 0.237 0.952 o
-23 2 40 5.357 3.349 1.329 o
-23 2 41 1.130 -0.708 1.045 o
-23 2 42 8.139 8.491 1.277 o
-23 2 43 0.007 1.607 1.255 o
-23 2 44 0.024 0.090 1.257 o
-23 3 -21 6.290 8.153 1.558 o
-23 3 -20 30.734 33.231 1.769 o
-23 3 -19 0.004 3.322 1.249 o
-23 3 -18 0.039 0.357 1.130 o
-23 3 -17 19.768 19.011 1.270 o
-23 3 -16 14.666 14.279 1.114 o
-23 3 -15 5.339 5.689 0.977 o
-23 3 -14 91.391 89.921 1.977 o
-23 3 -13 13.316 14.250 1.047 o
-23 3 -12 21.631 23.169 1.276 o
-23 3 -11 81.067 82.666 1.883 o
-23 3 -10 39.020 40.554 1.781 o
-23 3 -9 16.681 18.037 0.981 o
-23 3 -8 62.360 63.530 1.418 o
-23 3 -7 21.192 19.953 0.970 o
-23 3 -6 36.458 37.101 1.197 o
-23 3 -5 54.131 55.474 1.385 o
-23 3 -4 360.718 344.453 2.978 o
-23 3 -3 4.400 6.183 0.694 o
-23 3 -2 119.827 119.869 1.576 o
-23 3 -1 11.087 13.067 0.731 o
-23 3 0 14.604 14.662 0.958 o
-23 3 1 3.368 4.345 0.706 o
-23 3 2 72.691 73.433 1.582 o
-23 3 3 6.392 5.687 0.623 o
-23 3 4 3.025 3.303 0.577 o
-23 3 5 0.108 0.462 0.616 o
-23 3 6 340.244 340.484 2.683 o
-23 3 7 55.881 54.289 1.424 o
-23 3 8 47.276 46.469 1.178 o
-23 3 9 140.336 137.813 1.873 o
-23 3 10 0.026 -0.511 0.525 o
-23 3 11 211.716 208.262 2.471 o
-23 3 12 263.283 251.041 2.394 o
-23 3 13 1.972 2.014 0.672 o
-23 3 14 107.535 101.872 2.049 o
-23 3 15 9.456 8.395 0.698 o
-23 3 16 3.753 4.055 0.720 o
-23 3 17 107.292 106.458 1.809 o
-23 3 18 302.382 290.835 3.094 o
-23 3 19 23.851 25.611 1.447 o
-23 3 20 28.777 29.767 1.380 o
-23 3 21 0.013 0.139 0.856 o
-23 3 22 20.645 21.324 1.339 o
-23 3 23 87.832 88.263 1.745 o
-23 3 24 49.849 51.048 1.753 o
-23 3 25 46.892 47.385 1.471 o
-23 3 26 22.402 24.003 1.432 o
-23 3 27 24.562 24.381 1.388 o
-23 3 28 1.752 1.031 0.812 o
-23 3 29 0.240 1.356 0.988 o
-23 3 30 92.092 85.982 1.922 o
-23 3 31 18.460 19.882 1.272 o
-23 3 32 153.322 151.353 2.539 o
-23 3 33 31.060 31.648 1.461 o
-23 3 34 1.052 1.696 0.925 o
-23 3 35 22.129 21.118 1.499 o
-23 3 36 12.913 13.425 1.218 o
-23 3 37 16.840 16.448 1.323 o
-23 3 38 23.207 23.813 1.564 o
-23 3 39 51.019 50.893 1.984 o
-23 3 40 14.990 16.808 1.574 o
-23 3 41 0.895 3.498 1.102 o
-23 3 42 44.198 46.080 2.529 o
-23 3 43 0.928 5.040 1.372 o
-23 4 -20 3.585 5.889 1.905 o
-23 4 -19 1.207 2.995 1.224 o
-23 4 -18 2.283 2.352 1.358 o
-23 4 -17 1.674 2.162 1.288 o
-23 4 -16 14.039 15.811 1.258 o
-23 4 -15 5.097 6.892 1.118 o
-23 4 -14 11.525 14.286 1.410 o
-23 4 -13 0.463 1.931 0.802 o
-23 4 -12 5.386 6.585 1.085 o
-23 4 -11 0.485 2.346 0.788 o
-23 4 -10 1.324 3.183 0.847 o
-23 4 -9 16.032 15.944 0.964 o
-23 4 -8 0.369 2.103 0.897 o
-23 4 -7 16.604 19.200 0.935 o
-23 4 -6 34.607 35.921 1.179 o
-23 4 -5 13.162 13.907 1.107 o
-23 4 -4 2.290 3.442 0.664 o
-23 4 -3 48.766 49.919 1.379 o
-23 4 -2 477.231 461.622 3.570 o
-23 4 -1 5.750 5.053 0.888 o
-23 4 0 8.160 7.457 0.745 o
-23 4 1 7.186 7.089 0.696 o
-23 4 2 3.506 4.319 0.686 o
-23 4 3 5.221 5.489 0.641 o
-23 4 4 38.422 40.709 1.453 o
-23 4 5 5.170 6.015 0.780 o
-23 4 6 100.124 101.658 1.448 o
-23 4 7 40.363 41.440 1.381 o
-23 4 8 63.667 67.874 1.438 o
-23 4 9 72.530 72.014 1.447 o
-23 4 10 11.729 12.180 0.940 o
-23 4 11 2.655 3.383 0.630 o
-23 4 12 2.352 2.134 0.820 o
-23 4 13 13.630 14.208 0.910 o
-23 4 14 8.599 9.537 0.885 o
-23 4 15 126.950 119.273 2.021 o
-23 4 16 0.047 -0.694 0.694 o
-23 4 17 98.216 95.654 2.257 o
-23 4 18 55.571 54.620 1.506 o
-23 4 19 74.181 71.451 1.412 o
-23 4 20 4.219 3.312 0.798 o
-23 4 21 0.243 -0.826 0.826 o
-23 4 22 120.905 121.359 2.129 o
-23 4 23 39.411 38.153 1.866 o
-23 4 24 30.232 31.772 1.699 o
-23 4 25 65.811 66.969 1.701 o
-23 4 26 16.276 16.781 1.167 o
-23 4 27 0.214 -0.125 0.841 o
-23 4 28 11.936 12.669 1.115 o
-23 4 29 105.519 104.100 2.339 o
-23 4 30 0.350 2.158 0.943 o
-23 4 31 8.352 9.224 1.125 o
-23 4 32 4.474 3.444 0.985 o
-23 4 33 0.140 1.498 1.267 o
-23 4 34 1.934 2.369 1.025 o
-23 4 35 8.539 8.289 1.314 o
-23 4 36 0.030 2.243 1.106 o
-23 4 37 3.408 2.077 1.100 o
-23 4 38 1.537 1.786 1.206 o
-23 4 39 4.015 3.320 1.167 o
-23 4 40 5.276 6.739 1.254 o
-23 4 41 9.422 9.579 1.369 o
-23 4 42 24.181 21.738 1.552 o
-23 5 -19 0.414 2.295 1.265 o
-23 5 -18 108.043 103.699 3.275 o
-23 5 -17 6.317 6.796 1.390 o
-23 5 -16 33.229 34.543 2.084 o
-23 5 -15 3.424 5.734 1.330 o
-23 5 -14 13.099 13.454 1.323 o
-23 5 -13 24.030 26.836 1.479 o
-23 5 -12 14.022 13.549 1.212 o
-23 5 -11 37.739 40.455 1.782 o
-23 5 -10 63.755 66.469 2.435 o
-23 5 -9 123.899 127.011 2.072 o
-23 5 -8 13.144 16.404 1.000 o
-23 5 -7 36.502 39.246 1.681 o
-23 5 -6 16.021 19.257 0.978 o
-23 5 -5 23.993 26.568 1.512 o
-23 5 -4 245.259 239.227 2.758 o
-23 5 -3 72.700 73.042 1.835 o
-23 5 -2 32.209 33.167 1.532 o
-23 5 -1 52.500 52.583 1.680 o
-23 5 0 151.452 149.359 2.409 o
-23 5 1 33.066 33.579 1.388 o
-23 5 2 132.122 130.081 2.031 o
-23 5 3 7.935 9.005 0.879 o
-23 5 4 173.198 179.899 2.363 o
-23 5 5 402.198 387.845 3.520 o
-23 5 6 1.881 2.854 0.789 o
-23 5 7 7.913 9.294 0.851 o
-23 5 8 50.060 48.386 1.552 o
-23 5 9 2.257 1.925 0.754 o
-23 5 10 127.089 124.230 1.969 o
-23 5 11 21.000 21.856 1.180 o
-23 5 12 101.741 99.490 2.126 o
-23 5 13 22.959 21.716 1.027 o
-23 5 14 0.775 1.246 0.713 o
-23 5 15 98.937 97.113 1.811 o
-23 5 16 22.019 21.228 1.218 o
-23 5 17 13.542 11.258 1.159 o
-23 5 18 151.021 145.976 2.166 o
-23 5 19 11.954 11.812 0.918 o
-23 5 20 29.030 29.617 1.296 o
-23 5 21 1.505 1.956 0.769 o
-23 5 22 111.956 111.548 2.081 o
-23 5 23 7.252 6.060 1.054 o
-23 5 24 20.954 21.454 1.083 o
-23 5 25 85.426 84.814 2.678 o
-23 5 26 5.763 6.169 1.066 o
-23 5 27 0.081 -0.867 0.867 o
-23 5 28 12.714 11.268 1.097 o
-23 5 29 2.346 1.172 1.018 o
-23 5 30 0.281 -0.568 0.890 o
-23 5 31 9.408 10.428 1.169 o
-23 5 32 14.378 16.241 1.348 o
-23 5 33 12.839 12.995 1.352 o
-23 5 34 33.188 32.519 1.718 o
-23 5 35 11.480 13.692 1.524 o
-23 5 36 78.574 79.924 2.415 o
-23 5 37 31.118 27.961 1.679 o
-23 5 38 0.035 1.109 1.161 o
-23 5 39 0.388 2.181 1.206 o
-23 5 40 0.839 1.626 1.125 o
-23 5 41 63.459 67.437 2.468 o
-23 6 -18 0.019 3.385 1.361 o
-23 6 -17 126.066 122.793 3.149 o
-23 6 -16 47.417 46.900 2.158 o
-23 6 -15 1.040 3.489 1.248 o
-23 6 -14 128.370 123.043 2.954 o
-23 6 -13 3.079 1.122 1.345 o
-23 6 -12 63.650 62.193 2.446 o
-23 6 -11 6.870 8.638 1.311 o
-23 6 -10 11.344 12.300 1.375 o
-23 6 -9 1.352 2.873 1.323 o
-23 6 -8 4.978 7.807 1.327 o
-23 6 -7 20.922 24.328 1.369 o
-23 6 -6 31.975 33.118 1.322 o
-23 6 -5 5.555 6.035 0.919 o
-23 6 -4 1.539 2.313 0.808 o
-23 6 -3 35.244 35.166 1.337 o
-23 6 -2 2.108 3.945 1.008 o
-23 6 -1 4.262 4.132 1.013 o
-23 6 0 11.268 12.568 0.951 o
-23 6 1 6.573 6.658 1.077 o
-23 6 2 1.195 0.806 0.772 o
-23 6 3 4.469 5.219 0.822 o
-23 6 4 16.020 16.082 1.007 o
-23 6 5 32.617 32.180 1.574 o
-23 6 6 0.081 1.876 0.898 o
-23 6 7 93.687 94.216 1.934 o
-23 6 8 246.724 248.461 3.099 o
-23 6 9 179.552 177.135 2.519 o
-23 6 10 128.771 132.171 2.423 o
-23 6 11 0.088 0.431 0.818 o
-23 6 12 178.136 179.460 2.504 o
-23 6 13 98.881 96.638 1.977 o
-23 6 14 72.541 76.583 1.789 o
-23 6 15 7.837 7.462 1.181 o
-23 6 16 17.962 19.796 1.452 o
-23 6 17 0.285 0.444 0.757 o
-23 6 18 10.378 10.669 0.944 o
-23 6 19 32.741 34.971 1.593 o
-23 6 20 12.439 12.566 0.929 o
-23 6 21 0.973 1.510 0.756 o
-23 6 22 0.186 0.714 1.024 o
-23 6 23 271.901 259.669 3.344 o
-23 6 24 5.269 6.637 1.035 o
-23 6 25 85.793 83.229 2.012 o
-23 6 26 16.938 18.911 1.526 o
-23 6 27 5.688 6.352 1.070 o
-23 6 28 80.659 82.013 2.199 o
-23 6 29 12.409 11.332 1.246 o
-23 6 30 20.601 23.817 1.564 o
-23 6 31 24.571 25.912 1.529 o
-23 6 32 31.523 31.737 1.750 o
-23 6 33 39.930 37.016 1.724 o
-23 6 34 0.284 1.647 1.104 o
-23 6 35 11.212 12.841 1.426 o
-23 6 36 61.481 66.632 3.204 o
-23 6 37 43.336 42.708 2.085 o
-23 6 38 23.364 27.556 1.828 o
-23 6 39 0.014 0.037 1.103 o
-23 6 40 0.957 1.929 1.274 o
-23 7 -16 22.912 22.292 1.896 o
-23 7 -15 15.068 15.616 1.710 o
-23 7 -14 1.124 1.483 1.344 o
-23 7 -13 1.581 3.299 1.330 o
-23 7 -12 57.030 61.711 2.471 o
-23 7 -11 19.581 21.450 1.742 o
-23 7 -10 0.359 1.185 1.174 o
-23 7 -9 0.010 0.175 1.243 o
-23 7 -8 19.301 20.072 1.443 o
-23 7 -7 22.453 24.646 1.419 o
-23 7 -6 2.635 2.707 1.017 o
-23 7 -5 1.704 3.398 1.246 o
-23 7 -4 37.638 37.745 1.659 o
-23 7 -3 29.262 29.022 1.419 o
-23 7 -2 46.727 47.398 1.659 o
-23 7 -1 65.270 68.056 2.265 o
-23 7 0 12.672 13.853 1.143 o
-23 7 1 31.452 30.146 1.473 o
-23 7 2 0.383 1.835 0.892 o
-23 7 3 27.664 28.602 1.396 o
-23 7 4 14.276 13.663 1.021 o
-23 7 5 1.714 1.440 0.774 o
-23 7 6 107.001 109.052 1.889 o
-23 7 7 28.985 29.550 1.482 o
-23 7 8 54.783 53.870 1.696 o
-23 7 9 66.020 63.091 1.645 o
-23 7 10 39.872 40.730 1.443 o
-23 7 11 23.119 22.959 1.227 o
-23 7 12 10.478 9.710 0.975 o
-23 7 13 0.058 1.392 0.905 o
-23 7 14 138.149 139.040 2.505 o
-23 7 15 106.553 105.758 2.207 o
-23 7 16 133.919 136.167 2.423 o
-23 7 17 63.218 63.302 1.841 o
-23 7 18 139.782 136.654 2.353 o
-23 7 19 28.395 28.643 1.790 o
-23 7 20 43.639 46.278 1.855 o
-23 7 21 34.763 38.153 1.651 o
-23 7 22 1.813 3.986 1.059 o
-23 7 23 2.732 2.081 0.998 o
-23 7 24 1.052 1.304 1.028 o
-23 7 25 25.289 24.774 1.476 o
-23 7 26 88.341 90.685 2.294 o
-23 7 27 8.855 8.991 1.280 o
-23 7 28 19.230 19.877 1.641 o
-23 7 29 0.050 -0.757 1.155 o
-23 7 30 48.442 51.806 2.090 o
-23 7 31 4.460 3.771 1.236 o
-23 7 32 13.136 12.945 1.546 o
-23 7 33 17.747 18.732 1.659 o
-23 7 34 93.014 84.674 3.737 o
-23 7 35 15.720 16.188 1.522 o
-23 7 36 96.227 96.244 2.636 o
-23 7 37 33.080 32.748 1.870 o
-23 7 38 31.050 35.025 2.115 o
-23 8 -14 72.138 71.028 2.730 o
-23 8 -13 4.798 3.422 1.476 o
-23 8 -12 0.304 -0.950 1.258 o
-23 8 -11 0.957 0.984 1.321 o
-23 8 -10 4.261 5.766 2.068 o
-23 8 -9 16.611 17.332 1.532 o
-23 8 -8 0.226 1.282 1.113 o
-23 8 -7 8.206 7.763 1.373 o
-23 8 -6 2.908 2.809 1.081 o
-23 8 -5 10.895 10.829 1.344 o
-23 8 -4 51.480 50.825 1.946 o
-23 8 -3 1.089 1.907 1.241 o
-23 8 -2 47.828 45.572 1.972 o
-23 8 -1 29.602 32.372 1.725 o
-23 8 0 14.921 15.066 1.347 o
-23 8 1 32.580 31.845 1.591 o
-23 8 2 0.163 1.110 0.999 o
-23 8 3 80.701 84.746 2.194 o
-23 8 4 28.714 30.367 1.645 o
-23 8 5 7.896 9.277 1.594 o
-23 8 6 0.379 1.936 1.083 o
-23 8 7 15.676 16.241 1.572 o
-23 8 8 24.247 27.267 1.685 o
-23 8 9 67.004 68.601 3.230 o
-23 8 10 3.526 6.476 1.189 o
-23 8 11 6.303 4.429 1.137 o
-23 8 12 2.459 1.791 1.053 o
-23 8 13 144.552 141.609 2.749 o
-23 8 14 63.208 62.761 2.003 o
-23 8 15 2.108 5.845 1.028 o
-23 8 16 60.151 60.451 1.932 o
-23 8 17 2.111 0.591 0.952 o
-23 8 18 13.583 12.905 1.175 o
-23 8 19 9.561 10.707 1.293 o
-23 8 20 57.071 59.997 2.053 o
-23 8 21 1.368 -0.282 0.941 o
-23 8 22 39.614 42.627 1.733 o
-23 8 23 21.787 22.380 1.730 o
-23 8 24 20.293 20.014 1.447 o
-23 8 25 49.336 48.789 2.026 o
-23 8 26 3.210 3.951 1.152 o
-23 8 27 4.292 5.448 1.174 o
-23 8 28 56.959 59.066 2.166 o
-23 8 29 1.671 2.101 1.230 o
-23 8 30 0.085 0.545 1.114 o
-23 8 31 61.065 60.348 2.496 o
-23 8 32 87.198 87.365 2.589 o
-23 8 33 8.991 11.864 1.480 o
-23 8 34 8.685 12.949 1.338 o
-23 8 35 173.086 164.441 3.542 o
-23 8 36 34.472 37.836 2.086 o
-23 9 -11 173.656 166.162 3.571 o
-23 9 -10 65.711 64.245 2.427 o
-23 9 -9 0.017 1.904 1.229 o
-23 9 -8 11.507 13.304 1.397 o
-23 9 -7 16.169 15.328 1.461 o
-23 9 -6 1.585 2.256 1.160 o
-23 9 -5 9.168 11.984 1.386 o
-23 9 -4 2.006 3.553 1.274 o
-23 9 -3 92.248 92.643 2.930 o
-23 9 -2 12.027 10.671 1.786 o
-23 9 -1 10.743 8.335 1.313 o
-23 9 0 1.523 0.983 1.136 o
-23 9 1 24.611 25.124 1.570 o
-23 9 2 12.014 11.911 1.486 o
-23 9 3 0.538 1.104 1.198 o
-23 9 4 0.064 -0.701 1.154 o
-23 9 5 27.596 28.125 1.851 o
-23 9 6 124.018 121.077 3.017 o
-23 9 7 17.805 17.677 1.541 o
-23 9 8 0.722 0.619 1.068 o
-23 9 9 84.942 79.685 2.501 o
-23 9 10 11.283 9.294 1.770 o
-23 9 11 0.751 0.275 1.172 o
-23 9 12 0.053 2.268 1.338 o
-23 9 13 6.691 8.955 1.604 o
-23 9 14 14.614 14.648 1.629 o
-23 9 15 0.002 1.003 1.396 o
-23 9 16 75.433 75.290 2.826 o
-23 9 17 5.970 7.482 1.538 o
-23 9 18 0.237 1.171 1.308 o
-23 9 19 20.890 23.915 1.844 o
-23 9 20 54.950 53.709 2.076 o
-23 9 21 19.338 17.244 1.749 o
-23 9 22 76.929 73.171 2.617 o
-23 9 23 33.470 33.513 2.067 o
-23 9 24 12.174 13.737 1.812 o
-23 9 25 15.567 15.200 1.572 o
-23 9 26 2.858 3.791 1.234 o
-23 9 27 4.051 2.808 1.233 o
-23 9 28 0.486 -0.328 1.172 o
-23 9 29 72.426 67.605 2.428 o
-23 9 30 14.275 14.904 1.596 o
-23 9 31 2.821 5.942 1.424 o
-23 9 32 3.047 3.932 1.310 o
-23 9 33 0.783 0.831 1.148 o
-23 10 -8 4.108 4.243 1.286 o
-23 10 -7 16.028 13.986 1.482 o
-23 10 -6 0.005 -0.370 1.188 o
-23 10 -5 47.035 45.767 2.453 o
-23 10 -4 29.235 25.319 1.641 o
-23 10 -3 12.307 13.648 1.413 o
-23 10 -2 0.183 1.990 1.218 o
-23 10 -1 0.153 0.188 1.171 o
-23 10 0 54.148 53.937 2.120 o
-23 10 1 12.823 12.897 1.396 o
-23 10 2 0.121 0.882 1.638 o
-23 10 3 145.566 143.768 3.057 o
-23 10 4 31.495 34.736 1.953 o
-23 10 5 115.331 112.048 2.793 o
-23 10 6 78.194 76.114 2.364 o
-23 10 7 1.609 1.045 1.149 o
-23 10 8 0.270 1.907 1.270 o
-23 10 9 142.929 131.324 3.640 o
-23 10 10 3.008 2.585 1.441 o
-23 10 11 77.146 78.596 3.950 o
-23 10 12 2.643 4.133 1.546 o
-23 10 13 0.907 1.967 1.475 o
-23 10 14 3.514 5.006 1.433 o
-23 10 15 9.208 5.810 1.472 o
-23 10 16 1.080 2.014 1.360 o
-23 10 17 19.416 20.390 1.808 o
-23 10 18 3.118 0.760 1.300 o
-23 10 19 56.647 54.947 2.750 o
-23 10 20 15.740 16.028 1.616 o
-23 10 21 64.120 61.506 2.373 o
-23 10 22 3.007 2.832 1.309 o
-23 10 23 15.628 17.598 1.636 o
-23 10 24 9.462 9.277 1.450 o
-23 10 25 2.690 2.665 1.304 o
-23 10 26 4.458 4.343 1.488 o
-23 10 27 103.186 100.988 3.128 o
-23 10 28 0.115 2.247 1.337 o
-23 10 29 4.882 6.286 1.744 o
-23 10 30 36.862 37.462 2.092 o
-23 11 -4 52.173 43.096 4.968 o
-23 11 -3 2.085 3.733 1.556 o
-23 11 -2 15.625 17.678 1.484 o
-23 11 -1 10.435 12.698 1.538 o
-23 11 0 19.776 22.302 2.250 o
-23 11 1 3.414 3.266 1.198 o
-23 11 2 33.534 31.744 1.972 o
-23 11 3 3.692 4.961 1.614 o
-23 11 4 0.313 1.490 1.289 o
-23 11 5 39.416 44.476 2.330 o
-23 11 6 27.856 28.330 1.999 o
-23 11 7 168.138 169.263 3.851 o
-23 11 8 18.335 17.950 1.829 o
-23 11 9 8.006 7.589 1.688 o
-23 11 10 6.712 1.532 1.495 o
-23 11 11 12.316 13.018 1.774 o
-23 11 12 15.911 15.146 1.873 o
-23 11 13 17.640 12.589 1.774 o
-23 11 14 7.707 5.239 1.651 o
-23 11 15 1.395 2.493 1.554 o
-23 11 16 133.117 133.639 3.721 o
-23 11 17 1.486 4.388 1.521 o
-23 11 18 21.368 25.164 1.944 o
-23 11 19 1.227 3.624 1.401 o
-23 11 20 0.022 -0.214 1.554 o
-23 11 21 18.221 17.797 1.751 o
-23 11 22 32.906 31.212 2.365 o
-23 11 23 4.790 6.776 1.556 o
-23 11 24 1.562 2.908 1.420 o
-23 11 25 5.426 9.778 1.647 o
-23 11 26 10.111 17.828 2.684 o
-23 12 4 1.216 0.568 1.535 o
-23 12 5 36.450 30.437 2.537 o
-23 12 6 9.026 9.395 1.653 o
-23 12 7 15.729 16.374 1.892 o
-23 12 8 15.785 17.306 1.887 o
-23 12 9 0.922 2.815 1.492 o
-23 12 10 7.976 5.783 1.671 o
-23 12 11 18.273 17.071 2.078 o
-23 12 12 0.072 -1.502 1.502 o
-23 12 13 10.021 8.209 2.385 o
-23 12 14 6.531 6.960 1.958 o
-23 12 15 14.903 13.647 1.929 o
-23 12 16 0.100 -0.108 1.721 o
-23 12 17 84.511 77.234 3.091 o
-23 12 18 3.450 3.556 1.596 o
-22 0 -20 34.533 31.965 2.155 o
-22 0 -18 9.477 9.982 1.813 o
-22 0 -16 52.427 52.945 2.561 o
-22 0 -14 41.571 42.633 2.241 o
-22 0 -12 357.590 363.688 5.721 o
-22 0 -10 992.779 954.130 9.497 o
-22 0 -8 88.510 82.922 2.071 o
-22 0 -6 1.484 2.658 1.214 o
-22 0 -4 0.343 1.499 1.197 o
-22 0 -2 4.466 3.056 0.753 o
-22 0 0 233.129 237.542 3.202 o
-22 0 2 28.823 31.170 1.840 o
-22 0 4 440.198 424.375 4.946 o
-22 0 6 16.871 16.723 1.108 o
-22 0 8 19.351 21.793 1.774 o
-22 0 10 74.209 75.297 2.023 o
-22 0 12 2.042 1.941 0.882 o
-22 0 14 114.261 120.441 2.790 o
-22 0 16 353.613 359.655 5.645 o
-22 0 18 14.645 15.362 1.491 o
-22 0 20 911.949 888.426 8.808 o
-22 0 22 296.704 342.141 4.631 o
-22 0 24 235.701 236.576 3.445 o
-22 0 26 151.834 149.493 2.868 o
-22 0 28 211.277 206.890 3.167 o
-22 0 30 84.520 81.162 2.986 o
-22 0 32 46.866 52.605 2.362 o
-22 0 34 117.804 118.277 3.387 o
-22 0 36 7.571 7.432 1.393 o
-22 0 38 67.015 66.118 2.633 o
-22 0 40 136.834 148.068 4.206 o
-22 0 42 20.219 21.890 2.324 o
-22 0 44 39.779 39.569 2.812 o
-22 1 -21 8.951 8.352 1.117 o
-22 1 -20 1.097 2.404 1.016 o
-22 1 -19 13.264 13.791 1.329 o
-22 1 -18 3.782 3.987 1.047 o
-22 1 -17 0.268 1.399 1.206 o
-22 1 -16 17.586 16.501 1.223 o
-22 1 -15 1.863 -0.110 0.861 o
-22 1 -14 16.503 14.213 1.019 o
-22 1 -13 29.016 30.482 1.487 o
-22 1 -12 25.852 26.398 1.200 o
-22 1 -11 21.180 21.364 1.071 o
-22 1 -10 214.242 210.166 2.536 o
-22 1 -9 26.548 26.094 1.330 o
-22 1 -8 0.158 0.072 0.669 o
-22 1 -7 4.197 5.436 0.722 o
-22 1 -6 25.955 27.999 0.972 o
-22 1 -5 96.097 95.208 1.685 o
-22 1 -4 11.958 12.906 0.701 o
-22 1 -3 96.340 92.985 1.389 o
-22 1 -2 8.210 8.534 0.738 o
-22 1 -1 0.028 0.478 0.641 o
-22 1 0 235.521 232.443 2.060 o
-22 1 1 143.217 139.916 1.571 o
-22 1 2 0.616 1.280 0.542 o
-22 1 3 279.275 271.223 2.441 o
-22 1 4 139.506 141.452 1.897 o
-22 1 5 68.997 71.425 1.462 o
-22 1 6 0.108 0.539 0.577 o
-22 1 7 33.948 34.646 1.059 o
-22 1 8 1.140 1.224 0.593 o
-22 1 9 111.766 110.590 1.561 o
-22 1 10 4.465 5.192 0.783 o
-22 1 11 43.615 43.037 1.363 o
-22 1 12 240.050 235.326 2.633 o
-22 1 13 63.587 60.829 1.492 o
-22 1 14 14.192 14.656 0.908 o
-22 1 15 15.198 14.900 0.906 o
-22 1 16 319.878 319.904 3.142 o
-22 1 17 27.632 28.148 1.137 o
-22 1 18 0.331 0.324 0.648 o
-22 1 19 281.624 273.652 2.803 o
-22 1 20 29.148 29.401 1.287 o
-22 1 21 5.790 6.754 0.733 o
-22 1 22 233.501 222.260 2.871 o
-22 1 23 2.781 2.474 0.703 o
-22 1 24 90.287 88.369 1.742 o
-22 1 25 276.353 270.263 2.954 o
-22 1 26 50.262 49.306 1.846 o
-22 1 27 12.643 11.343 1.119 o
-22 1 28 5.544 6.269 0.784 o
-22 1 29 0.906 0.177 0.698 o
-22 1 30 5.504 5.798 0.914 o
-22 1 31 219.002 209.549 2.490 o
-22 1 32 0.568 0.059 0.742 o
-22 1 33 12.050 10.110 0.977 o
-22 1 34 56.714 54.432 2.267 o
-22 1 35 32.680 30.016 1.253 o
-22 1 36 14.084 16.514 1.242 o
-22 1 37 59.316 61.213 2.122 o
-22 1 38 28.732 31.193 1.533 o
-22 1 39 45.199 45.575 1.882 o
-22 1 40 0.010 0.790 1.170 o
-22 1 41 1.454 0.736 1.261 o
-22 1 42 7.021 7.022 1.329 o
-22 1 43 1.894 1.857 1.169 o
-22 1 44 0.000 -1.210 1.235 o
-22 1 45 40.047 35.656 2.050 o
-22 2 -21 0.000 1.877 1.008 o
-22 2 -20 11.431 13.219 1.235 o
-22 2 -19 15.571 19.540 1.297 o
-22 2 -18 31.091 31.731 1.456 o
-22 2 -17 3.999 4.792 1.075 o
-22 2 -16 20.326 21.144 1.435 o
-22 2 -15 37.044 40.575 1.483 o
-22 2 -14 14.976 16.083 1.023 o
-22 2 -13 74.194 77.995 1.777 o
-22 2 -12 180.365 174.585 2.330 o
-22 2 -11 358.676 343.123 3.261 o
-22 2 -10 48.621 49.626 1.701 o
-22 2 -9 6.087 8.014 0.840 o
-22 2 -8 2.227 2.666 0.687 o
-22 2 -7 183.777 176.780 2.253 o
-22 2 -6 32.152 31.459 1.200 o
-22 2 -5 38.656 38.673 1.200 o
-22 2 -4 122.252 121.602 1.816 o
-22 2 -3 554.275 534.681 3.617 o
-22 2 -2 33.212 35.859 1.261 o
-22 2 -1 2.474 3.544 0.584 o
-22 2 0 620.268 615.683 3.954 o
-22 2 1 124.499 123.785 1.701 o
-22 2 2 93.232 90.066 1.473 o
-22 2 3 0.082 -0.276 0.552 o
-22 2 4 40.649 42.528 1.315 o
-22 2 5 115.962 113.881 1.510 o
-22 2 6 369.079 359.343 2.764 o
-22 2 7 181.351 177.328 2.038 o
-22 2 8 31.210 32.663 0.953 o
-22 2 9 163.819 165.303 2.235 o
-22 2 10 37.157 35.551 1.151 o
-22 2 11 28.172 27.188 1.154 o
-22 2 12 21.808 21.895 1.009 o
-22 2 13 213.544 216.454 2.628 o
-22 2 14 24.672 26.448 1.141 o
-22 2 15 41.056 38.251 1.126 o
-22 2 16 2.852 2.658 0.823 o
-22 2 17 64.428 64.817 1.642 o
-22 2 18 13.838 13.435 1.093 o
-22 2 19 46.487 48.002 1.283 o
-22 2 20 100.107 98.748 1.763 o
-22 2 21 258.359 253.210 3.232 o
-22 2 22 484.032 469.726 3.941 o
-22 2 23 121.325 121.032 2.174 o
-22 2 24 268.320 266.413 3.042 o
-22 2 25 24.037 26.629 1.096 o
-22 2 26 96.069 97.941 1.658 o
-22 2 27 158.119 159.127 2.137 o
-22 2 28 24.088 26.177 1.286 o
-22 2 29 113.457 109.927 1.949 o
-22 2 30 14.667 15.870 1.312 o
-22 2 31 63.265 66.584 1.891 o
-22 2 32 9.116 9.501 1.052 o
-22 2 33 15.030 17.789 1.063 o
-22 2 34 0.189 -0.096 0.865 o
-22 2 35 27.838 28.137 1.423 o
-22 2 36 9.555 10.480 1.185 o
-22 2 37 0.538 -0.363 1.033 o
-22 2 38 27.875 28.943 1.531 o
-22 2 39 6.474 6.046 1.089 o
-22 2 40 15.480 17.481 1.465 o
-22 2 41 6.401 5.847 1.148 o
-22 2 42 21.040 21.347 1.561 o
-22 2 43 29.708 28.952 1.778 o
-22 2 44 22.410 22.004 1.730 o
-22 3 -21 8.938 11.814 1.415 o
-22 3 -20 47.079 51.636 1.852 o
-22 3 -19 157.239 149.011 2.541 o
-22 3 -18 11.477 11.308 1.126 o
-22 3 -17 0.314 0.866 0.895 o
-22 3 -16 19.387 21.421 1.252 o
-22 3 -15 61.461 61.057 2.336 o
-22 3 -14 2.855 4.583 0.831 o
-22 3 -13 4.160 5.981 0.978 o
-22 3 -12 123.336 117.326 2.209 o
-22 3 -11 13.091 15.101 1.027 o
-22 3 -10 23.330 21.514 1.333 o
-22 3 -9 90.018 87.956 2.017 o
-22 3 -8 18.041 18.945 1.001 o
-22 3 -7 15.509 17.783 0.987 o
-22 3 -6 393.689 382.503 3.202 o
-22 3 -5 387.925 371.094 3.016 o
-22 3 -4 42.018 45.903 1.231 o
-22 3 -3 185.739 185.192 2.022 o
-22 3 -2 124.446 121.632 1.768 o
-22 3 -1 25.574 26.222 1.003 o
-22 3 0 175.054 169.872 2.080 o
-22 3 1 63.062 62.369 1.259 o
-22 3 2 29.388 30.906 1.051 o
-22 3 3 0.049 0.050 0.489 o
-22 3 4 78.439 74.317 1.454 o
-22 3 5 361.922 358.791 2.867 o
-22 3 6 0.584 0.670 0.549 o
-22 3 7 190.591 188.858 1.951 o
-22 3 8 296.105 292.745 2.511 o
-22 3 9 16.517 17.895 0.725 o
-22 3 10 2.872 3.880 0.601 o
-22 3 11 72.612 71.148 1.304 o
-22 3 12 22.780 22.716 0.892 o
-22 3 13 5.608 5.951 0.588 o
-22 3 14 77.106 73.853 1.295 o
-22 3 15 77.222 72.359 1.381 o
-22 3 16 36.220 32.816 1.202 o
-22 3 17 141.917 139.792 1.793 o
-22 3 18 144.370 137.812 2.146 o
-22 3 19 60.918 59.630 1.340 o
-22 3 20 14.062 14.646 0.906 o
-22 3 21 176.507 176.252 2.485 o
-22 3 22 250.283 247.196 2.653 o
-22 3 23 27.434 29.351 1.267 o
-22 3 24 17.004 18.858 1.118 o
-22 3 25 100.270 102.473 2.031 o
-22 3 26 2.653 3.155 0.796 o
-22 3 27 165.244 163.357 2.392 o
-22 3 28 180.032 169.490 2.219 o
-22 3 29 5.346 4.971 0.826 o
-22 3 30 11.235 11.348 0.917 o
-22 3 31 50.406 54.665 1.759 o
-22 3 32 116.492 113.075 2.363 o
-22 3 33 16.480 18.077 1.604 o
-22 3 34 300.138 289.040 3.612 o
-22 3 35 0.116 0.829 0.936 o
-22 3 36 0.018 1.363 1.009 o
-22 3 37 0.075 0.526 1.038 o
-22 3 38 6.599 5.060 1.131 o
-22 3 39 0.842 0.336 1.060 o
-22 3 40 84.015 86.644 2.696 o
-22 3 41 27.104 28.987 1.614 o
-22 3 42 0.000 1.279 1.111 o
-22 3 43 103.065 96.921 3.186 o
-22 3 44 1.540 3.009 1.250 o
-22 4 -21 6.242 7.804 1.162 o
-22 4 -20 38.404 39.580 2.396 o
-22 4 -19 0.395 1.927 1.102 o
-22 4 -18 36.026 41.670 1.777 o
-22 4 -17 2.694 5.393 1.035 o
-22 4 -16 216.029 203.489 2.976 o
-22 4 -15 14.872 15.829 1.361 o
-22 4 -14 65.987 70.465 1.928 o
-22 4 -13 28.068 30.074 1.277 o
-22 4 -12 42.086 43.240 1.306 o
-22 4 -11 21.675 24.463 1.049 o
-22 4 -10 2.224 2.812 0.740 o
-22 4 -9 0.527 0.443 0.748 o
-22 4 -8 18.710 21.143 1.099 o
-22 4 -7 42.573 42.696 1.194 o
-22 4 -6 48.928 47.790 1.401 o
-22 4 -5 70.172 70.640 1.368 o
-22 4 -4 43.672 45.537 1.114 o
-22 4 -3 45.873 47.536 1.233 o
-22 4 -2 3.949 4.111 0.670 o
-22 4 -1 0.090 0.077 0.768 o
-22 4 0 20.108 23.496 1.129 o
-22 4 1 73.349 69.110 1.256 o
-22 4 2 78.556 75.688 1.646 o
-22 4 3 67.995 67.272 1.606 o
-22 4 4 9.314 9.341 0.714 o
-22 4 5 39.379 39.118 1.199 o
-22 4 6 27.852 28.128 0.859 o
-22 4 7 0.775 0.486 0.698 o
-22 4 8 11.398 14.870 0.815 o
-22 4 9 3.658 4.793 0.684 o
-22 4 10 53.011 53.187 1.544 o
-22 4 11 262.062 254.708 2.566 o
-22 4 12 5.681 5.114 0.786 o
-22 4 13 6.403 6.134 0.826 o
-22 4 14 87.174 87.928 1.979 o
-22 4 15 118.441 116.043 1.914 o
-22 4 16 33.680 31.284 1.303 o
-22 4 17 27.179 27.347 1.356 o
-22 4 18 42.615 44.108 1.109 o
-22 4 19 60.394 57.471 1.506 o
-22 4 20 3.608 4.335 0.956 o
-22 4 21 4.442 3.777 0.755 o
-22 4 22 7.302 7.148 0.849 o
-22 4 23 45.663 43.858 1.299 o
-22 4 24 61.883 60.811 1.656 o
-22 4 25 183.649 174.704 2.317 o
-22 4 26 152.562 150.635 2.283 o
-22 4 27 18.201 17.110 1.056 o
-22 4 28 38.785 37.134 1.577 o
-22 4 29 2.472 1.713 0.867 o
-22 4 30 1.704 0.189 0.867 o
-22 4 31 76.666 75.998 2.089 o
-22 4 32 60.908 62.987 1.869 o
-22 4 33 34.551 33.335 1.699 o
-22 4 34 0.477 2.989 0.931 o
-22 4 35 0.180 0.804 1.040 o
-22 4 36 23.034 25.303 1.605 o
-22 4 37 0.003 -0.047 1.062 o
-22 4 38 20.211 21.302 1.489 o
-22 4 39 0.181 0.725 1.141 o
-22 4 40 34.010 40.938 1.820 o
-22 4 41 0.049 2.745 1.192 o
-22 4 42 1.355 4.271 1.331 o
-22 4 43 21.725 20.823 2.107 o
-22 5 -21 12.827 12.038 1.369 o
-22 5 -20 9.705 15.381 1.576 o
-22 5 -19 36.659 41.123 1.843 o
-22 5 -18 3.285 8.101 1.597 o
-22 5 -17 8.594 11.110 1.514 o
-22 5 -16 108.847 109.476 3.115 o
-22 5 -15 66.332 68.479 2.650 o
-22 5 -14 30.683 34.582 1.518 o
-22 5 -13 20.387 22.169 1.356 o
-22 5 -12 6.301 8.071 0.995 o
-22 5 -11 0.029 -0.078 0.722 o
-22 5 -10 6.046 6.615 0.910 o
-22 5 -9 21.839 25.473 1.316 o
-22 5 -8 9.296 11.000 0.927 o
-22 5 -7 2.481 2.337 0.866 o
-22 5 -6 6.499 7.481 0.965 o
-22 5 -5 11.943 13.173 0.920 o
-22 5 -4 310.010 298.942 2.826 o
-22 5 -3 35.795 37.138 1.456 o
-22 5 -2 0.071 -0.016 0.713 o
-22 5 -1 77.553 74.082 1.675 o
-22 5 0 78.070 79.479 1.742 o
-22 5 1 94.935 94.561 1.922 o
-22 5 2 61.120 60.148 1.618 o
-22 5 3 30.305 30.425 1.145 o
-22 5 4 161.742 163.210 2.059 o
-22 5 5 825.509 797.302 5.627 o
-22 5 6 0.014 0.979 0.903 o
-22 5 7 11.368 10.664 1.144 o
-22 5 8 0.901 1.335 0.745 o
-22 5 9 6.512 6.068 0.758 o
-22 5 10 87.486 86.362 1.615 o
-22 5 11 11.928 9.981 0.858 o
-22 5 12 78.366 75.451 1.550 o
-22 5 13 4.237 3.248 0.714 o
-22 5 14 122.249 120.302 2.267 o
-22 5 15 1.977 2.466 0.839 o
-22 5 16 82.833 83.354 1.513 o
-22 5 17 1.923 2.498 0.740 o
-22 5 18 0.715 0.605 0.885 o
-22 5 19 21.543 19.777 1.083 o
-22 5 20 34.125 34.138 1.501 o
-22 5 21 9.107 7.312 1.047 o
-22 5 22 0.423 1.152 0.915 o
-22 5 23 267.395 258.065 3.503 o
-22 5 24 9.799 10.336 0.845 o
-22 5 25 14.307 16.064 1.082 o
-22 5 26 8.892 7.223 1.122 o
-22 5 27 27.423 27.640 1.258 o
-22 5 28 76.053 73.993 2.502 o
-22 5 29 0.075 0.345 0.835 o
-22 5 30 1.647 1.717 0.996 o
-22 5 31 107.401 103.230 2.459 o
-22 5 32 0.724 0.588 1.004 o
-22 5 33 23.899 25.648 2.004 o
-22 5 34 77.184 84.409 2.487 o
-22 5 35 51.474 52.596 1.955 o
-22 5 36 96.562 93.260 2.576 o
-22 5 37 3.539 3.354 1.165 o
-22 5 38 14.857 14.010 1.365 o
-22 5 39 104.607 108.553 2.777 o
-22 5 40 23.893 25.065 1.576 o
-22 5 41 79.555 78.230 2.596 o
-22 5 42 3.549 4.804 1.316 o
-22 6 -20 21.197 23.673 1.700 o
-22 6 -19 43.046 45.666 2.138 o
-22 6 -18 0.000 -1.175 1.175 o
-22 6 -17 1.230 3.695 1.391 o
-22 6 -16 5.881 7.065 1.373 o
-22 6 -15 3.235 2.092 1.531 o
-22 6 -14 43.026 42.992 2.312 o
-22 6 -13 0.842 2.259 1.230 o
-22 6 -12 49.297 49.674 2.068 o
-22 6 -11 15.146 18.501 1.456 o
-22 6 -10 4.750 4.544 0.893 o
-22 6 -9 2.943 4.069 0.912 o
-22 6 -8 20.745 20.488 1.165 o
-22 6 -7 2.387 3.327 0.919 o
-22 6 -6 1.970 2.728 0.978 o
-22 6 -5 2.399 5.205 0.813 o
-22 6 -4 33.452 33.406 1.541 o
-22 6 -3 294.683 290.092 3.070 o
-22 6 -2 5.375 5.293 1.091 o
-22 6 -1 20.953 19.310 1.510 o
-22 6 0 0.058 1.088 0.837 o
-22 6 1 2.291 1.227 0.696 o
-22 6 2 23.589 25.110 1.302 o
-22 6 3 9.986 10.175 1.121 o
-22 6 4 15.487 15.168 0.954 o
-22 6 5 39.951 41.583 1.645 o
-22 6 6 5.995 7.630 1.029 o
-22 6 7 95.191 92.409 1.974 o
-22 6 8 128.422 126.328 2.251 o
-22 6 9 6.540 8.324 1.078 o
-22 6 10 0.230 0.785 0.835 o
-22 6 11 0.529 0.658 0.800 o
-22 6 12 74.647 71.429 2.200 o
-22 6 13 15.678 16.147 1.032 o
-22 6 14 2.632 4.342 0.990 o
-22 6 15 132.639 126.933 2.481 o
-22 6 16 0.077 0.075 0.745 o
-22 6 17 7.611 8.595 0.894 o
-22 6 18 0.766 1.272 0.778 o
-22 6 19 17.498 18.251 1.027 o
-22 6 20 33.605 36.900 1.326 o
-22 6 21 1.918 1.574 0.792 o
-22 6 22 0.147 0.525 0.780 o
-22 6 23 23.363 23.583 1.657 o
-22 6 24 47.390 45.713 1.508 o
-22 6 25 13.923 14.083 1.070 o
-22 6 26 1.963 1.384 1.133 o
-22 6 27 84.760 84.345 2.222 o
-22 6 28 2.868 6.362 1.069 o
-22 6 29 19.358 20.405 1.371 o
-22 6 30 6.314 6.826 1.048 o
-22 6 31 15.136 17.054 1.295 o
-22 6 32 9.352 8.451 1.204 o
-22 6 33 52.558 53.900 1.951 o
-22 6 34 27.462 31.369 1.721 o
-22 6 35 7.432 8.180 1.216 o
-22 6 36 14.621 16.238 1.431 o
-22 6 37 11.951 11.816 1.350 o
-22 6 38 6.582 6.336 1.411 o
-22 6 39 15.030 17.018 1.413 o
-22 6 40 1.950 2.311 1.396 o
-22 6 41 12.678 17.200 1.605 o
-22 7 -18 0.385 1.657 1.385 o
-22 7 -17 29.567 27.909 2.843 o
-22 7 -16 121.138 117.771 3.080 o
-22 7 -15 67.438 66.986 2.606 o
-22 7 -14 49.863 48.861 2.639 o
-22 7 -13 45.280 47.706 2.190 o
-22 7 -12 62.164 64.927 2.566 o
-22 7 -11 7.834 4.596 1.323 o
-22 7 -10 3.468 4.089 1.572 o
-22 7 -9 25.540 25.259 1.644 o
-22 7 -8 8.313 9.083 1.197 o
-22 7 -7 1.868 3.421 0.974 o
-22 7 -6 19.221 17.512 1.191 o
-22 7 -5 13.067 13.305 1.184 o
-22 7 -4 12.174 13.301 1.074 o
-22 7 -3 0.565 1.880 0.816 o
-22 7 -2 123.354 122.136 3.271 o
-22 7 -1 16.417 16.171 1.262 o
-22 7 0 0.000 -1.084 1.084 o
-22 7 1 32.337 30.639 1.781 o
-22 7 2 320.292 315.419 3.304 o
-22 7 3 123.114 125.020 1.944 o
-22 7 4 100.851 100.811 2.097 o
-22 7 5 130.617 129.866 2.251 o
-22 7 6 43.068 46.324 1.737 o
-22 7 7 166.919 160.492 2.260 o
-22 7 8 114.258 108.529 2.903 o
-22 7 9 45.445 45.966 1.611 o
-22 7 10 77.489 79.141 2.248 o
-22 7 11 126.105 124.752 2.148 o
-22 7 12 173.991 173.631 2.451 o
-22 7 13 4.604 4.305 0.872 o
-22 7 14 178.243 176.050 2.781 o
-22 7 15 13.693 16.646 1.483 o
-22 7 16 89.155 85.188 2.654 o
-22 7 17 53.106 51.712 1.533 o
-22 7 18 2.980 5.073 1.045 o
-22 7 19 8.735 8.191 1.291 o
-22 7 20 54.913 54.248 1.766 o
-22 7 21 40.324 40.054 1.789 o
-22 7 22 12.801 11.878 1.280 o
-22 7 23 1.177 2.868 1.192 o
-22 7 24 4.939 4.127 1.116 o
-22 7 25 10.086 9.093 1.195 o
-22 7 26 15.089 16.204 1.449 o
-22 7 27 17.977 15.673 1.322 o
-22 7 28 2.600 2.303 0.982 o
-22 7 29 0.778 1.208 0.985 o
-22 7 30 5.614 6.602 1.077 o
-22 7 31 0.772 1.659 1.209 o
-22 7 32 60.295 58.304 2.052 o
-22 7 33 19.654 21.680 1.462 o
-22 7 34 165.276 169.946 3.123 o
-22 7 35 0.876 4.105 1.137 o
-22 7 36 7.951 7.239 1.208 o
-22 7 37 42.400 40.088 1.991 o
-22 7 38 1.352 2.750 1.279 o
-22 7 39 28.429 22.929 1.712 o
-22 8 -16 0.412 3.014 1.570 o
-22 8 -15 12.579 10.549 1.611 o
-22 8 -14 67.218 68.623 3.028 o
-22 8 -13 40.847 39.537 2.093 o
-22 8 -12 1.546 3.448 1.348 o
-22 8 -11 60.928 60.210 2.308 o
-22 8 -10 1.182 2.352 1.151 o
-22 8 -9 53.354 51.307 2.178 o
-22 8 -8 43.282 41.248 1.976 o
-22 8 -7 0.512 1.445 1.007 o
-22 8 -6 0.243 0.029 1.070 o
-22 8 -5 38.126 41.061 2.005 o
-22 8 -4 13.995 14.595 1.294 o
-22 8 -3 0.008 -0.007 1.067 o
-22 8 -2 1.610 1.072 0.962 o
-22 8 -1 0.809 1.536 1.021 o
-22 8 0 1.058 1.275 1.007 o
-22 8 1 0.236 1.024 1.067 o
-22 8 2 0.424 1.767 1.010 o
-22 8 3 117.990 113.654 2.410 o
-22 8 4 96.520 93.148 2.469 o
-22 8 5 49.469 49.379 2.016 o
-22 8 6 112.437 113.347 2.587 o
-22 8 7 46.231 47.718 1.827 o
-22 8 8 32.398 31.637 1.618 o
-22 8 9 34.354 33.774 1.674 o
-22 8 10 95.697 92.255 2.342 o
-22 8 11 40.804 40.276 1.838 o
-22 8 12 79.102 81.636 2.093 o
-22 8 13 558.272 539.236 5.551 o
-22 8 14 1.891 2.858 0.977 o
-22 8 15 483.416 464.142 4.811 o
-22 8 16 38.037 39.144 1.651 o
-22 8 17 74.773 75.220 2.021 o
-22 8 18 23.416 25.656 1.468 o
-22 8 19 0.331 0.093 1.328 o
-22 8 20 13.746 14.735 1.733 o
-22 8 21 43.491 44.877 2.018 o
-22 8 22 212.115 197.826 3.206 o
-22 8 23 3.715 3.934 1.044 o
-22 8 24 2.824 3.110 1.058 o
-22 8 25 11.299 12.274 1.410 o
-22 8 26 40.779 42.846 2.031 o
-22 8 27 6.013 5.908 1.143 o
-22 8 28 4.256 3.429 1.086 o
-22 8 29 0.941 1.431 1.087 o
-22 8 30 0.806 2.014 1.065 o
-22 8 31 5.224 6.876 1.204 o
-22 8 32 3.675 4.751 1.181 o
-22 8 33 79.368 82.765 2.449 o
-22 8 34 52.809 55.123 2.260 o
-22 8 35 2.312 4.326 1.330 o
-22 8 36 4.803 5.591 1.420 o
-22 8 37 2.991 2.664 1.325 o
-22 9 -14 9.153 13.729 1.648 o
-22 9 -13 20.784 20.467 1.811 o
-22 9 -12 4.614 5.901 1.438 o
-22 9 -11 117.775 118.200 3.080 o
-22 9 -10 23.159 24.621 1.633 o
-22 9 -9 55.972 52.052 2.063 o
-22 9 -8 13.480 13.397 1.590 o
-22 9 -7 4.654 3.675 1.241 o
-22 9 -6 0.516 0.520 1.135 o
-22 9 -5 45.127 45.726 1.909 o
-22 9 -4 68.140 69.232 2.215 o
-22 9 -3 34.450 39.100 1.893 o
-22 9 -2 3.120 4.243 1.335 o
-22 9 -1 30.768 28.821 1.990 o
-22 9 0 6.994 4.791 1.909 o
-22 9 1 32.050 28.757 1.683 o
-22 9 2 1.696 2.262 1.983 o
-22 9 3 34.905 34.310 1.661 o
-22 9 4 51.544 54.344 2.021 o
-22 9 5 12.723 16.217 1.587 o
-22 9 6 4.849 4.146 1.128 o
-22 9 7 4.823 4.416 1.166 o
-22 9 8 14.956 16.828 1.555 o
-22 9 9 2.524 4.095 1.142 o
-22 9 10 1.357 2.308 1.091 o
-22 9 11 35.177 34.652 2.065 o
-22 9 12 41.611 41.479 2.967 o
-22 9 13 147.738 148.335 3.517 o
-22 9 14 98.465 104.391 2.845 o
-22 9 15 42.116 45.301 2.323 o
-22 9 16 0.884 1.840 1.385 o
-22 9 17 66.781 65.631 2.378 o
-22 9 18 41.318 40.734 1.766 o
-22 9 19 38.041 40.280 1.765 o
-22 9 20 178.114 177.071 3.367 o
-22 9 21 39.056 42.583 2.007 o
-22 9 22 3.032 3.422 1.232 o
-22 9 23 0.797 -0.157 1.278 o
-22 9 24 26.082 24.172 1.880 o
-22 9 25 8.192 9.137 1.452 o
-22 9 26 7.350 7.040 1.310 o
-22 9 27 2.238 2.765 1.054 o
-22 9 28 0.162 -0.162 0.993 o
-22 9 29 1.705 2.325 1.111 o
-22 9 30 17.538 21.850 1.611 o
-22 9 31 26.079 27.063 1.750 o
-22 9 32 31.881 32.485 2.008 o
-22 9 33 14.592 15.724 1.462 o
-22 9 34 26.755 31.142 1.710 o
-22 9 35 35.686 36.274 1.984 o
-22 10 -11 0.009 0.601 1.417 o
-22 10 -10 81.426 78.063 2.734 o
-22 10 -9 1.217 1.992 1.271 o
-22 10 -8 7.870 6.968 1.309 o
-22 10 -7 13.146 13.483 1.813 o
-22 10 -6 0.683 3.957 1.213 o
-22 10 -5 0.024 1.275 1.184 o
-22 10 -4 18.686 17.882 1.535 o
-22 10 -3 124.568 117.619 2.917 o
-22 10 -2 1.523 4.224 1.274 o
-22 10 -1 1.878 0.028 1.210 o
-22 10 0 6.458 7.041 1.273 o
-22 10 1 1.184 1.562 1.166 o
-22 10 2 25.526 27.704 1.728 o
-22 10 3 13.356 14.954 1.488 o
-22 10 4 3.466 4.272 1.281 o
-22 10 5 10.343 11.551 1.381 o
-22 10 6 32.886 35.149 1.805 o
-22 10 7 2.726 4.199 1.338 o
-22 10 8 2.933 4.422 1.233 o
-22 10 9 0.796 2.801 1.219 o
-22 10 10 1.233 2.317 1.437 o
-22 10 11 2.867 3.568 1.506 o
-22 10 12 27.304 26.470 1.913 o
-22 10 13 14.214 15.996 1.606 o
-22 10 14 12.867 12.174 1.549 o
-22 10 15 7.365 7.914 1.487 o
-22 10 16 7.262 8.336 1.471 o
-22 10 17 16.179 18.091 1.663 o
-22 10 18 24.754 26.162 1.853 o
-22 10 19 8.954 9.053 1.554 o
-22 10 20 5.123 7.189 1.634 o
-22 10 21 0.468 -0.896 1.523 o
-22 10 22 15.248 16.113 1.733 o
-22 10 23 10.026 10.321 1.550 o
-22 10 24 26.472 24.764 1.820 o
-22 10 25 0.276 3.419 1.323 o
-22 10 26 16.006 17.241 1.645 o
-22 10 27 33.481 26.239 1.833 o
-22 10 28 0.681 1.859 1.809 o
-22 10 29 11.484 10.248 1.428 o
-22 10 30 87.543 83.978 2.821 o
-22 10 31 91.389 99.359 2.790 o
-22 10 32 5.954 7.551 1.449 o
-22 11 -7 1.467 3.590 1.287 o
-22 11 -6 4.564 5.120 1.267 o
-22 11 -5 0.079 1.730 1.250 o
-22 11 -4 26.914 26.303 1.654 o
-22 11 -3 70.716 73.792 2.366 o
-22 11 -2 13.669 12.213 1.460 o
-22 11 -1 59.174 56.866 2.148 o
-22 11 0 49.991 50.807 2.138 o
-22 11 1 2.077 0.976 1.172 o
-22 11 2 21.561 20.609 1.703 o
-22 11 3 19.848 19.734 1.621 o
-22 11 4 9.107 11.214 1.593 o
-22 11 5 0.136 0.424 1.206 o
-22 11 6 2.793 3.886 1.378 o
-22 11 7 20.760 17.063 1.940 o
-22 11 8 3.728 3.273 1.793 o
-22 11 9 18.598 17.600 1.809 o
-22 11 10 0.649 0.625 1.349 o
-22 11 11 15.000 16.019 1.840 o
-22 11 12 31.004 33.100 2.246 o
-22 11 13 8.898 11.652 2.026 o
-22 11 14 28.602 29.236 2.157 o
-22 11 15 0.845 2.491 1.416 o
-22 11 16 72.289 70.777 2.648 o
-22 11 17 18.430 19.427 1.792 o
-22 11 18 22.493 22.079 2.028 o
-22 11 19 94.200 84.757 2.803 o
-22 11 20 0.222 1.342 1.312 o
-22 11 21 17.523 15.750 1.706 o
-22 11 22 29.379 30.451 2.127 o
-22 11 23 10.547 9.228 1.651 o
-22 11 24 8.594 11.582 1.690 o
-22 11 25 33.510 38.734 2.301 o
-22 11 26 1.461 0.696 1.341 o
-22 11 27 17.454 16.459 1.657 o
-22 11 28 12.435 12.626 1.572 o
-22 12 -1 11.778 12.943 1.516 o
-22 12 0 12.016 11.626 1.499 o
-22 12 1 2.071 3.844 1.368 o
-22 12 2 100.006 103.225 2.879 o
-22 12 3 27.565 29.122 2.070 o
-22 12 4 17.728 15.696 1.746 o
-22 12 5 4.836 5.954 1.482 o
-22 12 6 0.839 0.180 1.368 o
-22 12 7 7.139 7.583 1.599 o
-22 12 8 4.109 2.465 1.856 o
-22 12 9 43.994 40.938 2.302 o
-22 12 10 18.114 19.255 1.951 o
-22 12 11 6.092 7.277 1.756 o
-22 12 12 10.841 9.167 1.730 o
-22 12 13 9.296 8.058 1.766 o
-22 12 14 50.673 50.754 2.747 o
-22 12 15 51.267 52.355 2.655 o
-22 12 16 31.308 28.272 2.079 o
-22 12 17 53.670 47.379 2.730 o
-22 12 18 5.931 9.879 1.683 o
-22 12 19 0.005 -0.140 1.446 o
-22 12 20 26.039 28.216 2.195 o
-22 12 21 17.577 18.192 2.044 o
-22 12 22 23.609 21.390 2.674 o
-21 0 -19 1.140 1.359 1.259 o
-21 0 -17 250.987 240.359 4.804 o
-21 0 -15 2.233 3.335 1.876 o
-21 0 -13 3.824 3.856 1.237 o
-21 0 -11 25.884 23.983 1.888 o
-21 0 -9 40.331 39.517 1.921 o
-21 0 -5 249.506 244.037 3.429 o
-21 0 -3 0.259 2.926 0.735 o
-21 0 -1 22.390 23.478 1.375 o
-21 0 1 86.079 85.385 2.032 o
-21 0 3 154.432 156.732 2.378 o
-21 0 5 86.355 93.968 1.857 o
-21 0 7 312.299 329.204 6.749 o
-21 0 9 14.472 19.072 1.456 o
-21 0 11 84.003 83.544 3.300 o
-21 0 13 0.057 -0.652 2.018 o
-21 0 15 1934.090 1910.000 16.033 o
-21 0 17 402.250 399.175 5.133 o
-21 0 19 23.240 24.668 1.434 o
-21 0 21 455.983 483.819 5.292 o
-21 0 23 264.065 254.127 3.469 o
-21 0 25 356.385 338.539 4.284 o
-21 0 27 495.917 480.097 6.015 o
-21 0 29 12.698 11.259 1.167 o
-21 0 31 5.704 5.404 1.135 o
-21 0 33 232.723 229.722 4.004 o
-21 0 35 5.389 13.605 1.373 o
-21 0 37 116.981 113.647 3.242 o
-21 0 39 74.611 67.876 3.402 o
-21 0 41 4.259 6.919 1.840 o
-21 0 43 21.609 18.480 2.221 o
-21 0 45 0.161 2.375 1.811 o
-21 1 -20 21.286 23.912 1.383 o
-21 1 -19 50.968 52.965 1.744 o
-21 1 -18 5.737 5.412 0.973 o
-21 1 -17 14.175 15.036 1.201 o
-21 1 -16 41.166 44.770 1.859 o
-21 1 -15 119.706 115.639 2.261 o
-21 1 -14 27.450 28.015 1.228 o
-21 1 -13 33.200 32.458 1.318 o
-21 1 -12 4.365 4.064 0.858 o
-21 1 -11 0.983 0.041 0.910 o
-21 1 -10 179.548 173.261 2.190 o
-21 1 -9 14.109 13.804 1.068 o
-21 1 -8 20.145 20.928 0.873 o
-21 1 -7 237.925 232.785 2.113 o
-21 1 -6 3.264 3.950 0.658 o
-21 1 -5 22.157 21.345 1.050 o
-21 1 -4 199.352 195.693 2.098 o
-21 1 -3 220.449 211.489 1.838 o
-21 1 -2 481.332 472.988 3.385 o
-21 1 -1 24.122 24.666 0.808 o
-21 1 0 309.994 306.995 2.341 o
-21 1 1 268.382 276.802 2.296 o
-21 1 2 68.256 72.526 1.238 o
-21 1 3 436.810 442.887 3.316 o
-21 1 4 152.129 154.529 1.676 o
-21 1 5 198.901 192.822 1.926 o
-21 1 6 128.571 124.819 2.119 o
-21 1 7 97.402 95.433 2.374 o
-21 1 8 155.966 156.850 2.729 o
-21 1 9 36.473 37.882 1.669 o
-21 1 10 5.821 7.357 1.212 o
-21 1 11 272.874 274.979 3.282 o
-21 1 12 12.749 14.709 1.428 o
-21 1 13 212.582 204.939 3.962 o
-21 1 14 153.654 152.894 3.538 o
-21 1 15 34.172 35.520 1.463 o
-21 1 16 189.156 190.208 2.705 o
-21 1 17 4.008 4.993 0.663 o
-21 1 18 1.200 1.496 0.621 o
-21 1 19 4.705 3.874 0.793 o
-21 1 20 118.508 116.818 1.836 o
-21 1 21 17.665 18.061 0.934 o
-21 1 22 4.265 5.598 0.731 o
-21 1 23 87.694 82.417 1.953 o
-21 1 24 0.434 1.188 0.648 o
-21 1 25 74.365 71.398 1.799 o
-21 1 26 14.363 13.890 0.868 o
-21 1 27 5.151 4.831 0.700 o
-21 1 28 33.594 35.582 1.168 o
-21 1 29 59.262 59.418 1.913 o
-21 1 30 16.319 16.299 0.973 o
-21 1 31 96.841 92.542 1.793 o
-21 1 32 14.853 12.886 1.303 o
-21 1 33 19.684 19.151 1.041 o
-21 1 34 73.361 75.241 1.868 o
-21 1 35 22.317 23.114 1.164 o
-21 1 36 38.947 38.055 1.384 o
-21 1 37 68.536 66.192 1.965 o
-21 1 38 2.997 3.398 1.016 o
-21 1 39 49.430 47.164 1.728 o
-21 1 40 4.558 6.340 1.096 o
-21 1 41 3.887 6.418 1.097 o
-21 1 42 42.091 41.251 2.151 o
-21 1 43 0.273 0.522 1.250 o
-21 1 44 0.007 -0.869 1.328 o
-21 1 45 25.708 26.646 1.897 o
-21 1 46 44.069 54.087 5.948 o
-21 2 -20 7.164 8.020 1.029 o
-21 2 -19 11.896 13.479 1.069 o
-21 2 -18 13.476 13.407 1.063 o
-21 2 -17 0.320 0.607 1.103 o
-21 2 -16 91.551 90.427 2.359 o
-21 2 -15 0.170 -0.005 0.850 o
-21 2 -14 0.520 2.198 0.877 o
-21 2 -13 17.424 18.639 1.026 o
-21 2 -12 151.808 150.876 2.954 o
-21 2 -11 1.234 3.363 0.757 o
-21 2 -10 90.691 85.938 1.670 o
-21 2 -9 137.201 138.341 1.883 o
-21 2 -8 0.015 0.643 0.789 o
-21 2 -7 28.346 31.677 1.145 o
-21 2 -6 4.373 4.534 0.753 o
-21 2 -5 14.851 13.207 0.845 o
-21 2 -4 136.076 129.892 1.488 o
-21 2 -3 139.447 134.838 2.021 o
-21 2 -2 38.547 41.579 1.214 o
-21 2 -1 3.653 4.370 0.875 o
-21 2 0 8.832 9.860 0.691 o
-21 2 1 144.462 142.351 1.571 o
-21 2 2 83.151 84.873 1.749 o
-21 2 3 5.858 5.110 0.715 o
-21 2 4 431.481 428.998 3.344 o
-21 2 5 30.840 30.543 0.961 o
-21 2 6 60.574 62.823 1.158 o
-21 2 7 40.891 41.200 1.049 o
-21 2 8 38.334 37.604 1.088 o
-21 2 9 7.311 7.756 0.712 o
-21 2 10 14.380 15.704 0.771 o
-21 2 11 2.284 2.542 0.745 o
-21 2 12 232.143 227.701 2.707 o
-21 2 13 150.990 146.165 1.869 o
-21 2 14 173.989 173.827 2.299 o
-21 2 15 22.797 22.151 1.084 o
-21 2 16 33.005 32.982 1.058 o
-21 2 17 432.614 422.597 3.584 o
-21 2 18 322.072 324.767 2.996 o
-21 2 19 75.641 78.991 1.528 o
-21 2 20 10.238 12.195 0.838 o
-21 2 21 0.759 2.298 0.631 o
-21 2 22 356.967 347.145 3.189 o
-21 2 23 35.285 36.208 1.137 o
-21 2 24 30.660 31.562 1.519 o
-21 2 25 20.526 19.290 1.112 o
-21 2 26 43.960 44.359 1.347 o
-21 2 27 20.724 20.905 0.989 o
-21 2 28 0.484 0.842 0.731 o
-21 2 29 17.802 18.460 1.112 o
-21 2 30 64.917 64.255 1.966 o
-21 2 31 42.677 44.118 1.388 o
-21 2 32 200.229 190.342 2.725 o
-21 2 33 20.440 19.348 1.048 o
-21 2 34 1.133 1.180 0.915 o
-21 2 35 13.090 13.371 1.145 o
-21 2 36 44.981 45.075 2.110 o
-21 2 37 5.333 5.880 1.037 o
-21 2 38 0.013 2.149 1.119 o
-21 2 39 47.453 47.328 2.166 o
-21 2 40 2.588 1.369 0.926 o
-21 2 41 30.970 30.465 1.471 o
-21 2 42 9.204 11.488 1.197 o
-21 2 43 3.732 5.217 1.134 o
-21 2 44 21.943 25.607 1.727 o
-21 2 45 4.161 4.421 1.379 o
-21 3 -20 23.498 25.541 1.371 o
-21 3 -19 27.376 28.481 1.378 o
-21 3 -18 0.021 0.739 0.957 o
-21 3 -17 43.225 43.689 1.566 o
-21 3 -16 95.702 91.508 1.860 o
-21 3 -15 84.174 81.326 1.683 o
-21 3 -14 34.211 34.791 1.270 o
-21 3 -13 64.095 63.382 1.860 o
-21 3 -12 13.142 15.816 0.977 o
-21 3 -11 37.609 38.654 1.206 o
-21 3 -10 6.752 5.730 0.837 o
-21 3 -9 4.192 4.737 0.802 o
-21 3 -8 185.174 183.058 2.008 o
-21 3 -7 0.130 1.524 0.613 o
-21 3 -6 119.209 118.310 1.819 o
-21 3 -5 71.191 71.924 1.598 o
-21 3 -4 0.270 0.436 0.502 o
-21 3 -3 9.007 8.978 0.731 o
-21 3 -2 12.525 14.205 0.737 o
-21 3 -1 6.321 6.770 0.661 o
-21 3 0 337.658 331.641 2.592 o
-21 3 1 0.120 0.002 0.529 o
-21 3 2 8.175 6.843 0.561 o
-21 3 3 9.294 9.205 0.553 o
-21 3 4 27.194 26.856 0.902 o
-21 3 5 19.558 19.424 0.803 o
-21 3 6 55.799 56.614 1.267 o
-21 3 7 5.040 7.190 0.769 o
-21 3 8 6.040 5.897 0.775 o
-21 3 9 54.343 50.897 1.470 o
-21 3 10 109.771 106.470 1.832 o
-21 3 11 28.023 30.562 1.113 o
-21 3 12 25.975 29.240 0.964 o
-21 3 13 180.121 177.883 2.423 o
-21 3 14 69.949 66.382 1.458 o
-21 3 15 14.296 16.312 0.792 o
-21 3 16 82.615 82.527 1.545 o
-21 3 17 179.135 173.431 2.294 o
-21 3 18 51.011 45.048 1.212 o
-21 3 19 286.872 279.901 2.614 o
-21 3 20 151.124 148.715 1.827 o
-21 3 21 27.196 29.976 1.182 o
-21 3 22 245.249 242.710 2.829 o
-21 3 23 316.900 311.647 3.497 o
-21 3 24 65.828 61.249 1.631 o
-21 3 25 8.462 11.245 0.863 o
-21 3 26 352.463 344.659 3.086 o
-21 3 27 72.877 74.265 1.704 o
-21 3 28 30.502 27.522 1.413 o
-21 3 29 5.867 6.682 1.061 o
-21 3 30 1.396 2.836 0.699 o
-21 3 31 2.997 3.659 0.870 o
-21 3 32 1.277 3.163 1.004 o
-21 3 33 9.109 7.564 1.017 o
-21 3 34 12.963 14.615 1.174 o
-21 3 35 12.590 14.046 1.242 o
-21 3 36 30.562 27.934 1.378 o
-21 3 37 9.495 9.249 1.422 o
-21 3 38 27.827 28.812 1.504 o
-21 3 39 2.856 3.245 1.106 o
-21 3 40 119.273 116.999 2.620 o
-21 3 41 7.516 9.378 1.226 o
-21 3 42 78.004 81.455 2.363 o
-21 3 43 0.288 0.085 1.310 o
-21 3 44 5.285 5.604 1.298 o
-21 3 45 0.943 1.911 1.341 o
-21 4 -20 4.469 7.376 1.207 o
-21 4 -19 18.770 19.951 1.431 o
-21 4 -18 52.932 55.097 1.835 o
-21 4 -17 0.351 2.588 1.167 o
-21 4 -16 40.037 44.285 1.763 o
-21 4 -15 3.900 5.456 0.862 o
-21 4 -14 18.494 19.699 1.009 o
-21 4 -13 0.013 1.782 0.704 o
-21 4 -12 0.312 1.764 0.911 o
-21 4 -11 89.042 85.780 1.719 o
-21 4 -10 145.539 139.284 2.017 o
-21 4 -9 123.388 119.045 1.723 o
-21 4 -8 32.625 32.447 1.062 o
-21 4 -7 3.312 4.547 0.663 o
-21 4 -6 85.007 82.483 1.717 o
-21 4 -5 92.888 93.651 1.416 o
-21 4 -4 58.034 57.532 1.509 o
-21 4 -3 22.747 23.309 0.829 o
-21 4 -2 16.042 17.629 0.979 o
-21 4 -1 14.335 13.949 0.880 o
-21 4 0 0.745 0.804 0.486 o
-21 4 1 9.053 9.625 0.697 o
-21 4 2 72.746 74.900 1.470 o
-21 4 3 157.318 152.214 1.734 o
-21 4 4 14.000 14.938 0.760 o
-21 4 5 44.864 46.226 1.157 o
-21 4 6 258.481 258.965 2.219 o
-21 4 7 23.819 25.044 0.952 o
-21 4 8 9.950 9.040 0.753 o
-21 4 9 35.577 36.949 1.086 o
-21 4 10 142.894 136.200 1.680 o
-21 4 11 2.344 0.827 0.609 o
-21 4 12 50.096 47.384 1.446 o
-21 4 13 5.290 5.333 0.834 o
-21 4 14 31.877 30.805 1.108 o
-21 4 15 7.633 6.990 0.768 o
-21 4 16 35.928 35.077 1.279 o
-21 4 17 32.173 31.176 1.188 o
-21 4 18 315.805 303.815 2.827 o
-21 4 19 13.733 14.122 1.136 o
-21 4 20 24.028 22.976 1.223 o
-21 4 21 105.004 100.533 2.042 o
-21 4 22 227.580 226.023 2.659 o
-21 4 23 43.157 46.875 1.635 o
-21 4 24 9.249 9.774 0.811 o
-21 4 25 8.250 7.777 1.001 o
-21 4 26 25.416 25.158 1.247 o
-21 4 27 31.575 34.952 1.412 o
-21 4 28 83.501 85.873 1.927 o
-21 4 29 155.699 155.773 2.646 o
-21 4 30 38.339 42.629 1.726 o
-21 4 31 9.908 10.056 1.000 o
-21 4 32 77.738 76.308 1.937 o
-21 4 33 30.234 31.132 1.434 o
-21 4 34 288.872 280.829 3.446 o
-21 4 35 180.472 172.515 2.903 o
-21 4 36 10.580 12.638 1.248 o
-21 4 37 9.028 11.098 1.371 o
-21 4 38 14.339 15.449 1.356 o
-21 4 39 12.367 11.991 1.264 o
-21 4 40 3.971 4.330 1.114 o
-21 4 41 14.518 17.552 1.406 o
-21 4 42 31.742 34.396 1.850 o
-21 4 43 4.821 6.933 1.292 o
-21 4 44 12.912 14.088 1.469 o
-21 5 -20 4.341 7.279 1.462 o
-21 5 -19 30.040 35.945 1.840 o
-21 5 -18 0.301 2.838 1.056 o
-21 5 -17 5.639 6.967 1.365 o
-21 5 -16 21.116 24.194 1.431 o
-21 5 -15 117.499 113.368 4.052 o
-21 5 -14 37.308 40.039 1.553 o
-21 5 -13 23.320 26.379 1.226 o
-21 5 -12 12.311 13.102 0.995 o
-21 5 -11 20.164 20.558 0.976 o
-21 5 -10 13.609 14.578 0.872 o
-21 5 -9 5.004 4.773 0.893 o
-21 5 -8 7.565 8.648 0.956 o
-21 5 -7 69.786 68.796 1.352 o
-21 5 -6 247.370 233.836 2.333 o
-21 5 -5 18.305 17.402 0.837 o
-21 5 -4 5.872 6.472 0.923 o
-21 5 -3 28.556 30.410 1.322 o
-21 5 -2 30.543 31.915 1.125 o
-21 5 -1 6.610 8.197 0.820 o
-21 5 0 28.312 29.930 1.137 o
-21 5 1 5.421 7.439 0.785 o
-21 5 2 0.991 1.466 0.744 o
-21 5 3 13.393 15.707 0.900 o
-21 5 4 355.522 349.174 2.963 o
-21 5 5 1.124 2.783 0.658 o
-21 5 6 29.775 29.497 1.302 o
-21 5 7 157.805 155.840 2.722 o
-21 5 8 8.951 9.858 1.146 o
-21 5 9 8.296 10.761 0.813 o
-21 5 10 2.936 2.705 0.651 o
-21 5 11 24.907 24.677 1.043 o
-21 5 12 27.505 30.298 1.200 o
-21 5 13 2.466 2.908 0.696 o
-21 5 14 17.771 18.004 1.083 o
-21 5 15 74.450 70.893 1.756 o
-21 5 16 143.502 137.697 2.248 o
-21 5 17 45.504 42.339 1.240 o
-21 5 18 129.058 120.661 1.818 o
-21 5 19 12.951 11.871 1.032 o
-21 5 20 59.816 63.924 1.529 o
-21 5 21 74.964 74.613 1.896 o
-21 5 22 13.422 16.026 0.999 o
-21 5 23 14.849 14.800 0.927 o
-21 5 24 0.187 0.253 0.723 o
-21 5 25 64.223 64.304 1.647 o
-21 5 26 70.714 69.225 1.906 o
-21 5 27 22.747 21.999 1.410 o
-21 5 28 53.176 54.032 1.595 o
-21 5 29 15.610 15.978 1.104 o
-21 5 30 123.837 119.759 2.795 o
-21 5 31 32.671 35.403 1.488 o
-21 5 32 0.036 0.059 0.984 o
-21 5 33 21.449 19.513 1.416 o
-21 5 34 122.295 115.862 3.788 o
-21 5 35 0.473 -0.084 1.072 o
-21 5 36 53.509 53.701 2.057 o
-21 5 37 33.552 36.145 2.488 o
-21 5 38 52.693 54.687 2.397 o
-21 5 39 9.460 10.058 1.316 o
-21 5 40 31.135 34.358 1.718 o
-21 5 41 0.921 3.123 1.240 o
-21 5 42 38.215 38.316 1.947 o
-21 5 43 3.649 2.934 1.233 o
-21 6 -20 10.338 10.821 1.581 o
-21 6 -19 60.528 63.473 2.794 o
-21 6 -18 39.858 39.609 1.916 o
-21 6 -17 2.536 3.469 1.237 o
-21 6 -16 9.970 13.850 1.371 o
-21 6 -15 53.120 50.127 2.024 o
-21 6 -14 102.955 100.987 2.842 o
-21 6 -13 57.097 57.261 2.382 o
-21 6 -12 2.342 3.505 1.013 o
-21 6 -11 84.327 83.258 1.744 o
-21 6 -10 25.287 28.248 1.114 o
-21 6 -9 5.914 4.619 0.781 o
-21 6 -8 0.864 2.058 0.774 o
-21 6 -7 4.983 5.602 0.755 o
-21 6 -6 225.440 219.652 2.680 o
-21 6 -5 50.073 50.984 1.611 o
-21 6 -4 2.105 2.188 0.748 o
-21 6 -3 27.285 28.987 1.107 o
-21 6 -2 33.564 31.196 1.185 o
-21 6 -1 0.294 0.436 0.736 o
-21 6 0 243.053 235.756 2.607 o
-21 6 1 16.744 17.626 1.236 o
-21 6 2 63.003 59.438 1.630 o
-21 6 3 129.357 128.082 2.510 o
-21 6 4 265.143 255.993 3.239 o
-21 6 5 60.741 62.436 1.847 o
-21 6 6 16.462 18.287 1.077 o
-21 6 7 0.339 0.278 0.763 o
-21 6 8 85.148 82.644 1.634 o
-21 6 9 0.112 0.134 0.680 o
-21 6 10 94.582 95.981 2.177 o
-21 6 11 34.748 33.297 1.237 o
-21 6 12 14.324 15.357 0.905 o
-21 6 13 0.012 0.923 0.656 o
-21 6 14 243.901 229.610 2.623 o
-21 6 15 3.514 3.970 0.694 o
-21 6 16 120.421 119.116 2.122 o
-21 6 17 3.519 4.147 0.762 o
-21 6 18 30.462 28.578 1.102 o
-21 6 19 90.909 88.278 1.983 o
-21 6 20 6.448 4.252 1.009 o
-21 6 21 0.717 0.314 1.055 o
-21 6 22 12.720 14.600 1.090 o
-21 6 23 84.908 85.819 2.461 o
-21 6 24 93.936 90.660 2.305 o
-21 6 25 0.370 1.464 0.779 o
-21 6 26 3.644 2.794 1.175 o
-21 6 27 72.961 70.486 1.657 o
-21 6 28 1.707 1.933 0.962 o
-21 6 29 0.006 -0.060 0.900 o
-21 6 30 9.698 12.966 1.225 o
-21 6 31 52.732 55.286 2.031 o
-21 6 32 90.799 93.111 2.266 o
-21 6 33 3.373 3.956 1.085 o
-21 6 34 45.147 47.329 2.121 o
-21 6 35 94.983 97.794 2.480 o
-21 6 36 3.821 5.262 1.207 o
-21 6 37 3.006 4.834 1.329 o
-21 6 38 8.843 12.353 1.336 o
-21 6 39 21.414 23.780 1.918 o
-21 6 40 7.655 7.442 1.627 o
-21 6 41 14.171 16.710 1.583 o
-21 6 42 1.850 6.145 1.348 o
-21 7 -20 17.903 17.989 1.750 o
-21 7 -19 31.375 29.392 2.331 o
-21 7 -18 41.104 38.370 2.188 o
-21 7 -17 2.579 2.503 1.345 o
-21 7 -16 2.410 2.270 1.322 o
-21 7 -15 18.285 17.447 1.666 o
-21 7 -14 12.556 13.740 1.675 o
-21 7 -13 2.379 0.902 1.378 o
-21 7 -12 0.768 2.160 1.130 o
-21 7 -11 0.057 0.102 1.133 o
-21 7 -10 75.973 75.064 2.124 o
-21 7 -9 2.367 3.870 0.948 o
-21 7 -8 77.489 74.103 1.903 o
-21 7 -7 2.545 4.450 1.189 o
-21 7 -6 9.037 9.545 1.001 o
-21 7 -5 30.254 31.293 1.424 o
-21 7 -4 49.677 48.499 2.018 o
-21 7 -3 15.010 15.283 0.983 o
-21 7 -2 19.777 18.576 1.094 o
-21 7 -1 14.382 14.817 1.252 o
-21 7 0 18.916 26.896 1.353 o
-21 7 1 0.302 1.006 0.845 o
-21 7 2 17.223 16.999 0.935 o
-21 7 3 441.246 429.479 4.013 o
-21 7 4 257.135 255.262 3.552 o
-21 7 5 103.843 101.578 1.939 o
-21 7 6 28.983 30.484 1.168 o
-21 7 7 12.250 19.933 1.039 o
-21 7 8 0.062 -0.069 0.727 o
-21 7 9 66.403 67.030 1.965 o
-21 7 10 280.205 269.831 2.893 o
-21 7 11 70.753 73.308 2.025 o
-21 7 12 0.309 1.878 0.774 o
-21 7 13 5.194 6.284 0.876 o
-21 7 14 10.472 17.784 1.146 o
-21 7 15 6.429 5.317 0.834 o
-21 7 16 6.674 7.152 0.932 o
-21 7 17 38.879 41.194 1.383 o
-21 7 18 276.430 262.985 3.496 o
-21 7 19 14.817 16.834 1.161 o
-21 7 20 0.965 0.604 0.864 o
-21 7 21 21.402 21.647 1.238 o
-21 7 22 64.280 63.887 2.116 o
-21 7 23 36.680 35.546 1.498 o
-21 7 24 43.460 44.837 1.841 o
-21 7 25 1.588 2.349 1.060 o
-21 7 26 28.980 29.615 1.375 o
-21 7 27 39.784 41.890 1.762 o
-21 7 28 10.852 18.968 1.222 o
-21 7 29 46.125 48.043 1.714 o
-21 7 30 64.035 65.534 2.095 o
-21 7 31 2.541 3.420 1.702 o
-21 7 32 1.628 4.058 1.075 o
-21 7 33 25.619 23.735 1.578 o
-21 7 34 21.571 23.628 1.579 o
-21 7 35 0.143 21.246 1.482 o
-21 7 36 31.600 31.615 2.173 o
-21 7 37 2.550 4.649 1.140 o
-21 7 38 0.030 0.094 1.199 o
-21 7 39 0.573 3.515 1.364 o
-21 7 40 14.050 14.527 1.625 o
-21 8 -18 1.817 3.178 1.450 o
-21 8 -17 1.186 3.043 1.795 o
-21 8 -16 23.741 25.959 1.917 o
-21 8 -15 32.399 35.254 2.043 o
-21 8 -14 78.720 80.046 2.685 o
-21 8 -13 0.934 1.647 1.268 o
-21 8 -12 4.738 4.186 1.276 o
-21 8 -11 0.485 0.329 1.175 o
-21 8 -10 62.433 64.037 2.732 o
-21 8 -9 31.661 35.676 1.873 o
-21 8 -8 0.688 0.309 1.179 o
-21 8 -7 5.989 6.353 1.105 o
-21 8 -6 27.445 30.250 1.507 o
-21 8 -5 6.654 7.548 1.111 o
-21 8 -4 4.854 5.925 1.074 o
-21 8 -3 23.107 20.851 1.305 o
-21 8 -2 70.703 68.467 1.942 o
-21 8 -1 3.629 4.246 1.107 o
-21 8 0 106.831 111.174 2.264 o
-21 8 1 240.336 231.540 4.210 o
-21 8 2 9.302 11.717 1.286 o
-21 8 3 63.803 63.979 2.020 o
-21 8 4 69.411 66.788 1.930 o
-21 8 5 3.983 7.117 1.047 o
-21 8 6 264.268 258.386 3.418 o
-21 8 7 50.898 57.089 2.101 o
-21 8 8 358.518 343.906 3.782 o
-21 8 9 15.488 13.873 1.012 o
-21 8 10 40.145 40.645 1.595 o
-21 8 11 218.277 210.330 2.857 o
-21 8 12 3.264 4.786 1.215 o
-21 8 13 141.292 139.279 2.900 o
-21 8 14 2.771 3.700 1.180 o
-21 8 15 12.764 10.791 1.148 o
-21 8 16 61.288 62.205 1.734 o
-21 8 17 39.688 38.591 1.511 o
-21 8 18 28.007 25.404 1.285 o
-21 8 19 91.000 87.376 2.691 o
-21 8 20 6.529 5.620 1.119 o
-21 8 21 0.965 2.000 0.993 o
-21 8 22 144.528 139.371 2.735 o
-21 8 23 59.364 61.365 2.193 o
-21 8 24 30.753 30.525 1.572 o
-21 8 25 22.660 24.929 1.398 o
-21 8 26 45.014 47.618 1.791 o
-21 8 27 5.912 5.811 1.074 o
-21 8 28 7.104 5.513 1.156 o
-21 8 29 0.214 2.115 1.116 o
-21 8 30 7.184 9.168 1.205 o
-21 8 31 42.989 52.345 2.255 o
-21 8 32 42.056 45.731 2.589 o
-21 8 33 1.002 2.827 1.201 o
-21 8 34 32.757 31.094 1.832 o
-21 8 35 0.567 3.176 1.179 o
-21 8 36 0.029 0.799 1.290 o
-21 8 37 29.776 27.037 1.843 o
-21 8 38 22.364 22.573 1.801 o
-21 9 -16 17.575 21.647 2.582 o
-21 9 -15 16.840 18.986 2.098 o
-21 9 -14 28.648 28.487 1.938 o
-21 9 -13 9.868 10.274 1.498 o
-21 9 -12 16.074 16.116 1.577 o
-21 9 -11 16.491 15.616 1.506 o
-21 9 -10 62.449 60.964 2.214 o
-21 9 -9 5.369 5.270 1.279 o
-21 9 -8 0.375 0.474 1.207 o
-21 9 -7 34.055 32.803 1.776 o
-21 9 -6 10.652 10.159 1.271 o
-21 9 -5 0.120 0.159 1.052 o
-21 9 -4 84.444 85.200 2.909 o
-21 9 -3 5.962 7.306 1.117 o
-21 9 -2 1.543 1.912 1.074 o
-21 9 -1 3.876 5.066 1.045 o
-21 9 0 26.619 26.587 1.502 o
-21 9 1 26.015 25.723 1.658 o
-21 9 2 10.658 9.191 1.190 o
-21 9 3 2.127 3.325 1.035 o
-21 9 4 65.121 65.880 2.601 o
-21 9 5 0.627 1.520 0.981 o
-21 9 6 90.280 88.691 2.536 o
-21 9 7 1.550 3.129 1.151 o
-21 9 8 6.721 4.946 1.132 o
-21 9 9 16.263 18.861 1.408 o
-21 9 10 0.260 1.328 0.980 o
-21 9 11 122.721 120.320 2.632 o
-21 9 12 18.728 20.286 1.502 o
-21 9 13 4.561 5.345 1.388 o
-21 9 14 0.042 1.504 1.176 o
-21 9 15 0.226 4.357 1.031 o
-21 9 16 57.029 54.921 1.926 o
-21 9 17 0.148 1.490 1.020 o
-21 9 18 108.135 105.988 2.495 o
-21 9 19 3.524 2.589 1.030 o
-21 9 20 11.163 9.477 1.269 o
-21 9 21 7.571 7.724 1.138 o
-21 9 22 3.347 3.251 0.992 o
-21 9 23 88.487 87.187 2.119 o
-21 9 24 29.244 31.989 1.697 o
-21 9 25 5.610 4.526 1.064 o
-21 9 26 0.426 0.523 0.944 o
-21 9 27 0.008 0.643 1.235 o
-21 9 28 0.024 0.488 1.139 o
-21 9 29 1.900 3.903 1.089 o
-21 9 30 162.208 151.974 2.960 o
-21 9 31 5.540 6.978 1.190 o
-21 9 32 0.254 2.205 1.238 o
-21 9 33 40.584 45.042 3.162 o
-21 9 34 5.537 7.979 1.398 o
-21 9 35 3.874 7.256 1.510 o
-21 9 36 1.921 3.655 1.293 o
-21 10 -13 0.048 4.433 1.733 o
-21 10 -12 12.514 13.764 1.606 o
-21 10 -11 32.701 32.984 1.895 o
-21 10 -10 57.805 58.613 2.205 o
-21 10 -9 48.120 44.197 1.960 o
-21 10 -8 13.630 15.736 1.582 o
-21 10 -7 61.306 64.223 2.290 o
-21 10 -6 11.165 11.286 1.378 o
-21 10 -5 8.078 9.222 1.343 o
-21 10 -4 0.002 -0.284 1.062 o
-21 10 -3 1.173 0.344 1.107 o
-21 10 -2 0.039 0.427 1.211 o
-21 10 -1 12.635 13.159 1.399 o
-21 10 0 25.686 26.130 1.629 o
-21 10 1 8.327 7.977 1.603 o
-21 10 2 40.630 40.672 2.020 o
-21 10 3 4.466 6.727 1.297 o
-21 10 4 22.585 25.059 1.771 o
-21 10 5 0.287 0.845 1.166 o
-21 10 6 0.001 -0.379 1.029 o
-21 10 7 0.991 -0.969 1.011 o
-21 10 8 7.047 8.678 1.358 o
-21 10 9 12.058 12.123 1.308 o
-21 10 10 25.104 23.148 1.636 o
-21 10 11 0.823 1.313 2.248 o
-21 10 12 34.590 31.890 2.344 o
-21 10 13 41.764 44.425 2.072 o
-21 10 14 92.716 88.409 2.663 o
-21 10 15 0.071 1.575 1.224 o
-21 10 16 58.516 61.018 2.408 o
-21 10 17 4.814 5.596 1.357 o
-21 10 18 52.320 52.023 2.279 o
-21 10 19 3.516 2.737 1.384 o
-21 10 20 4.119 4.674 1.298 o
-21 10 21 6.277 9.272 1.421 o
-21 10 22 119.270 113.875 3.167 o
-21 10 23 51.863 54.489 2.272 o
-21 10 24 79.553 83.056 3.603 o
-21 10 25 30.244 30.532 1.844 o
-21 10 26 38.104 35.838 1.862 o
-21 10 27 13.093 15.563 1.504 o
-21 10 28 34.824 35.458 1.909 o
-21 10 29 106.323 104.198 2.771 o
-21 10 30 3.373 3.362 1.220 o
-21 10 31 12.009 15.344 1.745 o
-21 10 32 0.675 2.776 1.315 o
-21 10 33 25.372 26.818 1.817 o
-21 11 -9 12.872 11.333 1.446 o
-21 11 -8 2.784 2.966 1.264 o
-21 11 -7 49.942 48.423 2.050 o
-21 11 -6 1.426 4.129 1.469 o
-21 11 -5 77.329 76.646 2.751 o
-21 11 -4 53.988 57.154 2.372 o
-21 11 -3 69.218 70.893 2.695 o
-21 11 -2 109.338 109.743 3.181 o
-21 11 -1 42.997 42.804 2.043 o
-21 11 0 11.893 13.224 1.466 o
-21 11 1 15.126 15.105 1.437 o
-21 11 2 76.284 79.781 2.760 o
-21 11 3 7.684 9.264 1.369 o
-21 11 4 57.077 54.750 2.474 o
-21 11 5 53.763 55.529 3.174 o
-21 11 6 0.049 1.107 1.268 o
-21 11 7 4.920 3.057 1.680 o
-21 11 8 17.756 13.347 1.919 o
-21 11 9 0.607 1.542 1.495 o
-21 11 10 11.377 12.325 1.776 o
-21 11 11 9.155 7.971 1.740 o
-21 11 12 61.103 56.963 2.807 o
-21 11 13 19.963 17.254 1.788 o
-21 11 14 13.424 16.749 1.676 o
-21 11 15 20.388 20.555 1.721 o
-21 11 16 31.576 29.159 1.994 o
-21 11 17 2.632 3.418 1.485 o
-21 11 18 0.162 -1.401 1.401 o
-21 11 19 10.088 10.875 1.865 o
-21 11 20 19.156 19.342 1.852 o
-21 11 21 9.797 10.825 1.608 o
-21 11 22 91.936 82.669 2.939 o
-21 11 23 3.981 2.744 1.322 o
-21 11 24 3.170 4.368 1.312 o
-21 11 25 0.619 0.578 1.224 o
-21 11 26 1.300 4.084 1.428 o
-21 11 27 0.533 3.149 1.277 o
-21 11 28 2.893 4.494 1.458 o
-21 11 29 13.920 15.977 1.651 o
-21 11 30 24.356 27.102 2.604 o
-21 12 -5 12.717 14.036 2.277 o
-21 12 -4 28.248 30.570 2.082 o
-21 12 -3 8.409 7.039 1.363 o
-21 12 -2 3.210 3.840 1.268 o
-21 12 -1 54.371 54.569 2.228 o
-21 12 0 0.655 1.137 1.250 o
-21 12 1 81.819 78.800 2.784 o
-21 12 2 31.119 31.052 1.926 o
-21 12 3 0.028 0.872 1.197 o
-21 12 4 28.767 28.437 1.870 o
-21 12 5 6.988 6.790 1.522 o
-21 12 6 2.292 0.399 1.342 o
-21 12 7 2.905 0.575 1.332 o
-21 12 8 10.912 11.324 1.611 o
-21 12 9 18.684 17.018 1.851 o
-21 12 10 6.897 4.743 1.637 o
-21 12 11 3.282 1.840 1.503 o
-21 12 12 9.571 10.246 1.730 o
-21 12 13 4.203 5.759 1.588 o
-21 12 14 16.845 17.361 1.768 o
-21 12 15 1.918 0.726 1.394 o
-21 12 16 11.477 13.744 1.853 o
-21 12 17 8.688 10.050 1.609 o
-21 12 18 11.214 11.346 1.565 o
-21 12 19 5.746 3.427 1.455 o
-21 12 20 89.332 85.468 3.466 o
-21 12 21 19.768 19.101 1.852 o
-21 12 22 53.327 50.873 2.560 o
-21 12 23 0.154 4.304 1.505 o
-21 12 24 2.462 2.010 1.547 o
-21 12 25 30.145 29.476 2.181 o
-21 13 4 64.794 67.413 2.535 o
-21 13 5 37.927 26.351 1.895 o
-21 13 6 11.992 12.799 1.702 o
-21 13 7 26.989 25.670 2.021 o
-21 13 8 0.021 -0.950 1.333 o
-21 13 9 7.901 8.892 1.674 o
-21 13 10 61.577 63.161 3.093 o
-21 13 11 26.891 22.402 2.065 o
-21 13 12 55.565 57.155 3.607 o
-21 13 13 2.613 5.394 1.659 o
-21 13 14 11.087 11.238 1.833 o
-21 13 15 8.045 9.047 1.795 o
-21 13 16 2.187 3.511 1.511 o
-20 0 -18 247.578 241.107 4.757 o
-20 0 -16 66.551 66.773 2.663 o
-20 0 -14 45.227 45.811 2.247 o
-20 0 -12 402.871 393.954 4.717 o
-20 0 -10 158.315 152.590 3.139 o
-20 0 -8 372.652 360.702 4.306 o
-20 0 -6 861.474 857.644 6.947 o
-20 0 -4 1896.130 1911.150 12.924 o
-20 0 -2 45.240 51.937 1.437 o
-20 0 0 168.830 200.750 3.422 o
-20 0 2 458.297 459.520 7.420 o
-20 0 4 266.482 253.534 3.478 o
-20 0 6 326.404 329.912 5.852 o
-20 0 8 3.851 5.828 1.305 o
-20 0 10 45.630 44.780 2.912 o
-20 0 12 538.507 573.231 8.251 o
-20 0 14 9.165 9.837 1.874 o
-20 0 16 603.947 595.844 8.448 o
-20 0 18 24.767 26.337 2.363 o
-20 0 20 184.232 236.508 3.222 o
-20 0 22 38.352 37.847 1.661 o
-20 0 24 9.163 8.198 0.965 o
-20 0 26 349.021 335.782 4.317 o
-20 0 28 120.061 113.528 3.174 o
-20 0 30 1.450 11.325 1.215 o
-20 0 32 436.403 417.169 5.184 o
-20 0 34 198.719 202.219 3.505 o
-20 0 36 10.332 23.706 1.635 o
-20 0 38 5.105 2.682 1.173 o
-20 0 40 18.402 19.339 1.961 o
-20 0 42 0.881 -0.618 1.582 o
-20 0 44 10.365 12.357 2.079 o
-20 0 46 15.252 13.196 2.291 o
-20 1 -19 28.193 32.389 1.261 o
-20 1 -18 125.334 122.288 2.617 o
-20 1 -17 31.880 34.658 1.500 o
-20 1 -16 294.864 285.459 3.068 o
-20 1 -15 6.779 9.108 1.024 o
-20 1 -14 91.685 86.024 2.557 o
-20 1 -13 117.497 112.948 2.004 o
-20 1 -12 1.856 0.915 0.858 o
-20 1 -11 8.671 9.571 0.836 o
-20 1 -10 16.662 16.773 0.929 o
-20 1 -9 120.259 117.161 1.797 o
-20 1 -8 932.691 893.307 5.523 o
-20 1 -7 218.085 214.532 2.127 o
-20 1 -6 135.034 131.514 1.726 o
-20 1 -5 6.086 5.335 0.650 o
-20 1 -4 488.458 489.071 3.107 o
-20 1 -3 89.567 89.174 1.284 o
-20 1 -2 12.369 13.976 0.644 o
-20 1 -1 32.541 33.813 0.815 o
-20 1 0 176.083 175.375 2.505 o
-20 1 1 167.449 164.633 2.485 o
-20 1 2 760.343 758.086 4.478 o
-20 1 3 86.915 85.188 2.064 o
-20 1 4 321.956 314.824 2.726 o
-20 1 5 2.017 2.685 0.889 o
-20 1 6 3.468 3.437 1.127 o
-20 1 7 2.236 1.437 1.006 o
-20 1 8 115.137 115.582 2.147 o
-20 1 9 15.694 14.607 1.370 o
-20 1 10 295.155 289.333 3.205 o
-20 1 11 15.079 15.777 1.886 o
-20 1 12 0.715 1.520 1.116 o
-20 1 13 0.015 -0.054 1.212 o
-20 1 14 0.019 -0.012 1.443 o
-20 1 15 145.854 153.523 3.099 o
-20 1 16 200.478 198.117 3.384 o
-20 1 17 259.570 255.824 3.925 o
-20 1 18 14.250 13.796 1.229 o
-20 1 19 59.315 59.696 1.963 o
-20 1 20 93.699 96.176 1.519 o
-20 1 21 70.385 72.726 1.647 o
-20 1 22 53.833 54.103 1.182 o
-20 1 23 4.484 6.423 0.657 o
-20 1 24 18.394 17.928 1.059 o
-20 1 25 3.315 5.191 0.712 o
-20 1 26 87.298 87.774 1.538 o
-20 1 27 84.444 82.009 1.496 o
-20 1 28 7.153 7.163 0.788 o
-20 1 29 0.286 0.458 0.802 o
-20 1 30 0.003 -0.726 0.726 o
-20 1 31 0.482 0.207 0.698 o
-20 1 32 18.395 16.809 0.953 o
-20 1 33 76.956 75.070 1.658 o
-20 1 34 25.527 26.622 1.169 o
-20 1 35 150.329 143.405 2.104 o
-20 1 36 27.898 29.494 1.283 o
-20 1 37 9.454 11.124 1.146 o
-20 1 38 27.875 26.981 1.405 o
-20 1 39 101.113 103.274 3.016 o
-20 1 40 41.726 43.453 1.690 o
-20 1 41 59.983 58.181 1.928 o
-20 1 42 72.864 67.175 2.208 o
-20 1 43 9.795 13.848 1.518 o
-20 1 44 17.558 16.999 1.446 o
-20 1 45 15.812 19.588 1.682 o
-20 1 46 0.412 1.788 1.398 o
-20 2 -19 8.462 8.055 0.924 o
-20 2 -18 13.415 13.117 1.004 o
-20 2 -17 9.009 8.238 0.901 o
-20 2 -16 52.964 53.498 1.514 o
-20 2 -15 1.491 0.725 0.787 o
-20 2 -14 48.269 50.525 1.353 o
-20 2 -13 0.521 0.758 0.777 o
-20 2 -12 36.279 36.472 1.568 o
-20 2 -11 351.060 342.804 3.301 o
-20 2 -10 99.798 96.484 1.866 o
-20 2 -9 5.067 4.663 0.714 o
-20 2 -8 11.343 10.392 0.747 o
-20 2 -7 107.836 103.929 1.569 o
-20 2 -6 0.248 0.569 0.599 o
-20 2 -5 24.137 24.941 0.784 o
-20 2 -4 85.684 85.921 1.374 o
-20 2 -3 39.142 41.093 1.100 o
-20 2 -2 0.002 -0.264 0.414 o
-20 2 -1 10.250 10.790 0.597 o
-20 2 0 0.136 1.139 0.467 o
-20 2 1 5.191 6.125 0.871 o
-20 2 2 5.435 7.391 1.119 o
-20 2 3 118.269 119.117 1.703 o
-20 2 4 208.872 209.051 2.422 o
-20 2 5 39.843 42.771 1.695 o
-20 2 6 5.437 4.263 1.055 o
-20 2 7 142.156 143.134 2.839 o
-20 2 8 6.873 7.725 1.450 o
-20 2 9 157.178 156.644 2.514 o
-20 2 10 65.597 70.561 1.880 o
-20 2 11 24.113 24.436 1.756 o
-20 2 12 161.475 162.720 2.766 o
-20 2 13 0.002 1.342 1.044 o
-20 2 14 48.394 43.784 1.775 o
-20 2 15 7.848 7.607 1.247 o
-20 2 16 3.305 2.402 1.155 o
-20 2 17 186.702 183.246 3.279 o
-20 2 18 32.784 34.385 1.869 o
-20 2 19 60.218 59.978 1.331 o
-20 2 20 382.311 376.485 3.324 o
-20 2 21 489.569 473.922 3.716 o
-20 2 22 23.422 23.663 0.961 o
-20 2 23 0.008 0.621 0.574 o
-20 2 24 235.063 227.120 2.560 o
-20 2 25 13.613 12.729 1.010 o
-20 2 26 0.002 -0.689 0.689 o
-20 2 27 0.343 -0.012 0.733 o
-20 2 28 18.808 18.138 1.172 o
-20 2 29 149.107 143.047 2.668 o
-20 2 30 105.036 104.208 1.850 o
-20 2 31 12.890 12.565 0.914 o
-20 2 32 15.710 16.273 0.977 o
-20 2 33 1.316 2.466 0.860 o
-20 2 34 34.048 32.853 1.440 o
-20 2 35 25.251 25.629 1.594 o
-20 2 36 0.726 -0.183 0.883 o
-20 2 37 0.030 2.056 0.916 o
-20 2 38 4.237 5.632 1.059 o
-20 2 39 55.437 56.060 2.083 o
-20 2 40 17.183 18.382 1.365 o
-20 2 41 15.442 15.260 1.214 o
-20 2 42 51.223 51.044 1.905 o
-20 2 43 2.112 3.956 1.070 o
-20 2 44 4.193 4.589 1.281 o
-20 2 45 0.754 0.127 1.209 o
-20 2 46 2.267 5.763 1.347 o
-20 3 -19 16.848 15.528 1.175 o
-20 3 -18 0.005 1.403 0.954 o
-20 3 -17 0.375 -0.079 0.813 o
-20 3 -16 0.462 0.053 0.702 o
-20 3 -15 6.373 8.108 0.835 o
-20 3 -14 22.141 21.425 1.128 o
-20 3 -13 6.120 6.931 0.817 o
-20 3 -12 72.341 71.312 2.038 o
-20 3 -11 92.659 90.694 1.965 o
-20 3 -10 1.638 1.933 0.884 o
-20 3 -9 18.669 20.764 0.857 o
-20 3 -8 0.031 -0.402 0.585 o
-20 3 -7 18.385 19.396 0.897 o
-20 3 -6 3.724 4.680 0.685 o
-20 3 -5 143.442 139.370 1.565 o
-20 3 -4 178.448 172.826 2.069 o
-20 3 -3 0.089 0.837 0.797 o
-20 3 -2 279.190 271.286 2.352 o
-20 3 -1 6.260 6.665 0.716 o
-20 3 0 15.009 16.729 0.797 o
-20 3 1 8.794 9.242 0.575 o
-20 3 2 141.900 141.393 1.631 o
-20 3 3 52.569 53.821 0.947 o
-20 3 4 152.288 143.901 2.269 o
-20 3 5 8.620 7.557 1.279 o
-20 3 6 388.440 387.522 3.277 o
-20 3 7 0.003 0.710 1.297 o
-20 3 8 3.355 3.838 1.015 o
-20 3 9 0.050 0.160 0.964 o
-20 3 10 39.579 39.549 1.476 o
-20 3 11 50.895 46.915 1.539 o
-20 3 12 4.041 3.025 1.127 o
-20 3 13 119.807 113.511 2.862 o
-20 3 14 2.437 2.905 1.146 o
-20 3 15 55.532 49.874 1.821 o
-20 3 16 9.283 10.321 0.759 o
-20 3 17 107.062 107.822 1.756 o
-20 3 18 151.946 150.617 2.219 o
-20 3 19 15.274 15.751 0.994 o
-20 3 20 518.536 501.938 3.739 o
-20 3 21 0.289 0.467 0.840 o
-20 3 22 12.921 13.974 0.767 o
-20 3 23 66.712 66.154 1.302 o
-20 3 24 26.813 28.668 0.965 o
-20 3 25 0.971 2.064 0.671 o
-20 3 26 16.024 16.434 0.925 o
-20 3 27 0.806 1.648 0.631 o
-20 3 28 0.284 0.998 0.725 o
-20 3 29 430.621 417.093 3.692 o
-20 3 30 2.839 2.514 0.791 o
-20 3 31 30.370 28.851 1.447 o
-20 3 32 159.731 152.060 2.332 o
-20 3 33 0.576 1.723 0.834 o
-20 3 34 22.196 23.261 1.219 o
-20 3 35 77.765 76.845 2.198 o
-20 3 36 0.114 -0.831 0.831 o
-20 3 37 7.438 7.192 1.040 o
-20 3 38 46.808 48.288 1.780 o
-20 3 39 30.372 32.831 1.742 o
-20 3 40 12.664 12.758 1.626 o
-20 3 41 10.965 10.924 1.253 o
-20 3 42 3.844 4.820 1.107 o
-20 3 43 86.514 85.265 2.632 o
-20 3 44 19.924 20.212 1.573 o
-20 3 45 6.526 9.138 1.325 o
-20 4 -19 38.062 39.902 1.724 o
-20 4 -18 40.036 43.869 1.881 o
-20 4 -17 16.793 18.665 1.178 o
-20 4 -16 30.032 30.364 1.384 o
-20 4 -15 1.251 3.145 0.786 o
-20 4 -14 10.497 9.767 0.833 o
-20 4 -13 12.068 13.364 0.861 o
-20 4 -12 4.521 5.500 0.856 o
-20 4 -11 91.006 87.709 1.819 o
-20 4 -10 0.051 1.264 0.868 o
-20 4 -9 0.660 1.348 0.761 o
-20 4 -8 27.940 30.311 1.069 o
-20 4 -7 35.925 37.399 1.069 o
-20 4 -6 59.107 59.126 1.292 o
-20 4 -5 143.668 140.367 1.898 o
-20 4 -4 234.619 230.324 2.124 o
-20 4 -3 64.268 67.039 1.552 o
-20 4 -2 125.480 125.856 1.847 o
-20 4 -1 202.787 199.605 1.975 o
-20 4 0 155.732 190.304 2.228 o
-20 4 1 122.232 121.265 1.575 o
-20 4 2 84.017 85.216 1.436 o
-20 4 3 44.861 44.854 1.273 o
-20 4 4 8.201 10.018 0.958 o
-20 4 5 44.454 46.879 0.905 o
-20 4 6 412.919 399.805 3.036 o
-20 4 7 52.647 50.597 1.018 o
-20 4 8 90.485 93.949 1.991 o
-20 4 9 111.501 109.947 1.589 o
-20 4 10 18.712 20.763 0.897 o
-20 4 11 17.527 18.629 0.821 o
-20 4 12 29.611 27.068 1.002 o
-20 4 13 8.729 11.167 0.822 o
-20 4 14 67.069 68.320 1.219 o
-20 4 15 14.394 15.658 0.976 o
-20 4 16 97.035 103.498 1.879 o
-20 4 17 73.335 74.248 1.525 o
-20 4 18 117.668 114.472 1.896 o
-20 4 19 0.252 0.847 0.853 o
-20 4 20 83.078 84.364 1.748 o
-20 4 21 487.058 471.505 3.823 o
-20 4 22 46.686 50.583 1.466 o
-20 4 23 273.892 269.771 2.773 o
-20 4 24 0.600 5.072 0.939 o
-20 4 25 42.880 44.943 1.390 o
-20 4 26 0.157 1.149 0.813 o
-20 4 27 39.031 39.380 1.127 o
-20 4 28 189.020 182.962 2.449 o
-20 4 29 314.396 308.422 3.495 o
-20 4 30 13.018 14.312 1.049 o
-20 4 31 5.601 5.488 1.023 o
-20 4 32 49.819 52.342 1.551 o
-20 4 33 1.333 2.511 0.854 o
-20 4 34 44.100 43.517 1.556 o
-20 4 35 16.911 20.051 1.357 o
-20 4 36 47.771 46.270 1.746 o
-20 4 37 77.623 73.389 2.373 o
-20 4 38 73.564 71.345 2.245 o
-20 4 39 0.687 0.694 1.048 o
-20 4 40 5.439 15.074 1.319 o
-20 4 41 0.333 0.691 1.025 o
-20 4 42 2.549 1.895 1.182 o
-20 4 43 2.819 4.974 1.321 o
-20 4 44 5.624 6.779 1.313 o
-20 4 45 15.720 12.296 1.535 o
-20 5 -19 2.231 3.749 1.172 o
-20 5 -18 44.708 47.639 1.790 o
-20 5 -17 12.462 15.458 1.589 o
-20 5 -16 21.251 22.892 1.276 o
-20 5 -15 9.393 17.793 1.175 o
-20 5 -14 3.616 5.846 0.992 o
-20 5 -13 3.948 5.480 0.881 o
-20 5 -12 15.628 16.044 1.179 o
-20 5 -11 70.925 67.939 1.390 o
-20 5 -10 14.273 16.527 0.863 o
-20 5 -9 39.323 38.435 1.172 o
-20 5 -8 25.084 25.970 0.976 o
-20 5 -7 41.639 46.355 1.222 o
-20 5 -6 95.121 93.216 1.760 o
-20 5 -5 71.008 73.016 1.423 o
-20 5 -4 8.317 9.097 0.689 o
-20 5 -3 42.590 42.399 1.227 o
-20 5 -2 22.319 23.604 0.882 o
-20 5 -1 179.712 171.035 2.137 o
-20 5 0 0.245 0.890 0.721 o
-20 5 1 66.379 69.010 1.218 o
-20 5 2 165.631 163.743 1.795 o
-20 5 3 195.403 202.476 2.365 o
-20 5 4 502.195 486.840 3.736 o
-20 5 5 220.902 222.366 2.485 o
-20 5 6 193.116 193.036 2.237 o
-20 5 7 490.530 480.371 3.640 o
-20 5 8 12.583 14.020 0.904 o
-20 5 9 150.644 144.898 2.226 o
-20 5 10 87.711 90.085 1.668 o
-20 5 11 12.483 11.152 0.936 o
-20 5 12 84.118 82.870 1.429 o
-20 5 13 36.637 37.955 1.060 o
-20 5 14 47.086 46.589 1.208 o
-20 5 15 2.771 10.051 0.722 o
-20 5 16 2.311 1.084 0.777 o
-20 5 17 114.470 114.185 1.635 o
-20 5 18 44.629 44.306 1.239 o
-20 5 19 34.971 36.549 1.146 o
-20 5 20 724.451 696.086 4.888 o
-20 5 21 173.353 176.832 2.453 o
-20 5 22 6.803 5.265 0.795 o
-20 5 23 2.647 2.770 0.859 o
-20 5 24 57.122 56.169 1.319 o
-20 5 25 29.399 32.566 1.482 o
-20 5 26 14.667 17.571 1.301 o
-20 5 27 334.851 322.830 4.003 o
-20 5 28 59.782 64.011 2.014 o
-20 5 29 0.017 0.160 0.836 o
-20 5 30 380.423 384.965 3.905 o
-20 5 31 8.102 9.193 1.118 o
-20 5 32 313.198 307.359 3.997 o
-20 5 33 225.037 219.753 3.210 o
-20 5 34 13.635 15.780 1.292 o
-20 5 35 1.974 2.553 1.010 o
-20 5 36 2.816 1.175 1.043 o
-20 5 37 1.779 2.127 1.162 o
-20 5 38 2.362 1.657 1.094 o
-20 5 39 10.057 9.717 1.263 o
-20 5 40 8.051 10.214 1.424 o
-20 5 41 113.558 111.200 2.718 o
-20 5 42 0.229 -0.747 1.277 o
-20 5 43 0.404 -1.079 1.079 o
-20 5 44 36.189 35.860 1.956 o
-20 6 -19 35.261 42.854 2.323 o
-20 6 -18 0.122 2.270 1.073 o
-20 6 -17 0.001 0.343 1.033 o
-20 6 -16 50.878 56.616 2.350 o
-20 6 -15 2.401 2.337 1.250 o
-20 6 -14 0.045 1.333 1.004 o
-20 6 -13 0.028 1.765 1.609 o
-20 6 -12 12.721 14.029 1.099 o
-20 6 -11 6.436 7.827 0.902 o
-20 6 -10 47.994 48.024 1.617 o
-20 6 -9 7.289 9.228 0.855 o
-20 6 -8 3.790 4.154 0.833 o
-20 6 -7 60.900 56.331 1.402 o
-20 6 -6 1.143 1.597 0.824 o
-20 6 -5 31.765 33.516 1.064 o
-20 6 -4 74.276 76.307 1.445 o
-20 6 -3 273.626 264.555 2.675 o
-20 6 -2 74.435 76.124 1.589 o
-20 6 -1 85.814 86.414 1.594 o
-20 6 0 36.934 36.221 1.099 o
-20 6 1 1.431 2.019 0.648 o
-20 6 2 49.711 50.426 1.241 o
-20 6 3 222.739 217.036 2.337 o
-20 6 4 0.366 0.266 0.635 o
-20 6 5 9.605 9.715 1.019 o
-20 6 6 0.997 1.607 0.733 o
-20 6 7 258.461 250.750 2.576 o
-20 6 8 1.507 2.124 0.736 o
-20 6 9 133.615 126.821 2.040 o
-20 6 10 23.575 23.485 0.957 o
-20 6 11 143.466 141.668 1.884 o
-20 6 12 389.074 379.078 3.271 o
-20 6 13 437.172 418.908 3.544 o
-20 6 14 213.287 214.414 2.387 o
-20 6 15 20.231 19.430 0.930 o
-20 6 16 4.753 5.334 0.704 o
-20 6 17 2.790 2.813 0.773 o
-20 6 18 0.363 -0.375 0.634 o
-20 6 19 3.272 1.207 0.821 o
-20 6 20 35.097 33.736 1.265 o
-20 6 21 247.400 244.059 2.654 o
-20 6 22 4.555 6.955 1.199 o
-20 6 23 4.143 4.815 0.779 o
-20 6 24 1.394 0.703 0.994 o
-20 6 25 45.044 42.608 1.920 o
-20 6 26 1.005 1.709 0.909 o
-20 6 27 8.341 8.185 0.891 o
-20 6 28 7.265 8.760 1.035 o
-20 6 29 130.807 126.848 2.874 o
-20 6 30 6.426 5.130 1.047 o
-20 6 31 0.527 1.454 0.983 o
-20 6 32 8.986 9.252 1.159 o
-20 6 33 18.218 21.578 1.392 o
-20 6 34 0.675 1.073 0.985 o
-20 6 35 97.546 96.760 2.984 o
-20 6 36 34.097 35.344 1.740 o
-20 6 37 23.556 25.363 1.650 o
-20 6 38 2.527 2.598 1.112 o
-20 6 39 11.175 11.851 1.745 o
-20 6 40 16.063 15.797 1.534 o
-20 6 41 2.691 3.152 1.238 o
-20 6 42 4.868 5.200 1.301 o
-20 7 -19 8.098 8.021 1.344 o
-20 7 -18 3.895 4.949 1.300 o
-20 7 -17 3.626 3.941 1.284 o
-20 7 -16 0.039 0.469 1.480 o
-20 7 -15 143.654 144.213 2.984 o
-20 7 -14 81.775 84.020 2.618 o
-20 7 -13 5.245 7.191 1.363 o
-20 7 -12 35.884 34.247 1.534 o
-20 7 -11 74.705 78.721 1.999 o
-20 7 -10 97.889 95.089 2.632 o
-20 7 -9 0.455 1.134 0.940 o
-20 7 -8 239.436 234.380 4.253 o
-20 7 -7 43.879 42.879 1.794 o
-20 7 -6 13.897 13.438 1.349 o
-20 7 -5 33.274 34.952 1.467 o
-20 7 -4 27.811 28.976 1.622 o
-20 7 -3 160.525 154.545 2.341 o
-20 7 -2 3.470 3.490 0.840 o
-20 7 -1 116.853 115.122 2.695 o
-20 7 0 163.757 159.851 2.131 o
-20 7 1 6.770 6.244 0.807 o
-20 7 2 3.143 4.971 0.874 o
-20 7 3 467.647 449.150 4.014 o
-20 7 4 34.329 37.059 1.164 o
-20 7 5 105.416 104.551 1.697 o
-20 7 6 7.479 6.667 0.894 o
-20 7 7 64.221 65.775 1.539 o
-20 7 8 156.553 155.770 2.563 o
-20 7 9 10.751 11.486 0.854 o
-20 7 10 31.498 33.533 1.204 o
-20 7 11 9.237 8.566 0.910 o
-20 7 12 25.948 26.418 1.132 o
-20 7 13 2.771 3.009 0.762 o
-20 7 14 29.771 30.840 1.287 o
-20 7 15 10.628 9.416 0.952 o
-20 7 16 2.204 2.881 0.894 o
-20 7 17 25.555 27.823 1.393 o
-20 7 18 30.465 29.234 1.319 o
-20 7 19 99.384 97.048 2.111 o
-20 7 20 9.276 8.089 1.119 o
-20 7 21 26.160 27.981 1.366 o
-20 7 22 10.594 11.721 1.039 o
-20 7 23 5.332 5.580 0.937 o
-20 7 24 107.953 109.750 2.490 o
-20 7 25 50.644 52.021 1.891 o
-20 7 26 25.609 28.338 1.686 o
-20 7 27 0.628 0.135 1.012 o
-20 7 28 1.342 1.768 1.005 o
-20 7 29 16.665 20.453 1.326 o
-20 7 30 3.849 4.370 1.059 o
-20 7 31 30.268 31.416 1.773 o
-20 7 32 37.991 38.229 1.717 o
-20 7 33 21.753 22.212 1.433 o
-20 7 34 16.758 17.515 1.503 o
-20 7 35 25.202 25.668 1.543 o
-20 7 36 11.758 15.073 1.398 o
-20 7 37 0.380 2.335 1.192 o
-20 7 38 166.226 157.141 3.192 o
-20 7 39 0.000 2.206 1.188 o
-20 7 40 53.594 51.230 2.200 o
-20 7 41 1.937 3.710 1.815 o
-20 8 -19 27.215 29.234 1.901 o
-20 8 -18 53.862 54.304 2.441 o
-20 8 -17 13.921 13.169 1.609 o
-20 8 -16 32.178 52.873 2.332 o
-20 8 -15 26.446 23.803 1.771 o
-20 8 -14 0.501 -0.766 1.307 o
-20 8 -13 8.841 7.342 1.427 o
-20 8 -12 35.548 39.792 1.885 o
-20 8 -11 110.437 105.653 2.739 o
-20 8 -10 13.957 16.634 1.352 o
-20 8 -9 28.120 31.421 1.537 o
-20 8 -8 169.796 166.454 2.780 o
-20 8 -7 21.454 23.423 1.383 o
-20 8 -6 41.245 40.136 1.639 o
-20 8 -5 21.773 21.659 1.364 o
-20 8 -4 27.026 27.648 1.726 o
-20 8 -3 1.530 1.009 1.388 o
-20 8 -2 111.880 108.083 2.302 o
-20 8 -1 3.650 4.280 0.984 o
-20 8 0 195.312 231.978 4.416 o
-20 8 1 30.991 30.597 1.676 o
-20 8 2 131.485 129.814 2.616 o
-20 8 3 9.849 10.919 1.121 o
-20 8 4 28.773 28.638 1.487 o
-20 8 5 6.908 7.133 1.076 o
-20 8 6 106.976 102.041 2.243 o
-20 8 7 22.641 24.784 1.250 o
-20 8 8 21.783 24.138 1.341 o
-20 8 9 25.337 25.918 1.466 o
-20 8 10 18.206 21.502 1.325 o
-20 8 11 7.713 8.577 0.914 o
-20 8 12 110.205 111.032 1.985 o
-20 8 13 41.269 43.443 1.420 o
-20 8 14 10.377 10.059 0.963 o
-20 8 15 1.386 0.197 0.891 o
-20 8 16 53.646 71.906 1.813 o
-20 8 17 49.088 47.693 1.592 o
-20 8 18 31.690 37.077 1.452 o
-20 8 19 63.461 63.422 1.812 o
-20 8 20 59.364 68.177 2.012 o
-20 8 21 53.841 56.345 1.882 o
-20 8 22 3.485 3.113 1.064 o
-20 8 23 17.545 14.509 1.142 o
-20 8 24 10.812 11.378 1.382 o
-20 8 25 6.278 5.913 1.236 o
-20 8 26 6.545 8.832 1.110 o
-20 8 27 18.601 19.813 1.370 o
-20 8 28 42.227 42.449 2.254 o
-20 8 29 0.065 0.386 0.989 o
-20 8 30 0.109 1.286 1.160 o
-20 8 31 81.586 84.753 2.255 o
-20 8 32 153.751 148.497 2.946 o
-20 8 33 0.148 1.719 1.105 o
-20 8 34 0.818 2.629 1.131 o
-20 8 35 0.120 0.650 1.022 o
-20 8 36 34.602 32.558 2.019 o
-20 8 37 3.433 4.381 1.499 o
-20 8 38 57.616 61.045 2.464 o
-20 8 39 12.562 17.229 1.606 o
-20 9 -18 2.040 5.463 1.363 o
-20 9 -17 106.226 100.622 3.093 o
-20 9 -16 0.908 4.803 1.425 o
-20 9 -15 3.833 3.474 1.568 o
-20 9 -14 100.621 94.781 3.230 o
-20 9 -13 4.239 5.978 1.338 o
-20 9 -12 9.497 10.263 1.352 o
-20 9 -11 1.706 3.421 1.343 o
-20 9 -10 15.012 17.293 1.455 o
-20 9 -9 12.476 11.730 1.344 o
-20 9 -8 3.198 3.069 1.284 o
-20 9 -7 0.295 0.134 1.113 o
-20 9 -6 8.703 8.772 1.161 o
-20 9 -5 4.672 5.982 1.102 o
-20 9 -4 0.045 1.861 0.945 o
-20 9 -3 46.622 46.496 1.979 o
-20 9 -2 0.045 -0.299 0.913 o
-20 9 -1 3.330 3.429 1.128 o
-20 9 0 0.701 3.366 1.060 o
-20 9 1 201.628 197.362 3.166 o
-20 9 2 0.816 2.080 1.317 o
-20 9 3 34.967 36.416 1.562 o
-20 9 4 21.542 21.443 1.328 o
-20 9 5 2.088 0.542 1.110 o
-20 9 6 149.475 150.996 3.267 o
-20 9 7 26.530 28.918 1.419 o
-20 9 8 298.118 284.624 3.673 o
-20 9 9 15.041 16.151 1.439 o
-20 9 10 135.265 126.816 2.600 o
-20 9 11 173.530 176.630 2.781 o
-20 9 12 229.161 222.323 3.407 o
-20 9 13 97.835 97.010 2.250 o
-20 9 14 4.654 4.675 1.138 o
-20 9 15 0.091 -0.149 1.268 o
-20 9 16 16.404 16.069 1.638 o
-20 9 17 2.203 2.589 0.942 o
-20 9 18 60.900 65.020 2.480 o
-20 9 19 2.520 1.102 0.918 o
-20 9 20 7.056 6.156 0.962 o
-20 9 21 1.300 3.117 0.877 o
-20 9 22 71.715 72.846 1.929 o
-20 9 23 0.655 0.018 0.885 o
-20 9 24 34.214 33.958 1.520 o
-20 9 25 33.748 35.953 1.581 o
-20 9 26 37.383 43.282 1.814 o
-20 9 27 18.538 20.816 1.412 o
-20 9 28 5.798 6.003 1.106 o
-20 9 29 4.963 7.048 1.322 o
-20 9 30 21.539 24.870 1.708 o
-20 9 31 11.101 11.710 1.403 o
-20 9 32 86.904 89.570 2.466 o
-20 9 33 7.991 10.972 1.393 o
-20 9 34 17.346 17.841 1.583 o
-20 9 35 21.020 21.810 1.696 o
-20 9 36 37.449 35.898 2.001 o
-20 9 37 3.525 5.498 1.347 o
-20 10 -15 9.895 9.069 1.552 o
-20 10 -14 52.027 48.610 2.289 o
-20 10 -13 0.233 2.858 1.631 o
-20 10 -12 4.917 6.261 1.344 o
-20 10 -11 50.181 47.558 2.014 o
-20 10 -10 20.269 21.597 1.561 o
-20 10 -9 125.042 117.677 2.719 o
-20 10 -8 39.090 43.050 1.884 o
-20 10 -7 24.797 23.524 1.759 o
-20 10 -6 2.687 3.223 1.520 o
-20 10 -5 9.877 12.399 1.516 o
-20 10 -4 33.218 32.322 1.830 o
-20 10 -3 0.496 -1.337 1.337 o
-20 10 -2 64.064 62.994 2.370 o
-20 10 -1 20.493 20.292 1.436 o
-20 10 0 23.267 25.907 1.604 o
-20 10 1 46.970 55.149 2.039 o
-20 10 2 91.439 90.529 2.722 o
-20 10 3 75.691 79.649 2.781 o
-20 10 4 0.836 2.296 1.053 o
-20 10 5 62.784 65.339 2.341 o
-20 10 6 29.776 34.532 1.702 o
-20 10 7 3.533 6.405 1.129 o
-20 10 8 13.585 16.391 1.398 o
-20 10 9 1.270 0.774 1.416 o
-20 10 10 35.366 33.739 1.626 o
-20 10 11 5.768 8.756 1.308 o
-20 10 12 14.973 14.308 1.458 o
-20 10 13 5.907 8.873 1.305 o
-20 10 14 128.057 124.695 2.842 o
-20 10 15 11.770 14.515 1.388 o
-20 10 16 7.154 7.113 1.210 o
-20 10 17 7.458 8.459 1.285 o
-20 10 18 4.678 4.394 1.254 o
-20 10 19 0.228 -0.484 1.257 o
-20 10 20 2.500 4.298 1.181 o
-20 10 21 23.091 25.375 2.122 o
-20 10 22 0.207 0.862 1.177 o
-20 10 23 0.036 -0.356 1.164 o
-20 10 24 1.310 0.649 1.079 o
-20 10 25 7.664 6.755 1.163 o
-20 10 26 0.322 -0.219 1.024 o
-20 10 27 0.000 1.641 1.119 o
-20 10 28 5.219 7.848 1.279 o
-20 10 29 43.451 44.045 2.005 o
-20 10 30 26.479 32.551 1.749 o
-20 10 31 40.393 39.794 2.071 o
-20 10 32 3.218 4.355 1.253 o
-20 10 33 27.009 24.037 1.778 o
-20 10 34 15.619 16.195 1.681 o
-20 11 -12 127.254 126.287 3.105 o
-20 11 -11 7.134 7.727 1.468 o
-20 11 -10 22.678 22.508 1.607 o
-20 11 -9 51.751 53.779 2.226 o
-20 11 -8 25.826 24.649 1.756 o
-20 11 -7 21.989 19.811 1.591 o
-20 11 -6 38.663 39.106 1.869 o
-20 11 -5 16.942 18.305 1.491 o
-20 11 -4 4.548 6.009 1.355 o
-20 11 -3 16.454 17.273 1.456 o
-20 11 -2 9.554 9.734 1.330 o
-20 11 -1 71.382 64.860 2.248 o
-20 11 0 2.574 4.337 1.206 o
-20 11 1 29.662 30.529 2.330 o
-20 11 2 73.040 75.600 2.487 o
-20 11 3 5.989 9.252 1.937 o
-20 11 4 6.923 10.616 1.322 o
-20 11 5 16.567 16.910 1.555 o
-20 11 6 8.559 9.861 1.443 o
-20 11 7 18.574 21.509 1.980 o
-20 11 8 27.665 26.412 1.879 o
-20 11 9 44.928 48.777 2.417 o
-20 11 10 29.538 31.089 2.132 o
-20 11 11 11.620 10.539 1.757 o
-20 11 12 0.398 1.178 1.278 o
-20 11 13 0.298 1.951 1.261 o
-20 11 14 22.888 23.286 2.371 o
-20 11 15 0.113 0.676 1.306 o
-20 11 16 31.259 29.866 2.093 o
-20 11 17 1.880 -1.310 1.310 o
-20 11 18 14.390 16.929 1.695 o
-20 11 19 84.547 78.228 3.204 o
-20 11 20 1.163 1.658 1.239 o
-20 11 21 2.128 2.024 1.253 o
-20 11 22 38.562 32.649 1.896 o
-20 11 23 0.985 1.903 1.434 o
-20 11 24 49.741 49.554 2.360 o
-20 11 25 4.189 6.738 1.439 o
-20 11 26 84.752 81.561 3.182 o
-20 11 27 8.396 8.688 1.564 o
-20 11 28 4.372 3.830 1.717 o
-20 11 29 21.146 24.834 1.763 o
-20 11 30 58.892 57.733 3.009 o
-20 11 31 1.569 2.044 1.362 o
-20 12 -8 4.307 8.405 2.324 o
-20 12 -7 21.918 25.470 1.656 o
-20 12 -6 34.194 33.856 1.825 o
-20 12 -5 4.829 6.417 1.276 o
-20 12 -4 9.542 17.895 1.500 o
-20 12 -3 64.924 63.651 2.706 o
-20 12 -2 0.958 0.404 1.201 o
-20 12 -1 1.707 0.571 1.258 o
-20 12 0 9.891 21.459 1.687 o
-20 12 1 0.710 2.679 1.290 o
-20 12 2 81.438 76.639 2.649 o
-20 12 3 9.214 8.755 1.698 o
-20 12 4 21.186 28.714 2.021 o
-20 12 5 11.125 12.228 1.614 o
-20 12 6 35.054 34.434 2.328 o
-20 12 7 2.132 0.084 1.457 o
-20 12 8 0.166 2.245 1.525 o
-20 12 9 3.427 2.393 1.536 o
-20 12 10 3.633 3.505 1.589 o
-20 12 11 5.979 7.410 1.743 o
-20 12 12 269.507 254.539 5.924 o
-20 12 13 0.047 1.303 1.393 o
-20 12 14 5.444 2.620 1.537 o
-20 12 15 50.211 44.793 2.470 o
-20 12 16 10.177 17.235 1.884 o
-20 12 17 9.223 4.901 1.571 o
-20 12 18 23.519 28.383 2.039 o
-20 12 19 22.556 21.767 1.877 o
-20 12 20 22.199 30.940 2.056 o
-20 12 21 11.787 12.192 1.680 o
-20 12 22 91.289 92.005 3.046 o
-20 12 23 0.003 0.903 1.292 o
-20 12 24 48.889 108.237 5.771 o
-20 12 25 8.178 8.727 1.544 o
-20 12 26 3.126 4.155 1.489 o
-20 12 27 0.001 3.363 1.371 o
-20 13 -1 8.417 9.087 1.419 o
-20 13 0 0.148 2.883 1.281 o
-20 13 1 6.563 7.142 1.403 o
-20 13 2 15.668 15.836 1.547 o
-20 13 3 0.507 -0.644 1.212 o
-20 13 4 3.290 2.389 1.314 o
-20 13 5 1.391 0.455 1.399 o
-20 13 6 43.186 43.248 2.258 o
-20 13 7 3.451 1.859 1.383 o
-20 13 8 2.009 0.547 1.826 o
-20 13 9 15.015 14.269 2.047 o
-20 13 10 13.490 15.900 1.805 o
-20 13 11 5.747 4.672 1.515 o
-20 13 12 26.105 26.637 2.126 o
-20 13 13 1.293 2.283 1.485 o
-20 13 14 9.338 10.866 1.786 o
-20 13 15 19.259 20.447 1.918 o
-20 13 16 32.849 27.997 2.209 o
-20 13 17 10.346 11.077 1.774 o
-20 13 18 22.180 19.565 1.902 o
-20 13 19 20.028 16.899 1.812 o
-20 13 20 0.916 2.101 1.412 o
-19 0 -17 754.733 716.618 7.762 o
-19 0 -15 23.891 25.462 1.718 o
-19 0 -13 37.258 38.709 1.717 o
-19 0 -11 83.473 84.000 2.082 o
-19 0 -9 6.956 6.812 0.954 o
-19 0 -7 33.974 36.799 1.655 o
-19 0 -5 100.267 97.856 2.241 o
-19 0 -3 9.416 8.423 1.858 o
-19 0 -1 1027.720 991.795 8.042 o
-19 0 1 23.939 24.792 1.711 o
-19 0 3 244.772 242.892 3.725 o
-19 0 5 96.085 80.763 2.585 o
-19 0 7 40.998 46.377 2.142 o
-19 0 9 19.170 18.585 1.497 o
-19 0 11 9.475 10.290 1.511 o
-19 0 13 23.390 27.746 2.084 o
-19 0 15 2.948 2.984 1.532 o
-19 0 17 4.035 4.117 1.634 o
-19 0 19 15.996 70.461 3.553 o
-19 0 21 49.488 50.739 3.073 o
-19 0 23 84.550 87.512 2.169 o
-19 0 25 99.043 99.664 3.356 o
-19 0 27 54.506 52.676 1.956 o
-19 0 29 0.323 0.140 0.880 o
-19 0 31 4.201 5.054 1.470 o
-19 0 33 50.134 50.651 2.871 o
-19 0 35 49.252 48.552 2.036 o
-19 0 37 16.910 18.676 1.698 o
-19 0 39 32.996 35.200 1.933 o
-19 0 41 102.007 107.808 3.485 o
-19 0 43 520.782 488.122 7.771 o
-19 0 45 16.851 19.213 2.427 o
-19 0 47 22.657 22.034 2.461 o
-19 1 -18 53.935 56.011 1.596 o
-19 1 -17 0.024 1.460 0.762 o
-19 1 -16 470.367 456.436 4.040 o
-19 1 -15 62.836 61.848 1.503 o
-19 1 -14 176.107 170.417 2.068 o
-19 1 -13 2.693 1.926 0.793 o
-19 1 -12 0.488 -0.421 0.576 o
-19 1 -11 18.038 17.294 1.000 o
-19 1 -10 202.924 196.518 2.178 o
-19 1 -9 564.383 548.611 3.878 o
-19 1 -8 66.438 62.482 1.210 o
-19 1 -7 53.326 51.192 1.169 o
-19 1 -6 19.108 19.996 0.889 o
-19 1 -5 25.056 25.400 0.712 o
-19 1 -4 194.678 198.314 2.571 o
-19 1 -3 112.563 110.660 1.764 o
-19 1 -2 121.369 119.404 1.972 o
-19 1 -1 119.291 122.670 2.625 o
-19 1 0 97.296 100.990 1.988 o
-19 1 1 32.007 33.967 1.350 o
-19 1 2 25.103 23.735 1.140 o
-19 1 3 89.950 94.178 1.767 o
-19 1 4 35.413 36.420 1.243 o
-19 1 5 277.089 270.391 3.063 o
-19 1 6 656.942 641.896 3.935 o
-19 1 7 102.465 102.904 1.849 o
-19 1 8 2.524 2.848 0.989 o
-19 1 9 17.615 13.901 1.285 o
-19 1 10 343.154 353.881 4.023 o
-19 1 11 0.082 0.542 1.028 o
-19 1 12 189.772 186.837 2.922 o
-19 1 13 31.812 37.187 1.501 o
-19 1 14 0.005 -0.522 0.887 o
-19 1 15 137.085 138.544 3.087 o
-19 1 16 732.236 713.211 6.925 o
-19 1 17 25.720 24.799 1.894 o
-19 1 18 397.111 381.786 4.050 o
-19 1 19 260.069 254.776 3.378 o
-19 1 20 254.016 249.280 3.311 o
-19 1 21 0.001 0.444 1.055 o
-19 1 22 28.404 26.867 1.558 o
-19 1 23 86.441 83.429 1.376 o
-19 1 24 7.993 8.289 0.840 o
-19 1 25 25.352 23.258 1.106 o
-19 1 26 3.554 5.503 0.737 o
-19 1 27 86.484 83.265 1.687 o
-19 1 28 21.750 21.954 0.998 o
-19 1 29 153.592 153.106 2.338 o
-19 1 30 137.730 134.167 2.265 o
-19 1 31 5.027 4.665 0.713 o
-19 1 32 9.628 12.724 0.886 o
-19 1 33 64.739 65.552 1.877 o
-19 1 34 783.749 753.693 5.681 o
-19 1 35 0.390 1.558 0.755 o
-19 1 36 10.380 11.812 0.997 o
-19 1 37 119.595 122.365 2.201 o
-19 1 38 53.359 54.375 1.713 o
-19 1 39 136.075 127.458 2.308 o
-19 1 40 13.241 18.038 1.421 o
-19 1 41 7.471 8.543 1.268 o
-19 1 42 0.509 -0.583 1.180 o
-19 1 43 6.520 5.414 1.358 o
-19 1 44 66.307 68.603 2.401 o
-19 1 45 3.196 3.720 1.246 o
-19 1 46 15.985 17.491 1.614 o
-19 1 47 35.523 35.123 1.991 o
-19 2 -18 42.197 44.137 1.434 o
-19 2 -17 3.471 2.074 0.763 o
-19 2 -16 136.706 131.326 1.932 o
-19 2 -15 138.915 136.117 2.210 o
-19 2 -14 0.869 1.166 0.703 o
-19 2 -13 17.459 18.775 1.137 o
-19 2 -12 35.745 37.887 1.206 o
-19 2 -11 134.438 128.729 2.225 o
-19 2 -10 1.793 1.418 0.563 o
-19 2 -9 188.377 182.168 1.887 o
-19 2 -8 141.971 139.383 1.665 o
-19 2 -7 99.200 99.316 1.458 o
-19 2 -6 9.458 9.912 0.605 o
-19 2 -5 178.488 176.484 1.616 o
-19 2 -4 26.665 24.588 0.709 o
-19 2 -3 41.344 40.532 1.276 o
-19 2 -2 43.251 41.253 1.587 o
-19 2 -1 12.574 14.174 1.094 o
-19 2 0 82.071 81.950 1.662 o
-19 2 1 0.170 -0.003 0.760 o
-19 2 2 245.451 245.019 2.959 o
-19 2 3 0.254 1.684 1.106 o
-19 2 4 83.210 82.364 1.817 o
-19 2 5 12.895 13.621 1.273 o
-19 2 6 406.248 407.517 3.614 o
-19 2 7 21.285 21.021 1.272 o
-19 2 8 196.102 204.345 2.911 o
-19 2 9 110.225 115.362 2.429 o
-19 2 10 156.818 154.122 2.566 o
-19 2 11 5.016 5.503 1.101 o
-19 2 12 13.155 14.163 1.327 o
-19 2 13 263.396 258.769 3.245 o
-19 2 14 365.429 370.174 3.674 o
-19 2 15 456.612 456.367 4.618 o
-19 2 16 50.132 51.452 1.785 o
-19 2 17 1.429 2.067 1.325 o
-19 2 18 64.251 66.281 2.426 o
-19 2 19 33.857 33.042 1.578 o
-19 2 20 351.670 341.826 3.488 o
-19 2 21 5.437 5.144 1.122 o
-19 2 22 19.938 19.832 0.914 o
-19 2 23 180.622 177.883 2.777 o
-19 2 24 3.398 3.221 0.687 o
-19 2 25 26.294 27.101 1.182 o
-19 2 26 4.580 4.621 0.609 o
-19 2 27 4.779 3.713 0.635 o
-19 2 28 20.993 22.883 0.907 o
-19 2 29 186.686 180.704 2.067 o
-19 2 30 66.715 66.078 1.358 o
-19 2 31 94.860 90.760 1.824 o
-19 2 32 4.952 4.336 0.818 o
-19 2 33 219.442 212.089 2.461 o
-19 2 34 29.910 29.545 1.239 o
-19 2 35 1.478 0.636 0.861 o
-19 2 36 0.384 1.352 0.905 o
-19 2 37 245.424 234.881 3.183 o
-19 2 38 0.482 2.573 0.924 o
-19 2 39 13.972 15.372 1.299 o
-19 2 40 3.289 3.702 1.083 o
-19 2 41 0.129 0.756 1.006 o
-19 2 42 36.071 32.000 1.498 o
-19 2 43 6.613 6.893 1.439 o
-19 2 44 17.633 17.900 1.717 o
-19 2 45 3.881 4.455 1.314 o
-19 2 46 10.875 11.427 1.534 o
-19 3 -18 3.864 4.257 0.866 o
-19 3 -17 104.099 95.511 2.226 o
-19 3 -16 0.686 0.846 0.718 o
-19 3 -15 3.132 4.297 1.096 o
-19 3 -14 51.703 54.403 1.545 o
-19 3 -13 15.069 15.482 0.961 o
-19 3 -12 42.742 42.361 1.222 o
-19 3 -11 139.082 138.593 2.268 o
-19 3 -10 55.837 54.397 1.158 o
-19 3 -9 18.794 18.676 0.866 o
-19 3 -8 4.106 3.563 0.647 o
-19 3 -7 8.522 9.034 0.770 o
-19 3 -6 403.659 395.659 2.924 o
-19 3 -5 11.488 12.832 0.632 o
-19 3 -4 0.032 0.277 0.511 o
-19 3 -3 29.007 30.450 0.930 o
-19 3 -2 1.213 1.697 0.470 o
-19 3 -1 50.039 47.275 1.622 o
-19 3 0 126.913 134.070 1.871 o
-19 3 1 615.421 611.903 4.437 o
-19 3 2 117.687 113.414 1.968 o
-19 3 3 2.258 3.034 0.720 o
-19 3 4 317.426 325.474 2.959 o
-19 3 5 0.448 0.695 0.847 o
-19 3 6 288.136 295.929 3.917 o
-19 3 7 54.513 53.603 1.604 o
-19 3 8 16.301 16.683 1.286 o
-19 3 9 16.405 16.104 0.977 o
-19 3 10 49.191 53.677 1.751 o
-19 3 11 72.454 70.478 1.727 o
-19 3 12 10.454 11.927 1.077 o
-19 3 13 142.652 138.087 2.466 o
-19 3 14 47.757 46.209 1.812 o
-19 3 15 157.138 150.488 2.413 o
-19 3 16 7.806 7.079 1.152 o
-19 3 17 85.040 83.964 2.115 o
-19 3 18 837.504 815.845 6.022 o
-19 3 19 9.141 9.539 1.553 o
-19 3 20 150.221 139.660 2.211 o
-19 3 21 42.877 46.798 1.250 o
-19 3 22 27.961 24.886 1.074 o
-19 3 23 4.132 3.152 0.767 o
-19 3 24 4.214 6.412 0.640 o
-19 3 25 0.230 -0.492 0.736 o
-19 3 26 20.776 18.602 0.899 o
-19 3 27 6.846 7.090 0.792 o
-19 3 28 75.504 75.192 1.508 o
-19 3 29 0.175 0.468 0.711 o
-19 3 30 3.202 3.429 0.650 o
-19 3 31 22.570 22.140 1.211 o
-19 3 32 260.444 254.247 2.892 o
-19 3 33 283.235 270.376 3.336 o
-19 3 34 2.984 3.118 0.864 o
-19 3 35 0.971 1.706 0.813 o
-19 3 36 169.246 165.504 2.862 o
-19 3 37 1.630 1.578 0.854 o
-19 3 38 24.954 26.228 1.295 o
-19 3 39 17.070 16.744 1.385 o
-19 3 40 35.443 36.962 1.981 o
-19 3 41 36.361 33.279 1.642 o
-19 3 42 19.587 18.447 1.332 o
-19 3 43 8.840 10.738 1.316 o
-19 3 44 1.585 1.398 1.124 o
-19 3 45 2.959 3.587 1.452 o
-19 3 46 6.668 4.329 1.552 o
-19 4 -18 14.759 16.368 1.167 o
-19 4 -17 61.499 63.476 2.450 o
-19 4 -16 96.360 94.999 1.738 o
-19 4 -15 7.466 7.708 0.984 o
-19 4 -14 5.389 4.268 0.832 o
-19 4 -13 28.636 28.200 1.126 o
-19 4 -12 2.875 3.181 0.660 o
-19 4 -11 92.804 89.219 1.897 o
-19 4 -10 60.353 60.975 1.471 o
-19 4 -9 16.485 16.876 0.858 o
-19 4 -8 0.437 0.564 0.675 o
-19 4 -7 7.700 8.084 0.755 o
-19 4 -6 10.771 13.252 1.008 o
-19 4 -5 16.749 17.076 0.831 o
-19 4 -4 304.252 305.116 2.537 o
-19 4 -3 28.784 28.834 0.943 o
-19 4 -2 153.840 153.600 2.072 o
-19 4 -1 7.168 8.654 0.649 o
-19 4 0 576.272 564.593 3.641 o
-19 4 1 2.198 2.410 0.460 o
-19 4 2 20.611 22.477 1.147 o
-19 4 3 137.184 141.072 2.589 o
-19 4 4 68.109 67.235 1.650 o
-19 4 5 139.966 135.002 2.365 o
-19 4 6 0.039 1.795 0.733 o
-19 4 7 21.621 25.103 1.380 o
-19 4 8 84.987 83.602 1.953 o
-19 4 9 54.906 54.221 2.001 o
-19 4 10 267.108 261.439 2.821 o
-19 4 11 7.822 6.120 1.036 o
-19 4 12 215.176 216.287 2.708 o
-19 4 13 286.033 272.632 3.357 o
-19 4 14 48.994 48.444 1.522 o
-19 4 15 106.992 103.080 2.054 o
-19 4 16 797.446 793.164 4.980 o
-19 4 17 13.302 17.037 1.111 o
-19 4 18 659.060 648.769 4.505 o
-19 4 19 120.042 116.602 1.660 o
-19 4 20 262.006 250.657 2.580 o
-19 4 21 269.644 269.646 2.908 o
-19 4 22 16.160 17.109 0.925 o
-19 4 23 172.233 165.735 2.157 o
-19 4 24 18.424 21.157 1.034 o
-19 4 25 196.108 190.424 2.485 o
-19 4 26 30.422 32.913 1.254 o
-19 4 27 159.252 154.760 2.005 o
-19 4 28 14.717 14.635 0.912 o
-19 4 29 79.504 80.781 1.847 o
-19 4 30 0.000 -0.842 0.842 o
-19 4 31 65.224 62.806 1.698 o
-19 4 32 93.081 85.028 1.946 o
-19 4 33 5.711 4.808 0.890 o
-19 4 34 13.248 10.374 1.096 o
-19 4 35 5.259 7.468 1.237 o
-19 4 36 2.184 3.330 1.028 o
-19 4 37 43.578 43.500 1.792 o
-19 4 38 23.766 25.236 1.808 o
-19 4 39 0.161 -0.293 1.020 o
-19 4 40 22.254 21.477 1.422 o
-19 4 41 3.971 3.641 1.220 o
-19 4 42 37.162 32.839 1.913 o
-19 4 43 24.337 24.996 1.889 o
-19 4 44 7.660 9.585 1.367 o
-19 4 45 1.418 4.936 1.383 o
-19 5 -18 21.438 23.749 1.393 o
-19 5 -17 24.131 24.203 1.393 o
-19 5 -16 26.981 27.034 1.315 o
-19 5 -15 58.653 56.760 1.677 o
-19 5 -14 4.466 4.267 1.090 o
-19 5 -13 52.552 52.717 1.283 o
-19 5 -12 0.002 -0.111 0.615 o
-19 5 -11 1.314 1.417 0.638 o
-19 5 -10 203.402 198.732 2.082 o
-19 5 -9 204.541 202.028 2.529 o
-19 5 -8 44.505 45.172 1.106 o
-19 5 -7 51.279 50.650 1.417 o
-19 5 -6 189.736 186.476 2.041 o
-19 5 -5 0.063 0.536 0.599 o
-19 5 -4 283.246 276.193 2.678 o
-19 5 -3 0.410 1.013 0.700 o
-19 5 -2 230.799 229.783 2.453 o
-19 5 -1 85.029 82.355 1.910 o
-19 5 0 331.872 326.364 2.664 o
-19 5 1 27.704 27.971 0.938 o
-19 5 2 0.148 0.816 0.513 o
-19 5 3 0.406 0.634 0.642 o
-19 5 4 0.056 0.950 0.544 o
-19 5 5 19.415 20.898 0.843 o
-19 5 6 98.038 98.675 1.484 o
-19 5 7 60.661 59.730 1.439 o
-19 5 8 52.595 53.752 1.417 o
-19 5 9 81.081 82.631 1.406 o
-19 5 10 25.828 27.246 1.046 o
-19 5 11 180.284 175.989 2.050 o
-19 5 12 19.060 18.520 0.905 o
-19 5 13 24.675 26.568 1.061 o
-19 5 14 494.048 491.532 3.703 o
-19 5 15 230.194 232.673 2.407 o
-19 5 16 339.812 344.513 3.107 o
-19 5 17 265.482 252.427 3.107 o
-19 5 18 52.391 55.428 1.154 o
-19 5 19 19.139 20.066 1.069 o
-19 5 20 55.140 57.094 1.588 o
-19 5 21 121.427 125.087 2.113 o
-19 5 22 1043.870 1011.470 6.562 o
-19 5 23 121.922 121.061 1.783 o
-19 5 24 30.717 32.902 1.477 o
-19 5 25 130.598 127.226 2.112 o
-19 5 26 338.952 333.136 3.851 o
-19 5 27 14.213 15.079 0.984 o
-19 5 28 35.529 36.616 1.506 o
-19 5 29 51.048 49.705 1.499 o
-19 5 30 1.251 2.145 1.018 o
-19 5 31 20.655 18.871 1.110 o
-19 5 32 11.500 12.819 1.442 o
-19 5 33 11.749 12.075 1.173 o
-19 5 34 20.438 20.971 1.314 o
-19 5 35 22.535 22.649 1.387 o
-19 5 36 68.809 64.876 2.540 o
-19 5 37 6.782 7.680 1.195 o
-19 5 38 36.834 36.862 1.735 o
-19 5 39 46.229 46.195 1.848 o
-19 5 40 1.262 1.419 1.265 o
-19 5 41 46.309 48.487 2.094 o
-19 5 42 4.887 3.256 1.396 o
-19 5 43 13.290 10.946 1.390 o
-19 5 44 15.257 14.325 1.559 o
-19 6 -18 26.047 30.476 1.775 o
-19 6 -17 22.987 25.116 2.024 o
-19 6 -16 22.745 25.942 1.404 o
-19 6 -15 19.852 21.514 1.454 o
-19 6 -14 14.963 16.575 1.108 o
-19 6 -13 0.785 3.055 0.858 o
-19 6 -12 146.340 141.489 2.377 o
-19 6 -11 8.739 9.624 0.889 o
-19 6 -10 375.110 357.245 3.056 o
-19 6 -9 7.761 8.975 0.870 o
-19 6 -8 6.602 6.246 0.747 o
-19 6 -7 0.000 1.315 0.757 o
-19 6 -6 9.037 11.101 0.778 o
-19 6 -5 0.347 0.962 0.728 o
-19 6 -4 47.967 48.084 1.309 o
-19 6 -3 8.238 9.783 0.833 o
-19 6 -2 88.098 86.309 1.291 o
-19 6 -1 37.290 42.522 1.260 o
-19 6 0 73.965 74.485 1.527 o
-19 6 1 81.498 81.573 1.412 o
-19 6 2 258.555 249.532 2.447 o
-19 6 3 337.638 319.774 2.923 o
-19 6 4 560.003 546.493 4.204 o
-19 6 5 81.430 79.732 1.585 o
-19 6 6 93.681 91.529 2.085 o
-19 6 7 280.325 263.689 3.396 o
-19 6 8 156.835 154.831 2.222 o
-19 6 9 77.273 76.893 1.392 o
-19 6 10 0.024 1.091 0.609 o
-19 6 11 54.056 53.435 1.264 o
-19 6 12 208.938 202.567 2.234 o
-19 6 13 0.987 2.226 0.617 o
-19 6 14 6.855 6.341 0.754 o
-19 6 15 0.792 -0.138 0.636 o
-19 6 16 80.609 80.783 1.516 o
-19 6 17 129.511 123.648 2.316 o
-19 6 18 24.458 23.607 1.122 o
-19 6 19 56.845 57.935 1.635 o
-19 6 20 6.908 8.610 0.909 o
-19 6 21 12.694 13.020 0.958 o
-19 6 22 371.699 368.170 3.844 o
-19 6 23 0.474 1.285 0.737 o
-19 6 24 0.375 -0.345 1.166 o
-19 6 25 25.663 27.880 1.259 o
-19 6 26 40.987 43.463 1.507 o
-19 6 27 5.287 4.732 0.941 o
-19 6 28 0.001 0.608 0.863 o
-19 6 29 1.829 3.365 1.003 o
-19 6 30 10.683 12.225 1.160 o
-19 6 31 1.709 0.425 0.998 o
-19 6 32 28.189 28.465 1.505 o
-19 6 33 3.479 4.691 1.301 o
-19 6 34 23.777 26.035 1.523 o
-19 6 35 144.148 145.391 2.757 o
-19 6 36 2.488 3.569 1.254 o
-19 6 37 2.827 5.390 1.204 o
-19 6 38 0.534 2.580 1.174 o
-19 6 39 23.413 21.172 1.641 o
-19 6 40 14.399 14.075 1.530 o
-19 6 41 2.635 3.698 1.223 o
-19 6 42 0.938 1.149 1.224 o
-19 6 43 0.171 1.262 1.181 o
-19 7 -18 14.029 14.765 1.958 o
-19 7 -17 16.670 19.608 1.539 o
-19 7 -16 73.411 77.689 2.407 o
-19 7 -15 51.148 53.712 2.383 o
-19 7 -14 106.507 104.192 2.343 o
-19 7 -13 93.843 88.952 2.187 o
-19 7 -12 46.997 49.283 1.728 o
-19 7 -11 2.403 5.062 0.993 o
-19 7 -10 0.652 -0.039 0.933 o
-19 7 -9 161.424 156.536 2.601 o
-19 7 -8 4.915 4.014 1.037 o
-19 7 -7 10.941 10.993 0.988 o
-19 7 -6 46.473 47.059 1.541 o
-19 7 -5 10.241 10.612 0.865 o
-19 7 -4 159.856 153.841 2.339 o
-19 7 -3 9.346 9.632 0.856 o
-19 7 -2 86.805 87.299 2.113 o
-19 7 -1 27.593 27.812 1.122 o
-19 7 0 88.052 86.603 1.503 o
-19 7 1 121.717 116.477 2.204 o
-19 7 2 2.937 4.165 0.817 o
-19 7 3 14.530 15.716 1.101 o
-19 7 4 86.463 85.457 1.575 o
-19 7 5 41.829 43.003 1.471 o
-19 7 6 30.789 30.901 1.101 o
-19 7 7 0.010 0.161 0.653 o
-19 7 8 90.873 88.673 2.376 o
-19 7 9 86.013 83.551 1.736 o
-19 7 10 102.246 103.684 1.654 o
-19 7 11 14.259 15.979 0.990 o
-19 7 12 1.811 2.480 0.943 o
-19 7 13 25.795 28.434 1.073 o
-19 7 14 52.554 52.303 1.335 o
-19 7 15 0.061 1.147 0.643 o
-19 7 16 125.040 121.705 2.118 o
-19 7 17 43.925 44.562 1.477 o
-19 7 18 65.117 63.006 1.606 o
-19 7 19 11.524 11.268 1.155 o
-19 7 20 0.087 -0.664 0.784 o
-19 7 21 122.193 119.921 2.347 o
-19 7 22 30.180 31.563 1.223 o
-19 7 23 11.070 10.393 1.047 o
-19 7 24 0.354 -1.028 1.041 o
-19 7 25 15.686 15.995 1.133 o
-19 7 26 17.974 18.166 1.175 o
-19 7 27 19.097 20.118 1.240 o
-19 7 28 114.250 112.223 2.200 o
-19 7 29 1.198 3.314 0.962 o
-19 7 30 139.032 131.700 3.135 o
-19 7 31 59.498 64.670 2.465 o
-19 7 32 7.728 8.128 1.126 o
-19 7 33 14.664 13.886 1.250 o
-19 7 34 0.521 3.397 1.032 o
-19 7 35 42.779 41.921 1.920 o
-19 7 36 1.012 0.249 1.140 o
-19 7 37 1.414 2.035 1.492 o
-19 7 38 30.562 31.372 1.820 o
-19 7 39 44.727 43.937 2.113 o
-19 7 40 64.715 66.256 2.449 o
-19 7 41 43.027 40.915 2.054 o
-19 7 42 0.489 1.741 1.266 o
-19 8 -18 76.161 78.578 2.568 o
-19 8 -17 28.311 29.838 1.933 o
-19 8 -16 11.812 14.059 1.695 o
-19 8 -15 0.131 1.787 1.224 o
-19 8 -14 27.675 27.022 1.624 o
-19 8 -13 1.019 2.652 1.151 o
-19 8 -12 65.973 64.933 1.990 o
-19 8 -11 13.611 13.497 1.458 o
-19 8 -10 5.597 6.131 1.070 o
-19 8 -9 0.037 2.080 0.970 o
-19 8 -8 139.827 142.479 2.624 o
-19 8 -7 0.737 1.970 0.912 o
-19 8 -6 11.461 8.187 1.022 o
-19 8 -5 16.099 16.639 1.408 o
-19 8 -4 7.821 6.958 1.045 o
-19 8 -3 0.804 0.368 0.860 o
-19 8 -2 182.416 179.903 2.759 o
-19 8 -1 109.597 112.349 2.686 o
-19 8 0 60.863 61.000 1.745 o
-19 8 1 7.022 8.032 1.127 o
-19 8 2 220.696 216.568 2.765 o
-19 8 3 259.407 247.647 3.986 o
-19 8 4 12.319 12.100 0.961 o
-19 8 5 4.721 4.529 0.948 o
-19 8 6 5.458 5.590 1.005 o
-19 8 7 3.154 3.119 0.672 o
-19 8 8 79.291 75.426 1.948 o
-19 8 9 5.446 6.175 1.108 o
-19 8 10 55.773 55.837 1.497 o
-19 8 11 7.772 8.615 0.956 o
-19 8 12 44.697 43.408 1.399 o
-19 8 13 498.775 468.665 4.217 o
-19 8 14 9.101 10.775 0.957 o
-19 8 15 7.334 7.097 1.190 o
-19 8 16 0.251 -0.293 0.852 o
-19 8 17 21.683 23.977 1.287 o
-19 8 18 7.865 8.373 0.906 o
-19 8 19 10.930 11.365 1.248 o
-19 8 20 152.625 148.746 2.548 o
-19 8 21 217.554 219.040 3.358 o
-19 8 22 45.398 52.248 1.660 o
-19 8 23 13.781 14.410 1.429 o
-19 8 24 8.095 7.028 1.019 o
-19 8 25 0.658 0.230 1.006 o
-19 8 26 62.919 65.651 2.647 o
-19 8 27 14.460 15.885 1.195 o
-19 8 28 128.813 122.590 2.501 o
-19 8 29 11.101 11.888 1.144 o
-19 8 30 8.828 14.034 1.602 o
-19 8 31 31.658 35.029 1.672 o
-19 8 32 15.560 17.541 1.334 o
-19 8 33 17.004 17.702 1.444 o
-19 8 34 27.549 28.898 1.623 o
-19 8 35 7.067 6.989 1.661 o
-19 8 36 65.292 71.816 2.613 o
-19 8 37 0.121 0.759 1.138 o
-19 8 38 1.031 1.673 1.233 o
-19 8 39 7.480 10.001 1.394 o
-19 8 40 3.616 4.678 1.408 o
-19 9 -18 16.501 14.102 1.661 o
-19 9 -17 44.528 42.185 2.196 o
-19 9 -16 64.097 66.771 2.729 o
-19 9 -15 8.909 12.464 1.530 o
-19 9 -14 97.938 98.885 2.813 o
-19 9 -13 5.656 5.536 1.342 o
-19 9 -12 8.118 9.531 1.796 o
-19 9 -11 113.142 116.695 3.342 o
-19 9 -10 10.528 9.384 1.302 o
-19 9 -9 0.002 0.035 0.959 o
-19 9 -8 2.201 -0.210 0.979 o
-19 9 -7 55.470 59.045 2.100 o
-19 9 -6 16.110 14.991 1.228 o
-19 9 -5 0.094 0.357 0.938 o
-19 9 -4 126.198 121.823 2.480 o
-19 9 -3 4.189 3.927 1.048 o
-19 9 -2 6.773 6.031 1.291 o
-19 9 -1 32.533 33.812 1.580 o
-19 9 0 10.644 10.825 1.132 o
-19 9 1 50.416 53.515 1.770 o
-19 9 2 412.533 398.847 4.988 o
-19 9 3 606.645 579.103 5.935 o
-19 9 4 0.496 2.241 1.375 o
-19 9 5 0.454 1.043 0.951 o
-19 9 6 46.162 50.345 2.157 o
-19 9 7 56.877 60.988 2.281 o
-19 9 8 22.942 23.635 1.435 o
-19 9 9 25.389 26.166 1.317 o
-19 9 10 107.652 104.122 2.109 o
-19 9 11 57.246 57.285 1.886 o
-19 9 12 14.746 13.687 1.258 o
-19 9 13 0.015 -0.266 0.762 o
-19 9 14 1.855 1.130 0.912 o
-19 9 15 7.153 6.528 1.005 o
-19 9 16 97.222 96.430 2.014 o
-19 9 17 0.126 1.063 0.895 o
-19 9 18 2.936 3.502 1.039 o
-19 9 19 72.917 69.906 1.760 o
-19 9 20 6.282 7.152 1.223 o
-19 9 21 4.889 5.638 0.947 o
-19 9 22 0.544 1.342 0.926 o
-19 9 23 0.014 -0.050 1.152 o
-19 9 24 0.303 -0.490 0.872 o
-19 9 25 1.809 1.885 0.962 o
-19 9 26 3.585 2.803 1.004 o
-19 9 27 8.899 8.582 1.154 o
-19 9 28 11.984 14.320 1.369 o
-19 9 29 28.763 31.227 1.627 o
-19 9 30 59.269 66.723 2.177 o
-19 9 31 10.289 11.513 1.519 o
-19 9 32 2.276 4.382 1.277 o
-19 9 33 18.041 24.954 1.622 o
-19 9 34 22.917 24.784 2.088 o
-19 9 35 6.515 7.754 1.443 o
-19 9 36 28.816 29.090 1.854 o
-19 9 37 6.723 6.592 1.382 o
-19 9 38 0.207 1.758 1.294 o
-19 10 -17 6.322 6.717 1.686 o
-19 10 -16 54.268 57.493 2.524 o
-19 10 -15 0.050 2.562 1.263 o
-19 10 -14 33.479 31.917 1.877 o
-19 10 -13 0.007 -0.615 1.194 o
-19 10 -12 13.384 13.361 1.533 o
-19 10 -11 5.284 4.233 1.565 o
-19 10 -10 1.425 1.885 1.130 o
-19 10 -9 8.017 8.971 1.265 o
-19 10 -8 0.682 2.146 1.190 o
-19 10 -7 10.195 11.226 1.310 o
-19 10 -6 0.599 0.819 1.387 o
-19 10 -5 8.335 9.692 1.338 o
-19 10 -4 26.887 28.162 1.452 o
-19 10 -3 5.232 5.769 1.105 o
-19 10 -2 9.518 9.856 1.160 o
-19 10 -1 13.072 12.487 1.239 o
-19 10 0 46.341 47.035 1.858 o
-19 10 1 10.744 11.799 1.240 o
-19 10 2 37.297 41.095 1.817 o
-19 10 3 2.463 2.969 1.377 o
-19 10 4 5.610 6.065 1.421 o
-19 10 5 17.555 18.616 1.407 o
-19 10 6 21.481 24.571 1.601 o
-19 10 7 45.128 44.649 1.803 o
-19 10 8 1.652 3.507 1.075 o
-19 10 9 46.405 47.112 1.949 o
-19 10 10 96.675 92.703 2.732 o
-19 10 11 30.919 34.404 1.768 o
-19 10 12 2.478 5.263 1.323 o
-19 10 13 40.941 39.830 1.979 o
-19 10 14 0.012 0.354 1.036 o
-19 10 15 67.610 69.141 2.793 o
-19 10 16 0.022 -0.455 1.068 o
-19 10 17 4.016 5.423 1.220 o
-19 10 18 0.799 3.447 1.543 o
-19 10 19 42.957 46.263 1.891 o
-19 10 20 116.966 114.442 2.602 o
-19 10 21 0.416 0.251 1.364 o
-19 10 22 15.230 15.695 1.440 o
-19 10 23 10.459 14.338 1.273 o
-19 10 24 88.915 88.614 2.856 o
-19 10 25 9.756 12.644 1.353 o
-19 10 26 75.424 77.709 2.268 o
-19 10 27 4.579 4.481 1.185 o
-19 10 28 0.811 -0.155 1.287 o
-19 10 29 32.331 34.522 1.879 o
-19 10 30 3.425 4.766 1.497 o
-19 10 31 22.899 26.564 1.670 o
-19 10 32 17.410 21.891 1.953 o
-19 10 33 60.360 59.629 2.484 o
-19 10 34 5.340 9.985 1.511 o
-19 10 35 28.210 27.996 2.622 o
-19 11 -14 7.312 9.673 1.785 o
-19 11 -13 0.739 4.130 1.750 o
-19 11 -12 48.270 46.286 2.151 o
-19 11 -11 19.090 19.732 1.623 o
-19 11 -10 13.294 13.820 1.760 o
-19 11 -9 97.767 98.217 2.588 o
-19 11 -8 30.858 31.708 1.743 o
-19 11 -7 30.184 33.577 1.930 o
-19 11 -6 58.517 56.293 2.246 o
-19 11 -5 0.952 0.715 1.297 o
-19 11 -4 17.925 18.235 1.497 o
-19 11 -3 28.443 25.202 1.632 o
-19 11 -2 39.855 43.356 1.816 o
-19 11 -1 2.452 2.962 1.058 o
-19 11 0 5.305 8.258 1.222 o
-19 11 1 4.514 5.646 1.623 o
-19 11 2 62.665 65.264 2.806 o
-19 11 3 3.518 4.631 1.420 o
-19 11 4 0.322 0.770 1.124 o
-19 11 5 12.100 16.273 1.445 o
-19 11 6 0.482 0.517 1.266 o
-19 11 7 9.515 7.471 1.337 o
-19 11 8 33.387 35.454 1.872 o
-19 11 9 0.432 2.396 1.211 o
-19 11 10 44.308 43.294 2.033 o
-19 11 11 108.608 105.225 3.406 o
-19 11 12 10.212 12.222 1.403 o
-19 11 13 0.142 -0.838 1.764 o
-19 11 14 5.420 4.314 1.439 o
-19 11 15 22.561 23.426 2.231 o
-19 11 16 48.117 49.358 2.587 o
-19 11 17 17.413 16.015 1.833 o
-19 11 18 3.377 5.484 1.319 o
-19 11 19 11.875 14.685 1.520 o
-19 11 20 12.203 12.110 1.426 o
-19 11 21 3.620 7.173 1.577 o
-19 11 22 28.222 32.125 2.007 o
-19 11 23 123.141 121.906 2.976 o
-19 11 24 73.505 76.180 3.016 o
-19 11 25 8.059 8.783 1.388 o
-19 11 26 0.187 2.545 1.281 o
-19 11 27 1.382 1.919 1.212 o
-19 11 28 77.150 75.363 2.596 o
-19 11 29 47.745 53.507 2.323 o
-19 11 30 32.433 34.127 1.940 o
-19 11 31 32.744 35.019 1.924 o
-19 11 32 54.615 51.386 2.278 o
-19 12 -10 39.811 41.486 2.099 o
-19 12 -9 36.863 34.620 2.000 o
-19 12 -8 2.591 4.098 1.332 o
-19 12 -7 158.485 154.126 3.134 o
-19 12 -6 8.466 10.877 1.368 o
-19 12 -5 0.305 0.947 1.107 o
-19 12 -4 4.039 4.845 1.180 o
-19 12 -3 65.862 63.278 2.696 o
-19 12 -2 8.354 8.534 1.276 o
-19 12 -1 19.273 23.259 1.638 o
-19 12 0 63.223 63.789 2.363 o
-19 12 1 42.091 44.026 2.327 o
-19 12 2 5.346 5.632 1.360 o
-19 12 3 0.070 0.662 1.304 o
-19 12 4 0.232 0.250 1.898 o
-19 12 5 59.785 55.543 2.389 o
-19 12 6 3.590 2.215 1.262 o
-19 12 7 11.438 8.987 1.556 o
-19 12 8 0.950 -1.402 1.402 o
-19 12 9 36.544 38.064 2.331 o
-19 12 10 0.129 0.896 1.409 o
-19 12 11 14.714 14.321 1.673 o
-19 12 12 7.159 9.325 1.681 o
-19 12 13 5.324 4.097 1.389 o
-19 12 14 43.556 37.635 2.150 o
-19 12 15 0.053 -0.640 1.222 o
-19 12 16 0.005 -1.382 1.382 o
-19 12 17 3.578 4.376 1.408 o
-19 12 18 9.325 11.274 1.556 o
-19 12 19 71.199 67.068 2.696 o
-19 12 20 9.415 8.769 1.540 o
-19 12 21 3.664 4.391 1.552 o
-19 12 22 39.745 42.068 2.481 o
-19 12 23 125.312 123.472 3.177 o
-19 12 24 17.547 18.138 1.721 o
-19 12 25 19.039 21.183 1.695 o
-19 12 26 5.620 5.940 1.551 o
-19 12 27 7.480 7.973 1.515 o
-19 12 28 0.000 2.301 1.399 o
-19 13 -5 0.496 -1.129 1.522 o
-19 13 -4 47.331 39.657 2.185 o
-19 13 -3 0.707 2.009 1.263 o
-19 13 -2 139.540 131.289 2.953 o
-19 13 -1 2.276 1.603 1.181 o
-19 13 0 2.245 2.799 1.247 o
-19 13 1 0.010 0.063 1.174 o
-19 13 2 2.078 3.710 1.289 o
-19 13 3 6.670 6.127 1.308 o
-19 13 4 2.116 3.060 1.311 o
-19 13 5 32.986 32.234 1.966 o
-19 13 6 34.559 35.952 2.145 o
-19 13 7 24.039 23.778 1.835 o
-19 13 8 71.998 67.931 2.804 o
-19 13 9 15.955 19.557 1.936 o
-19 13 10 19.481 24.512 2.054 o
-19 13 11 12.976 13.190 1.945 o
-19 13 12 35.537 34.225 2.433 o
-19 13 13 0.703 -1.188 1.365 o
-19 13 14 1.152 -1.318 1.318 o
-19 13 15 4.914 5.783 1.483 o
-19 13 16 16.881 15.924 1.749 o
-19 13 17 1.335 2.459 1.364 o
-19 13 18 99.547 96.166 3.093 o
-19 13 19 50.712 48.715 2.467 o
-19 13 20 3.161 3.181 1.425 o
-19 13 21 3.422 6.829 1.487 o
-19 13 22 3.695 4.117 1.444 o
-19 13 23 7.118 7.529 1.508 o
-19 14 8 0.260 6.195 3.492 o
-19 14 9 0.217 5.340 3.622 o
-19 14 10 13.458 16.176 4.179 o
-18 0 -16 2.919 3.436 1.411 o
-18 0 -14 1103.070 1053.200 9.673 o
-18 0 -12 36.584 31.716 1.419 o
-18 0 -10 308.242 288.873 3.628 o
-18 0 -8 93.133 95.447 1.730 o
-18 0 -6 17.358 21.339 1.637 o
-18 0 -4 0.035 -0.385 1.127 o
-18 0 -2 11.635 12.406 1.415 o
-18 0 0 128.343 214.525 5.031 o
-18 0 2 85.827 86.681 3.206 o
-18 0 4 147.079 133.306 2.636 o
-18 0 6 71.489 65.083 2.017 o
-18 0 8 37.686 34.042 1.618 o
-18 0 10 45.719 37.593 1.901 o
-18 0 12 62.257 65.245 1.919 o
-18 0 14 692.901 692.772 5.948 o
-18 0 16 3.009 2.927 1.486 o
-18 0 18 562.213 612.410 5.617 o
-18 0 20 349.010 330.605 4.963 o
-18 0 22 194.155 173.206 3.604 o
-18 0 24 29.912 26.471 1.730 o
-18 0 26 65.883 61.294 1.941 o
-18 0 28 179.304 171.245 2.965 o
-18 0 30 616.364 596.997 6.623 o
-18 0 32 97.307 105.990 2.549 o
-18 0 34 77.434 73.901 2.731 o
-18 0 36 84.594 89.354 2.563 o
-18 0 38 22.270 21.629 1.764 o
-18 0 40 8.303 8.322 1.643 o
-18 0 42 2.816 7.008 1.592 o
-18 0 44 36.148 34.971 2.507 o
-18 0 46 49.527 43.078 2.661 o
-18 1 -17 68.136 70.569 1.669 o
-18 1 -16 53.803 54.522 1.720 o
-18 1 -15 141.933 139.797 2.228 o
-18 1 -14 32.460 32.379 1.478 o
-18 1 -13 191.476 180.520 2.452 o
-18 1 -12 39.679 38.823 1.197 o
-18 1 -11 37.180 37.593 1.387 o
-18 1 -10 839.518 818.862 5.309 o
-18 1 -9 360.324 354.841 2.750 o
-18 1 -8 666.271 646.892 4.103 o
-18 1 -7 7.316 7.218 1.096 o
-18 1 -6 3.865 4.253 0.968 o
-18 1 -5 227.832 230.103 3.119 o
-18 1 -4 151.153 153.019 2.044 o
-18 1 -3 18.576 20.243 1.146 o
-18 1 -2 0.201 0.668 0.753 o
-18 1 -1 57.318 56.434 1.567 o
-18 1 0 86.284 90.421 1.846 o
-18 1 1 36.772 31.026 1.191 o
-18 1 2 317.415 327.410 2.597 o
-18 1 3 9.143 9.959 0.924 o
-18 1 4 66.356 70.810 1.345 o
-18 1 5 39.546 43.680 1.399 o
-18 1 6 0.409 1.132 0.800 o
-18 1 7 203.906 199.763 2.248 o
-18 1 8 34.642 29.842 1.311 o
-18 1 9 22.630 21.249 1.220 o
-18 1 10 59.462 64.035 1.246 o
-18 1 11 54.168 52.451 1.608 o
-18 1 12 5.545 6.709 0.827 o
-18 1 13 705.628 668.978 5.424 o
-18 1 14 0.780 1.848 0.950 o
-18 1 15 250.555 257.787 3.525 o
-18 1 16 1088.520 1063.980 5.963 o
-18 1 17 9.598 8.619 1.120 o
-18 1 18 15.723 15.868 1.319 o
-18 1 19 5.140 7.670 0.994 o
-18 1 20 56.381 52.715 1.759 o
-18 1 21 264.222 253.093 3.254 o
-18 1 22 142.304 142.236 2.768 o
-18 1 23 2.025 2.547 1.134 o
-18 1 24 24.098 23.732 1.686 o
-18 1 25 83.743 82.684 1.436 o
-18 1 26 15.823 17.610 0.919 o
-18 1 27 105.237 107.104 2.319 o
-18 1 28 251.951 251.600 2.930 o
-18 1 29 6.878 7.179 0.875 o
-18 1 30 0.002 0.173 0.744 o
-18 1 31 175.205 174.202 2.499 o
-18 1 32 108.654 106.526 1.737 o
-18 1 33 2.633 4.301 0.850 o
-18 1 34 36.727 38.371 1.260 o
-18 1 35 73.020 74.415 1.954 o
-18 1 36 125.778 123.070 1.958 o
-18 1 37 1.820 3.881 1.075 o
-18 1 38 305.793 294.768 4.409 o
-18 1 39 3.893 3.836 0.910 o
-18 1 40 29.142 30.551 1.373 o
-18 1 41 6.294 6.449 1.080 o
-18 1 42 99.046 98.160 2.192 o
-18 1 43 27.107 24.625 1.570 o
-18 1 44 0.009 1.249 1.056 o
-18 1 45 134.487 130.343 2.844 o
-18 1 46 11.357 17.195 1.574 o
-18 1 47 18.640 18.130 1.945 o
-18 2 -17 90.878 84.821 1.651 o
-18 2 -16 80.494 75.179 1.630 o
-18 2 -15 13.339 12.881 1.079 o
-18 2 -14 140.118 135.150 1.925 o
-18 2 -13 7.555 8.346 0.894 o
-18 2 -12 26.084 24.618 1.112 o
-18 2 -11 68.295 67.515 1.505 o
-18 2 -10 0.176 -0.584 0.584 o
-18 2 -9 80.245 81.067 1.535 o
-18 2 -8 0.414 1.607 0.508 o
-18 2 -7 4.348 5.562 0.525 o
-18 2 -6 344.203 341.072 3.197 o
-18 2 -5 47.194 46.556 1.347 o
-18 2 -4 0.199 1.304 0.793 o
-18 2 -3 460.438 472.435 4.249 o
-18 2 -2 244.986 253.573 2.393 o
-18 2 -1 41.109 42.055 1.214 o
-18 2 0 1366.620 1376.480 6.434 o
-18 2 1 30.840 29.759 1.392 o
-18 2 2 8.769 7.648 0.967 o
-18 2 3 311.212 306.517 3.611 o
-18 2 4 22.466 23.311 1.318 o
-18 2 5 260.045 250.171 2.769 o
-18 2 6 648.919 630.380 3.988 o
-18 2 7 23.436 23.669 1.172 o
-18 2 8 150.056 145.044 2.275 o
-18 2 9 727.873 701.078 3.836 o
-18 2 10 142.339 152.661 2.418 o
-18 2 11 633.375 643.286 3.782 o
-18 2 12 45.701 45.055 1.440 o
-18 2 13 30.973 31.465 1.455 o
-18 2 14 518.648 518.828 5.202 o
-18 2 15 239.771 228.636 2.975 o
-18 2 16 3.973 4.626 0.991 o
-18 2 17 128.892 125.913 2.492 o
-18 2 18 69.684 69.607 1.856 o
-18 2 19 262.018 247.162 3.495 o
-18 2 20 83.162 81.591 2.147 o
-18 2 21 330.574 314.248 4.103 o
-18 2 22 422.889 404.176 3.761 o
-18 2 23 37.891 36.898 1.728 o
-18 2 24 4.855 5.952 0.636 o
-18 2 25 114.845 116.830 2.089 o
-18 2 26 105.500 100.756 1.933 o
-18 2 27 242.318 229.512 2.364 o
-18 2 28 177.243 172.699 2.058 o
-18 2 29 40.138 39.900 1.125 o
-18 2 30 391.181 380.362 3.262 o
-18 2 31 17.223 19.394 0.923 o
-18 2 32 2.397 3.031 0.725 o
-18 2 33 8.268 10.165 1.006 o
-18 2 34 78.649 78.098 1.600 o
-18 2 35 0.051 0.511 0.770 o
-18 2 36 22.048 22.131 1.370 o
-18 2 37 3.271 4.882 0.925 o
-18 2 38 1.467 0.606 0.859 o
-18 2 39 3.235 4.993 0.969 o
-18 2 40 33.115 33.508 1.601 o
-18 2 41 8.392 7.395 1.138 o
-18 2 42 10.343 11.954 1.162 o
-18 2 43 6.661 7.083 1.140 o
-18 2 44 59.016 54.536 2.072 o
-18 2 45 84.484 88.052 2.700 o
-18 2 46 27.829 29.632 1.803 o
-18 2 47 38.336 36.983 1.950 o
-18 3 -17 0.615 0.996 0.864 o
-18 3 -16 69.565 72.252 1.684 o
-18 3 -15 127.915 121.526 2.288 o
-18 3 -14 4.271 2.815 0.769 o
-18 3 -13 0.526 0.006 0.835 o
-18 3 -12 65.580 61.808 1.563 o
-18 3 -11 8.780 8.800 0.760 o
-18 3 -10 268.035 257.168 2.474 o
-18 3 -9 312.341 308.236 2.783 o
-18 3 -8 4.655 5.305 0.673 o
-18 3 -7 29.606 27.141 0.963 o
-18 3 -6 101.559 98.213 1.465 o
-18 3 -5 614.866 609.316 3.911 o
-18 3 -4 38.277 38.584 1.413 o
-18 3 -3 3.378 3.808 0.968 o
-18 3 -2 198.203 193.894 2.005 o
-18 3 -1 202.369 193.828 2.505 o
-18 3 0 6.375 8.795 0.891 o
-18 3 1 800.170 810.939 4.083 o
-18 3 2 40.608 44.661 1.404 o
-18 3 3 18.357 19.750 0.958 o
-18 3 4 5.985 5.266 0.897 o
-18 3 5 22.688 25.933 1.157 o
-18 3 6 16.696 17.938 0.965 o
-18 3 7 578.522 579.352 4.636 o
-18 3 8 33.752 35.221 1.608 o
-18 3 9 24.068 27.299 1.373 o
-18 3 10 205.555 198.143 2.781 o
-18 3 11 323.804 321.212 3.567 o
-18 3 12 12.211 16.706 1.080 o
-18 3 13 176.830 165.316 2.495 o
-18 3 14 118.326 121.520 2.150 o
-18 3 15 313.113 307.427 3.171 o
-18 3 16 0.026 -0.374 0.823 o
-18 3 17 95.367 93.012 2.282 o
-18 3 18 77.230 77.397 2.107 o
-18 3 19 5.916 5.722 1.348 o
-18 3 20 2.081 1.437 1.234 o
-18 3 21 69.153 63.817 1.703 o
-18 3 22 16.057 15.414 1.514 o
-18 3 23 16.824 15.343 0.731 o
-18 3 24 1.403 1.252 0.534 o
-18 3 25 38.276 37.698 1.079 o
-18 3 26 8.148 9.264 0.878 o
-18 3 27 34.123 36.170 1.204 o
-18 3 28 240.248 234.013 2.487 o
-18 3 29 1.843 1.174 0.910 o
-18 3 30 150.775 146.013 2.608 o
-18 3 31 139.233 134.792 1.972 o
-18 3 32 226.302 225.577 2.994 o
-18 3 33 179.723 175.093 2.755 o
-18 3 34 3.118 3.116 0.828 o
-18 3 35 7.628 6.664 0.991 o
-18 3 36 0.015 0.714 0.964 o
-18 3 37 0.010 0.747 0.829 o
-18 3 38 15.403 15.586 1.134 o
-18 3 39 4.508 4.619 0.979 o
-18 3 40 27.758 30.310 1.624 o
-18 3 41 14.747 17.683 1.469 o
-18 3 42 3.041 4.094 1.326 o
-18 3 43 52.092 50.792 2.095 o
-18 3 44 0.710 1.951 1.108 o
-18 3 45 2.847 4.713 1.466 o
-18 3 46 0.010 0.760 1.169 o
-18 4 -17 20.543 20.775 1.056 o
-18 4 -16 61.646 63.719 1.953 o
-18 4 -15 90.752 86.839 1.774 o
-18 4 -14 5.870 5.870 0.749 o
-18 4 -13 126.761 123.154 1.788 o
-18 4 -12 424.029 399.641 3.119 o
-18 4 -11 22.448 23.864 1.032 o
-18 4 -10 184.747 179.282 2.468 o
-18 4 -9 15.711 15.892 0.805 o
-18 4 -8 2.204 2.107 0.564 o
-18 4 -7 292.099 286.089 2.438 o
-18 4 -6 5.627 5.783 0.707 o
-18 4 -5 69.516 67.346 1.244 o
-18 4 -4 92.684 95.818 1.586 o
-18 4 -3 369.883 361.175 3.049 o
-18 4 -2 15.938 15.087 1.131 o
-18 4 -1 255.786 247.685 3.156 o
-18 4 0 55.939 54.958 1.590 o
-18 4 1 22.312 27.498 1.479 o
-18 4 2 1812.510 1781.100 8.667 o
-18 4 3 12.547 14.704 1.200 o
-18 4 4 0.707 1.491 0.844 o
-18 4 5 6.778 8.193 0.841 o
-18 4 6 838.995 808.128 4.617 o
-18 4 7 0.513 0.965 1.018 o
-18 4 8 142.216 145.101 2.122 o
-18 4 9 441.674 448.082 4.669 o
-18 4 10 19.575 18.084 1.212 o
-18 4 11 1431.540 1438.070 7.358 o
-18 4 12 20.996 16.391 1.163 o
-18 4 13 583.488 583.052 4.440 o
-18 4 14 22.889 24.341 1.513 o
-18 4 15 253.039 249.929 3.495 o
-18 4 16 0.200 1.400 0.975 o
-18 4 17 31.390 35.961 1.636 o
-18 4 18 589.791 580.838 4.081 o
-18 4 19 519.138 498.038 3.942 o
-18 4 20 0.611 -0.116 1.290 o
-18 4 21 26.431 24.990 0.894 o
-18 4 22 243.353 239.853 2.308 o
-18 4 23 14.444 15.050 0.856 o
-18 4 24 21.443 22.831 1.072 o
-18 4 25 18.643 18.992 0.761 o
-18 4 26 0.213 0.487 0.663 o
-18 4 27 60.654 61.086 1.512 o
-18 4 28 1.047 1.791 0.670 o
-18 4 29 2.457 3.045 0.760 o
-18 4 30 23.305 25.182 1.384 o
-18 4 31 38.316 41.422 1.514 o
-18 4 32 95.438 97.671 2.029 o
-18 4 33 123.420 118.679 2.316 o
-18 4 34 216.937 209.079 3.116 o
-18 4 35 24.676 25.764 1.272 o
-18 4 36 61.607 67.704 2.677 o
-18 4 37 29.296 31.731 1.578 o
-18 4 38 34.302 35.054 1.620 o
-18 4 39 5.409 4.120 1.132 o
-18 4 40 0.492 0.653 1.014 o
-18 4 41 4.293 4.878 1.355 o
-18 4 42 5.232 6.111 1.362 o
-18 4 43 15.773 15.007 1.668 o
-18 4 44 15.956 17.887 2.021 o
-18 4 45 15.746 17.218 1.615 o
-18 4 46 8.538 11.330 1.614 o
-18 5 -17 188.851 179.944 3.047 o
-18 5 -16 9.693 9.590 1.162 o
-18 5 -15 59.348 57.865 1.510 o
-18 5 -14 40.053 40.467 1.451 o
-18 5 -13 129.628 129.246 1.965 o
-18 5 -12 32.686 34.414 1.247 o
-18 5 -11 185.960 183.285 1.966 o
-18 5 -10 54.377 54.230 1.600 o
-18 5 -9 3.503 4.752 0.782 o
-18 5 -8 67.090 66.821 1.219 o
-18 5 -7 221.293 212.056 2.380 o
-18 5 -6 241.642 243.818 2.272 o
-18 5 -5 13.654 14.523 0.905 o
-18 5 -4 153.852 152.109 1.950 o
-18 5 -3 447.999 436.052 3.838 o
-18 5 -2 135.475 133.930 1.564 o
-18 5 -1 0.091 0.156 0.509 o
-18 5 0 63.346 67.095 1.275 o
-18 5 1 444.127 439.890 4.114 o
-18 5 2 28.975 29.489 1.210 o
-18 5 3 1.996 1.859 1.122 o
-18 5 4 40.668 39.495 1.557 o
-18 5 5 10.014 12.740 1.120 o
-18 5 6 3.422 4.610 1.028 o
-18 5 7 87.657 86.126 2.182 o
-18 5 8 9.091 11.371 0.989 o
-18 5 9 11.496 12.156 1.061 o
-18 5 10 26.458 27.969 1.423 o
-18 5 11 16.899 17.976 1.347 o
-18 5 12 372.650 365.527 3.514 o
-18 5 13 0.849 1.156 1.241 o
-18 5 14 79.447 78.356 1.613 o
-18 5 15 129.812 126.151 2.346 o
-18 5 16 10.093 11.489 1.410 o
-18 5 17 4.149 5.964 0.901 o
-18 5 18 97.326 102.525 2.081 o
-18 5 19 573.221 563.634 3.969 o
-18 5 20 51.109 55.825 1.412 o
-18 5 21 468.331 450.617 3.671 o
-18 5 22 19.670 18.772 0.955 o
-18 5 23 19.076 20.406 1.142 o
-18 5 24 32.051 33.943 1.278 o
-18 5 25 149.030 145.075 1.921 o
-18 5 26 55.754 59.174 1.597 o
-18 5 27 80.125 79.273 1.937 o
-18 5 28 30.395 31.281 1.471 o
-18 5 29 109.131 106.986 2.431 o
-18 5 30 7.554 8.346 1.012 o
-18 5 31 183.394 174.411 3.352 o
-18 5 32 16.140 16.565 1.175 o
-18 5 33 171.855 160.566 2.654 o
-18 5 34 88.089 86.740 2.259 o
-18 5 35 5.832 7.294 1.087 o
-18 5 36 94.964 95.725 2.305 o
-18 5 37 0.026 0.273 1.088 o
-18 5 38 31.539 34.126 1.734 o
-18 5 39 15.786 15.259 2.066 o
-18 5 40 5.269 5.778 1.309 o
-18 5 41 0.208 1.320 1.278 o
-18 5 42 47.016 47.035 2.075 o
-18 5 43 0.004 1.258 1.176 o
-18 5 44 1.031 1.465 1.433 o
-18 5 45 22.768 22.070 1.697 o
-18 6 -17 11.040 12.400 1.345 o
-18 6 -16 17.507 16.549 1.167 o
-18 6 -15 0.891 1.262 1.043 o
-18 6 -14 48.269 51.231 1.551 o
-18 6 -13 25.905 25.573 1.166 o
-18 6 -12 241.669 233.090 2.455 o
-18 6 -11 35.095 33.183 1.339 o
-18 6 -10 459.157 444.934 3.392 o
-18 6 -9 26.777 28.921 1.057 o
-18 6 -8 91.481 89.627 1.952 o
-18 6 -7 99.913 97.382 1.796 o
-18 6 -6 145.278 142.639 1.842 o
-18 6 -5 15.819 15.422 0.884 o
-18 6 -4 0.805 1.299 0.704 o
-18 6 -3 6.901 6.826 0.599 o
-18 6 -2 17.153 16.104 0.845 o
-18 6 -1 39.343 41.552 1.112 o
-18 6 0 70.102 73.557 1.323 o
-18 6 1 23.045 23.379 0.935 o
-18 6 2 100.572 97.832 2.050 o
-18 6 3 6.996 7.709 0.738 o
-18 6 4 25.684 25.957 1.081 o
-18 6 5 82.203 82.442 1.504 o
-18 6 6 138.838 136.816 2.495 o
-18 6 7 63.809 60.769 1.216 o
-18 6 8 13.346 15.388 0.886 o
-18 6 9 0.065 1.133 0.634 o
-18 6 10 34.712 36.094 1.004 o
-18 6 11 85.060 91.151 1.414 o
-18 6 12 0.314 0.872 0.591 o
-18 6 13 91.405 89.229 1.441 o
-18 6 14 2.515 2.245 0.607 o
-18 6 15 4.420 5.841 0.779 o
-18 6 16 105.131 103.910 1.821 o
-18 6 17 11.678 10.373 0.862 o
-18 6 18 5.641 4.545 0.964 o
-18 6 19 7.130 7.246 0.775 o
-18 6 20 304.498 302.324 2.742 o
-18 6 21 1.964 3.639 0.724 o
-18 6 22 10.120 9.342 1.050 o
-18 6 23 15.393 15.783 1.230 o
-18 6 24 3.175 3.066 0.780 o
-18 6 25 36.023 33.740 1.347 o
-18 6 26 18.500 18.600 1.290 o
-18 6 27 333.163 317.540 3.805 o
-18 6 28 322.264 311.175 3.635 o
-18 6 29 66.080 64.991 1.867 o
-18 6 30 16.679 22.661 1.356 o
-18 6 31 2.484 3.299 1.056 o
-18 6 32 0.005 1.581 0.912 o
-18 6 33 109.652 110.373 2.890 o
-18 6 34 164.048 163.285 3.929 o
-18 6 35 32.171 38.174 1.654 o
-18 6 36 79.946 84.521 2.312 o
-18 6 37 7.642 10.192 1.225 o
-18 6 38 30.346 28.689 1.826 o
-18 6 39 2.120 1.764 1.229 o
-18 6 40 0.775 0.217 1.175 o
-18 6 41 0.401 -1.124 1.124 o
-18 6 42 18.804 20.082 1.576 o
-18 6 43 2.633 3.452 1.257 o
-18 6 44 8.136 12.291 1.532 o
-18 7 -17 280.294 278.821 5.214 o
-18 7 -16 6.596 9.821 1.163 o
-18 7 -15 60.505 59.588 2.161 o
-18 7 -14 24.891 27.317 1.466 o
-18 7 -13 5.344 6.931 1.164 o
-18 7 -12 27.948 32.258 1.865 o
-18 7 -11 18.166 17.725 1.662 o
-18 7 -10 76.876 78.502 1.579 o
-18 7 -9 16.139 15.921 1.180 o
-18 7 -8 146.275 140.984 2.407 o
-18 7 -7 149.368 147.511 2.307 o
-18 7 -6 14.735 14.251 0.873 o
-18 7 -5 65.686 62.258 1.802 o
-18 7 -4 33.098 34.322 1.298 o
-18 7 -3 16.910 16.996 0.930 o
-18 7 -2 40.520 42.332 1.274 o
-18 7 -1 257.172 249.864 2.486 o
-18 7 0 88.376 86.441 1.603 o
-18 7 1 124.739 122.482 1.736 o
-18 7 2 164.554 160.110 2.021 o
-18 7 3 220.563 217.717 2.448 o
-18 7 4 125.788 125.673 2.271 o
-18 7 5 210.937 206.688 2.348 o
-18 7 6 0.007 0.450 0.678 o
-18 7 7 23.544 24.149 1.284 o
-18 7 8 109.760 110.444 2.084 o
-18 7 9 7.839 8.639 0.884 o
-18 7 10 46.890 45.172 1.244 o
-18 7 11 1.358 2.320 0.655 o
-18 7 12 185.479 178.432 2.305 o
-18 7 13 254.405 241.579 3.341 o
-18 7 14 22.561 21.274 0.937 o
-18 7 15 36.511 34.365 1.310 o
-18 7 16 342.773 333.605 3.167 o
-18 7 17 14.420 15.190 0.959 o
-18 7 18 69.902 72.660 2.262 o
-18 7 19 392.543 375.127 3.635 o
-18 7 20 58.575 61.513 1.618 o
-18 7 21 104.585 101.695 2.289 o
-18 7 22 4.759 4.873 0.856 o
-18 7 23 142.485 139.182 2.211 o
-18 7 24 1.789 1.278 0.870 o
-18 7 25 85.202 82.693 1.872 o
-18 7 26 65.747 68.127 1.850 o
-18 7 27 9.003 6.883 1.147 o
-18 7 28 64.023 61.795 1.816 o
-18 7 29 36.205 35.270 1.607 o
-18 7 30 3.043 4.466 1.107 o
-18 7 31 0.894 2.495 1.001 o
-18 7 32 18.638 19.197 1.311 o
-18 7 33 0.753 1.135 1.353 o
-18 7 34 8.903 10.492 1.240 o
-18 7 35 29.938 30.586 1.614 o
-18 7 36 8.769 8.301 1.374 o
-18 7 37 22.087 21.796 1.850 o
-18 7 38 14.252 14.812 1.575 o
-18 7 39 2.804 3.408 1.323 o
-18 7 40 1.061 3.421 1.296 o
-18 7 41 4.845 5.942 1.355 o
-18 7 42 110.985 99.543 2.966 o
-18 8 -17 28.730 30.381 1.870 o
-18 8 -16 11.664 11.934 1.537 o
-18 8 -15 94.264 97.017 2.813 o
-18 8 -14 22.983 24.929 1.449 o
-18 8 -13 61.874 65.364 1.966 o
-18 8 -12 50.981 54.481 1.864 o
-18 8 -11 27.788 30.241 1.518 o
-18 8 -10 43.210 45.037 1.610 o
-18 8 -9 82.634 85.043 2.006 o
-18 8 -8 4.338 6.011 0.912 o
-18 8 -7 72.695 71.776 2.782 o
-18 8 -6 14.967 14.538 1.010 o
-18 8 -5 167.466 158.117 2.396 o
-18 8 -4 192.323 188.305 3.008 o
-18 8 -3 113.967 115.898 2.141 o
-18 8 -2 8.903 11.885 1.128 o
-18 8 -1 92.251 88.759 1.972 o
-18 8 0 178.014 171.465 2.446 o
-18 8 1 0.117 1.335 0.778 o
-18 8 2 25.690 25.508 1.327 o
-18 8 3 143.297 140.100 2.050 o
-18 8 4 54.767 51.260 2.399 o
-18 8 5 18.851 18.574 1.201 o
-18 8 6 5.337 5.454 0.771 o
-18 8 7 94.378 91.409 2.135 o
-18 8 8 275.224 268.268 2.869 o
-18 8 9 15.666 19.118 1.105 o
-18 8 10 134.324 127.207 2.241 o
-18 8 11 57.877 55.544 1.780 o
-18 8 12 41.838 39.552 1.319 o
-18 8 13 51.785 53.872 1.506 o
-18 8 14 1.013 0.638 0.833 o
-18 8 15 0.944 1.643 0.719 o
-18 8 16 225.182 217.424 2.611 o
-18 8 17 54.127 53.756 1.621 o
-18 8 18 11.167 10.805 0.922 o
-18 8 19 58.882 57.894 1.953 o
-18 8 20 92.821 92.167 2.394 o
-18 8 21 0.109 -0.420 0.741 o
-18 8 22 46.227 41.083 1.771 o
-18 8 23 5.774 5.993 0.873 o
-18 8 24 15.962 18.748 1.129 o
-18 8 25 4.496 4.601 0.886 o
-18 8 26 9.697 6.926 1.311 o
-18 8 27 76.461 73.927 1.889 o
-18 8 28 1.199 1.524 1.142 o
-18 8 29 0.164 0.924 1.039 o
-18 8 30 0.052 -0.366 1.070 o
-18 8 31 31.797 32.133 1.520 o
-18 8 32 0.795 1.700 1.119 o
-18 8 33 0.849 1.991 1.028 o
-18 8 34 12.382 15.530 1.463 o
-18 8 35 45.781 44.760 2.317 o
-18 8 36 69.584 67.098 2.451 o
-18 8 37 29.809 26.868 1.831 o
-18 8 38 8.698 10.502 1.460 o
-18 8 39 0.413 0.001 1.187 o
-18 8 40 10.874 13.014 1.550 o
-18 8 41 0.660 1.733 1.266 o
-18 9 -17 20.921 22.308 2.045 o
-18 9 -16 73.152 72.526 2.332 o
-18 9 -15 3.132 5.133 1.220 o
-18 9 -14 2.237 4.535 1.145 o
-18 9 -13 82.222 87.061 2.687 o
-18 9 -12 57.276 58.169 2.457 o
-18 9 -11 25.078 23.572 1.410 o
-18 9 -10 66.617 64.263 1.956 o
-18 9 -9 6.761 9.599 1.114 o
-18 9 -8 4.362 6.172 1.051 o
-18 9 -7 4.531 5.202 1.071 o
-18 9 -6 8.156 6.193 1.036 o
-18 9 -5 0.117 -0.271 0.882 o
-18 9 -4 51.047 52.972 2.033 o
-18 9 -3 15.947 16.156 1.122 o
-18 9 -2 36.584 33.719 1.476 o
-18 9 -1 5.324 3.826 0.961 o
-18 9 0 82.254 81.575 2.368 o
-18 9 1 25.353 24.922 1.334 o
-18 9 2 102.650 101.598 2.094 o
-18 9 3 58.445 59.367 1.703 o
-18 9 4 0.177 0.527 0.949 o
-18 9 5 2.208 1.949 0.934 o
-18 9 6 163.074 160.133 2.686 o
-18 9 7 276.463 266.984 3.269 o
-18 9 8 1.465 3.812 0.865 o
-18 9 9 75.395 78.308 2.013 o
-18 9 10 40.070 42.094 1.582 o
-18 9 11 42.379 42.322 1.822 o
-18 9 12 0.604 1.903 1.067 o
-18 9 13 116.834 110.396 1.923 o
-18 9 14 225.845 214.796 2.652 o
-18 9 15 8.473 11.583 1.024 o
-18 9 16 1.343 3.176 0.825 o
-18 9 17 52.995 51.196 1.451 o
-18 9 18 109.089 108.266 2.467 o
-18 9 19 20.433 20.017 1.496 o
-18 9 20 0.312 1.088 0.901 o
-18 9 21 23.890 22.848 1.517 o
-18 9 22 229.427 227.728 3.283 o
-18 9 23 20.373 22.810 1.269 o
-18 9 24 6.577 9.010 1.196 o
-18 9 25 95.899 100.287 2.300 o
-18 9 26 14.863 17.548 1.379 o
-18 9 27 305.475 293.948 3.887 o
-18 9 28 20.003 21.282 1.396 o
-18 9 29 136.521 136.644 4.473 o
-18 9 30 11.406 9.714 1.224 o
-18 9 31 27.083 27.021 2.057 o
-18 9 32 1.550 3.966 1.141 o
-18 9 33 54.310 51.154 2.575 o
-18 9 34 36.265 35.106 2.080 o
-18 9 35 21.120 20.800 1.592 o
-18 9 36 42.973 38.723 1.964 o
-18 9 37 0.368 0.228 1.153 o
-18 9 38 27.391 31.783 1.883 o
-18 9 39 12.065 13.546 1.559 o
-18 10 -17 25.643 27.270 1.818 o
-18 10 -16 0.054 1.238 1.281 o
-18 10 -15 1.636 2.218 1.513 o
-18 10 -14 4.722 6.802 1.427 o
-18 10 -13 0.000 -0.323 1.360 o
-18 10 -12 8.514 8.385 1.305 o
-18 10 -11 2.282 2.900 1.224 o
-18 10 -10 48.081 44.636 1.829 o
-18 10 -9 9.608 9.348 1.325 o
-18 10 -8 7.332 5.808 1.150 o
-18 10 -7 18.542 20.040 1.339 o
-18 10 -6 0.130 0.007 0.932 o
-18 10 -5 10.644 11.919 1.181 o
-18 10 -4 11.947 13.817 1.208 o
-18 10 -3 45.049 45.064 1.728 o
-18 10 -2 60.616 59.149 2.558 o
-18 10 -1 2.597 3.785 1.079 o
-18 10 0 31.058 30.773 1.564 o
-18 10 1 0.362 1.443 1.007 o
-18 10 2 101.296 100.047 2.967 o
-18 10 3 22.379 23.241 1.703 o
-18 10 4 0.481 0.948 1.262 o
-18 10 5 5.596 4.533 1.366 o
-18 10 6 10.520 12.147 1.420 o
-18 10 7 8.530 9.632 1.528 o
-18 10 8 9.781 9.766 1.404 o
-18 10 9 33.025 36.543 1.681 o
-18 10 10 0.013 0.469 0.992 o
-18 10 11 12.864 12.097 1.188 o
-18 10 12 9.201 8.420 1.374 o
-18 10 13 28.572 29.841 1.582 o
-18 10 14 40.752 39.462 1.700 o
-18 10 15 4.813 4.559 1.092 o
-18 10 16 0.511 -0.329 1.186 o
-18 10 17 0.860 2.266 0.990 o
-18 10 18 144.107 141.787 3.331 o
-18 10 19 3.603 5.390 1.168 o
-18 10 20 72.207 69.991 1.994 o
-18 10 21 0.358 2.019 1.268 o
-18 10 22 24.148 27.503 1.556 o
-18 10 23 0.537 2.180 1.014 o
-18 10 24 54.906 57.311 3.662 o
-18 10 25 0.102 2.317 1.348 o
-18 10 26 2.892 4.006 1.417 o
-18 10 27 7.939 10.256 1.402 o
-18 10 28 5.203 6.631 1.299 o
-18 10 29 19.137 22.552 1.541 o
-18 10 30 16.406 18.097 1.910 o
-18 10 31 55.443 60.679 2.263 o
-18 10 32 4.010 5.951 1.443 o
-18 10 33 0.182 0.989 1.199 o
-18 10 34 19.123 17.320 1.530 o
-18 10 35 73.837 74.360 3.418 o
-18 10 36 26.008 28.894 1.867 o
-18 11 -16 8.556 11.752 1.492 o
-18 11 -15 31.531 28.383 2.566 o
-18 11 -14 19.244 23.862 1.720 o
-18 11 -13 7.191 7.124 1.361 o
-18 11 -12 63.603 64.703 2.378 o
-18 11 -11 1.264 1.790 1.526 o
-18 11 -10 6.560 8.961 1.356 o
-18 11 -9 0.105 3.597 1.141 o
-18 11 -8 3.240 2.297 1.259 o
-18 11 -7 26.543 28.561 1.647 o
-18 11 -6 0.071 2.252 1.118 o
-18 11 -5 12.246 12.824 1.421 o
-18 11 -4 7.479 6.831 1.206 o
-18 11 -3 106.769 102.638 4.198 o
-18 11 -2 18.446 15.164 1.624 o
-18 11 -1 79.980 82.282 2.505 o
-18 11 0 192.844 198.489 3.919 o
-18 11 1 141.892 140.506 4.180 o
-18 11 2 0.580 0.323 1.028 o
-18 11 3 45.825 46.459 1.916 o
-18 11 4 16.851 19.533 1.467 o
-18 11 5 97.458 91.599 2.755 o
-18 11 6 17.053 21.062 2.099 o
-18 11 7 16.899 18.300 1.603 o
-18 11 8 19.543 22.180 1.610 o
-18 11 9 58.414 60.115 2.982 o
-18 11 10 23.154 24.349 1.568 o
-18 11 11 33.412 32.652 1.919 o
-18 11 12 11.307 10.067 1.484 o
-18 11 13 0.854 0.474 1.225 o
-18 11 14 6.529 6.478 1.396 o
-18 11 15 5.715 7.117 1.329 o
-18 11 16 22.958 24.823 1.682 o
-18 11 17 3.916 3.139 1.129 o
-18 11 18 78.163 78.311 3.223 o
-18 11 19 129.845 124.339 2.896 o
-18 11 20 21.640 26.821 1.808 o
-18 11 21 1.559 0.658 1.136 o
-18 11 22 31.558 34.369 2.366 o
-18 11 23 26.212 25.205 1.907 o
-18 11 24 59.781 63.136 2.211 o
-18 11 25 39.414 40.758 2.614 o
-18 11 26 29.218 27.020 1.582 o
-18 11 27 11.149 10.628 1.271 o
-18 11 28 25.725 24.384 1.618 o
-18 11 29 31.983 29.367 1.912 o
-18 11 30 7.048 7.806 1.407 o
-18 11 31 10.397 12.916 1.614 o
-18 11 32 21.715 22.997 1.908 o
-18 11 33 3.992 7.864 1.441 o
-18 12 -12 44.658 44.979 2.200 o
-18 12 -11 69.515 72.147 2.565 o
-18 12 -10 5.420 6.593 1.520 o
-18 12 -9 6.205 5.784 1.349 o
-18 12 -8 6.850 7.407 1.289 o
-18 12 -7 2.719 3.048 1.407 o
-18 12 -6 74.888 75.641 2.439 o
-18 12 -5 1.478 2.900 1.130 o
-18 12 -4 29.699 30.033 2.036 o
-18 12 -3 0.005 2.154 1.211 o
-18 12 -2 1.863 3.883 1.214 o
-18 12 -1 40.736 40.748 2.075 o
-18 12 0 55.693 55.010 2.254 o
-18 12 1 0.690 1.367 1.187 o
-18 12 2 2.153 1.574 1.153 o
-18 12 3 21.718 19.079 1.617 o
-18 12 4 51.623 49.888 2.149 o
-18 12 5 1.126 0.516 1.145 o
-18 12 6 1.931 3.518 1.790 o
-18 12 7 24.524 25.326 1.828 o
-18 12 8 9.189 10.445 2.533 o
-18 12 9 64.737 63.947 2.788 o
-18 12 10 4.167 1.552 1.365 o
-18 12 11 0.557 -0.261 1.340 o
-18 12 12 0.625 -0.157 1.843 o
-18 12 13 6.303 7.165 1.367 o
-18 12 14 16.462 17.785 1.939 o
-18 12 15 0.533 0.810 1.271 o
-18 12 16 8.708 5.657 1.506 o
-18 12 17 2.093 0.306 1.298 o
-18 12 18 68.422 71.254 2.742 o
-18 12 19 3.626 3.843 1.363 o
-18 12 20 16.707 17.879 1.707 o
-18 12 21 0.277 0.344 1.235 o
-18 12 22 0.476 0.476 1.247 o
-18 12 23 4.808 4.520 1.265 o
-18 12 24 4.849 3.219 1.275 o
-18 12 25 8.239 4.009 2.002 o
-18 12 26 1.651 3.528 1.317 o
-18 12 27 5.273 4.442 1.353 o
-18 12 28 13.705 14.423 1.689 o
-18 12 29 50.793 55.352 2.401 o
-18 12 30 0.734 5.685 1.643 o
-18 13 -8 10.246 4.072 4.663 o
-18 13 -7 2.096 2.475 1.398 o
-18 13 -6 6.999 3.939 1.417 o
-18 13 -5 25.204 24.812 1.798 o
-18 13 -4 36.574 34.898 1.873 o
-18 13 -3 0.006 2.046 1.196 o
-18 13 -2 57.762 56.812 2.188 o
-18 13 -1 3.664 4.117 1.238 o
-18 13 0 7.496 7.070 1.384 o
-18 13 1 1.533 2.588 1.224 o
-18 13 2 18.944 18.616 1.661 o
-18 13 3 54.953 59.105 2.408 o
-18 13 4 0.498 2.537 1.288 o
-18 13 5 18.130 18.967 1.692 o
-18 13 6 0.732 -1.296 1.424 o
-18 13 7 2.801 0.064 1.618 o
-18 13 8 5.377 4.677 1.997 o
-18 13 9 31.204 31.277 2.176 o
-18 13 10 1.549 2.165 1.417 o
-18 13 11 20.949 20.647 1.860 o
-18 13 12 0.044 0.287 1.343 o
-18 13 13 1.065 2.084 1.739 o
-18 13 14 0.234 -1.214 1.214 o
-18 13 15 54.597 52.212 3.106 o
-18 13 16 70.306 66.422 2.766 o
-18 13 17 5.010 4.820 1.539 o
-18 13 18 3.227 3.843 1.740 o
-18 13 19 10.765 12.645 1.914 o
-18 13 20 28.887 28.346 2.232 o
-18 13 21 96.222 97.816 2.900 o
-18 13 22 69.273 65.771 2.489 o
-18 13 23 3.537 2.463 1.324 o
-18 13 24 9.828 8.422 1.482 o
-18 13 25 4.054 4.415 1.760 o
-18 14 0 49.306 41.972 5.207 o
-18 14 1 4.427 4.976 1.310 o
-18 14 2 30.987 32.062 2.387 o
-18 14 3 60.226 59.998 2.732 o
-18 14 4 4.843 4.951 1.357 o
-18 14 5 9.957 11.021 1.506 o
-18 14 6 0.911 0.736 1.729 o
-18 14 7 4.936 5.176 1.418 o
-18 14 8 1.522 1.702 1.303 o
-18 14 9 0.531 -1.233 1.338 o
-18 14 10 70.755 70.910 2.845 o
-18 14 11 35.020 34.843 2.244 o
-18 14 12 0.118 -0.586 1.548 o
-18 14 13 18.975 15.559 1.955 o
-18 14 14 5.422 3.096 1.635 o
-18 14 15 41.650 37.008 2.490 o
-18 14 16 8.455 10.557 1.756 o
-18 14 17 1.144 3.066 1.704 o
-17 0 -15 2.756 3.001 1.184 o
-17 0 -13 15.070 14.054 1.374 o
-17 0 -11 748.868 724.799 6.921 o
-17 0 -9 88.598 86.562 2.447 o
-17 0 -7 150.095 156.132 2.893 o
-17 0 -5 127.539 143.454 2.953 o
-17 0 -3 4.971 8.421 0.899 o
-17 0 -1 91.662 94.903 1.807 o
-17 0 1 33.092 26.077 1.515 o
-17 0 3 129.650 120.263 1.968 o
-17 0 5 39.913 51.443 1.867 o
-17 0 7 0.225 1.797 1.135 o
-17 0 9 26.449 25.172 1.451 o
-17 0 11 2164.910 2181.730 12.238 o
-17 0 13 34.066 34.671 1.427 o
-17 0 15 444.767 420.585 7.844 o
-17 0 17 54.053 93.998 2.279 o
-17 0 19 421.156 394.352 5.294 o
-17 0 21 11.178 15.567 1.969 o
-17 0 23 0.099 -0.131 1.346 o
-17 0 25 14.906 13.983 2.021 o
-17 0 27 73.564 80.469 2.292 o
-17 0 29 203.489 190.194 3.197 o
-17 0 31 125.913 127.880 2.727 o
-17 0 33 34.957 34.669 1.939 o
-17 0 35 1157.350 1119.550 10.319 o
-17 0 37 11.628 12.035 1.400 o
-17 0 39 1.495 0.790 1.154 o
-17 0 41 2.653 4.474 1.663 o
-17 0 43 32.047 31.505 2.315 o
-17 0 45 57.869 58.593 2.902 o
-17 0 47 78.978 75.303 4.766 o
-17 1 -16 4.934 4.844 0.738 o
-17 1 -15 325.168 314.378 2.911 o
-17 1 -14 58.560 56.717 1.739 o
-17 1 -13 78.862 77.618 2.099 o
-17 1 -12 19.444 16.835 0.918 o
-17 1 -11 70.903 69.329 1.381 o
-17 1 -10 569.260 545.214 3.761 o
-17 1 -9 537.098 529.344 3.940 o
-17 1 -8 4.697 5.354 1.007 o
-17 1 -7 31.077 33.529 1.099 o
-17 1 -6 61.855 63.368 1.218 o
-17 1 -5 15.546 16.706 0.816 o
-17 1 -4 153.659 157.946 2.211 o
-17 1 -3 6.376 5.677 0.993 o
-17 1 -2 131.927 138.021 1.986 o
-17 1 -1 18.543 20.063 1.092 o
-17 1 0 807.362 815.221 4.380 o
-17 1 1 15.122 14.148 0.883 o
-17 1 2 91.891 74.309 1.728 o
-17 1 3 36.633 34.833 1.197 o
-17 1 4 270.149 264.333 2.384 o
-17 1 5 101.482 83.295 1.510 o
-17 1 6 133.096 133.456 1.961 o
-17 1 7 21.737 19.969 1.112 o
-17 1 8 59.131 47.791 1.143 o
-17 1 9 1.470 1.931 0.829 o
-17 1 10 12.191 6.387 0.790 o
-17 1 11 350.904 354.548 3.309 o
-17 1 12 249.789 234.125 3.308 o
-17 1 13 407.800 397.191 3.335 o
-17 1 14 449.862 429.196 3.910 o
-17 1 15 9.544 10.158 1.095 o
-17 1 16 169.543 171.137 2.546 o
-17 1 17 114.143 107.525 1.991 o
-17 1 18 57.587 59.594 1.410 o
-17 1 19 208.180 185.680 2.594 o
-17 1 20 23.147 21.389 1.637 o
-17 1 21 18.744 24.533 1.515 o
-17 1 22 196.908 181.494 3.312 o
-17 1 23 17.848 20.225 1.261 o
-17 1 24 6.805 8.611 1.233 o
-17 1 25 19.450 15.834 1.321 o
-17 1 26 7.998 8.518 0.955 o
-17 1 27 35.808 38.684 1.136 o
-17 1 28 0.037 0.769 0.590 o
-17 1 29 1.873 2.189 0.785 o
-17 1 30 213.433 205.782 2.333 o
-17 1 31 177.572 172.398 2.421 o
-17 1 32 0.267 1.205 0.937 o
-17 1 33 235.134 223.415 2.954 o
-17 1 34 1.644 1.457 0.738 o
-17 1 35 63.214 64.618 1.598 o
-17 1 36 46.004 51.139 1.484 o
-17 1 37 337.704 323.393 3.247 o
-17 1 38 3.795 4.307 0.947 o
-17 1 39 77.741 78.708 2.203 o
-17 1 40 50.867 54.096 1.819 o
-17 1 41 43.183 46.963 1.928 o
-17 1 42 14.274 12.449 1.310 o
-17 1 43 35.342 38.295 2.010 o
-17 1 44 0.205 2.808 1.231 o
-17 1 45 39.505 42.092 1.939 o
-17 1 46 1.665 4.690 1.185 o
-17 1 47 22.110 21.317 1.641 o
-17 1 48 8.426 6.864 2.044 o
-17 2 -16 176.783 170.687 2.037 o
-17 2 -15 5.243 5.905 0.834 o
-17 2 -14 92.744 90.355 1.550 o
-17 2 -13 59.204 57.666 1.518 o
-17 2 -12 0.764 1.793 0.585 o
-17 2 -11 91.909 92.049 1.648 o
-17 2 -10 17.176 19.264 0.699 o
-17 2 -9 50.147 52.599 1.606 o
-17 2 -8 44.783 47.398 1.447 o
-17 2 -7 45.377 42.337 1.186 o
-17 2 -6 0.845 1.357 0.898 o
-17 2 -5 442.635 450.078 3.879 o
-17 2 -4 165.044 165.234 1.964 o
-17 2 -3 401.107 396.458 2.810 o
-17 2 -2 275.465 261.703 2.598 o
-17 2 -1 395.387 401.712 3.395 o
-17 2 0 538.702 539.543 3.348 o
-17 2 1 77.635 75.309 1.660 o
-17 2 2 5.020 3.052 0.748 o
-17 2 3 613.293 577.119 4.318 o
-17 2 4 228.501 218.946 2.568 o
-17 2 5 12.719 14.863 0.989 o
-17 2 6 103.942 97.045 1.825 o
-17 2 7 142.388 153.309 1.916 o
-17 2 8 292.912 277.494 2.757 o
-17 2 9 297.010 286.242 2.804 o
-17 2 10 119.170 102.982 1.933 o
-17 2 11 189.634 189.094 2.600 o
-17 2 12 6.000 5.720 0.914 o
-17 2 13 0.692 1.927 1.143 o
-17 2 14 157.591 158.922 2.394 o
-17 2 15 128.930 131.003 1.970 o
-17 2 16 2.659 2.521 0.987 o
-17 2 17 785.418 754.077 4.612 o
-17 2 18 9.651 9.018 1.081 o
-17 2 19 9.447 12.072 1.245 o
-17 2 20 162.680 162.223 2.367 o
-17 2 21 199.843 197.560 2.970 o
-17 2 22 74.724 82.935 2.067 o
-17 2 23 245.116 228.361 2.906 o
-17 2 24 66.489 67.187 2.074 o
-17 2 25 276.019 273.845 3.708 o
-17 2 26 5.065 6.702 0.638 o
-17 2 27 34.923 36.231 1.275 o
-17 2 28 149.196 143.869 2.233 o
-17 2 29 6.844 6.614 0.778 o
-17 2 30 104.599 103.126 1.770 o
-17 2 31 10.937 11.771 0.871 o
-17 2 32 264.607 251.250 2.715 o
-17 2 33 29.555 29.713 1.496 o
-17 2 34 18.795 20.455 1.148 o
-17 2 35 19.896 21.034 1.216 o
-17 2 36 35.473 36.292 1.396 o
-17 2 37 2.695 3.719 0.882 o
-17 2 38 145.542 143.804 2.499 o
-17 2 39 0.966 0.936 1.057 o
-17 2 40 50.359 54.182 1.983 o
-17 2 41 115.250 114.926 3.514 o
-17 2 42 116.854 114.441 2.234 o
-17 2 43 41.518 40.765 1.822 o
-17 2 44 37.420 32.833 1.808 o
-17 2 45 64.671 60.469 2.486 o
-17 2 46 9.139 12.648 1.507 o
-17 2 47 14.174 12.232 1.685 o
-17 3 -16 263.413 254.311 2.649 o
-17 3 -15 83.421 79.956 1.730 o
-17 3 -14 36.987 37.906 1.021 o
-17 3 -13 3.821 4.040 0.741 o
-17 3 -12 256.053 254.295 2.372 o
-17 3 -11 0.119 -0.365 0.675 o
-17 3 -10 231.051 229.437 2.192 o
-17 3 -9 238.372 231.518 2.664 o
-17 3 -8 22.515 21.553 0.800 o
-17 3 -7 8.348 7.742 0.886 o
-17 3 -6 205.706 217.061 2.638 o
-17 3 -5 23.262 25.582 1.154 o
-17 3 -4 27.523 28.720 1.310 o
-17 3 -3 367.371 372.148 3.698 o
-17 3 -2 55.947 60.181 1.280 o
-17 3 -1 23.463 26.932 0.958 o
-17 3 0 252.019 258.880 2.584 o
-17 3 1 1.330 3.192 0.861 o
-17 3 2 439.447 424.952 3.056 o
-17 3 3 4.887 2.772 0.861 o
-17 3 4 87.534 81.209 1.550 o
-17 3 5 7.104 9.131 0.860 o
-17 3 6 22.316 24.634 1.374 o
-17 3 7 195.395 190.175 1.785 o
-17 3 8 18.316 20.584 1.088 o
-17 3 9 205.648 219.174 2.270 o
-17 3 10 35.646 35.854 1.159 o
-17 3 11 36.017 43.227 1.450 o
-17 3 12 34.106 42.133 1.441 o
-17 3 13 7.252 9.310 1.113 o
-17 3 14 131.190 136.518 2.443 o
-17 3 15 29.859 29.065 1.173 o
-17 3 16 220.916 210.472 2.512 o
-17 3 17 189.060 185.147 2.810 o
-17 3 18 371.063 365.771 3.094 o
-17 3 19 18.745 20.863 1.274 o
-17 3 20 640.908 605.904 4.715 o
-17 3 21 1.515 2.003 1.042 o
-17 3 22 25.016 25.665 1.362 o
-17 3 23 7.358 6.164 1.007 o
-17 3 24 16.203 16.430 2.012 o
-17 3 25 104.794 106.610 1.540 o
-17 3 26 0.006 0.783 0.697 o
-17 3 27 16.723 17.709 0.910 o
-17 3 28 3.702 4.917 0.703 o
-17 3 29 0.036 0.495 0.638 o
-17 3 30 43.979 43.487 1.251 o
-17 3 31 0.207 1.558 0.817 o
-17 3 32 97.013 96.697 2.029 o
-17 3 33 88.567 88.298 1.815 o
-17 3 34 193.563 190.659 2.415 o
-17 3 35 28.328 29.676 1.187 o
-17 3 36 2.251 3.552 0.995 o
-17 3 37 65.344 66.343 1.788 o
-17 3 38 82.571 82.478 2.233 o
-17 3 39 38.063 42.094 1.583 o
-17 3 40 21.784 21.460 1.442 o
-17 3 41 0.798 1.857 1.022 o
-17 3 42 15.854 14.761 1.487 o
-17 3 43 17.065 19.927 1.585 o
-17 3 44 12.738 15.042 1.523 o
-17 3 45 3.018 3.796 1.240 o
-17 3 46 0.487 2.734 1.258 o
-17 3 47 1.480 1.955 1.368 o
-17 4 -16 448.417 437.657 3.608 o
-17 4 -15 170.633 160.055 1.879 o
-17 4 -14 5.039 5.991 0.669 o
-17 4 -13 89.317 86.953 1.788 o
-17 4 -12 64.004 62.805 1.200 o
-17 4 -11 14.656 15.149 0.879 o
-17 4 -10 28.650 27.930 0.980 o
-17 4 -9 462.485 447.067 3.262 o
-17 4 -8 142.620 142.878 1.695 o
-17 4 -7 4.403 4.143 0.672 o
-17 4 -6 56.657 55.872 1.518 o
-17 4 -5 0.529 0.506 0.963 o
-17 4 -4 122.437 126.848 1.958 o
-17 4 -3 25.584 26.047 1.083 o
-17 4 -2 0.208 0.894 0.760 o
-17 4 -1 0.401 1.536 0.933 o
-17 4 0 202.247 197.587 2.694 o
-17 4 1 974.022 975.875 5.168 o
-17 4 2 291.965 291.760 3.296 o
-17 4 3 9.061 11.077 0.794 o
-17 4 4 98.895 99.303 1.999 o
-17 4 5 11.437 13.344 0.951 o
-17 4 6 284.423 285.030 2.689 o
-17 4 7 39.912 37.282 1.468 o
-17 4 8 181.351 183.339 2.565 o
-17 4 9 73.877 79.908 2.142 o
-17 4 10 69.385 68.126 2.010 o
-17 4 11 101.800 102.613 1.639 o
-17 4 12 0.091 0.177 0.828 o
-17 4 13 233.709 233.732 3.422 o
-17 4 14 241.539 243.083 3.394 o
-17 4 15 168.138 162.881 2.452 o
-17 4 16 36.908 34.492 1.387 o
-17 4 17 44.163 44.653 1.609 o
-17 4 18 90.117 87.815 2.040 o
-17 4 19 56.244 53.288 1.664 o
-17 4 20 61.418 62.343 1.823 o
-17 4 21 17.461 18.411 1.255 o
-17 4 22 33.447 33.420 1.430 o
-17 4 23 196.345 190.979 2.376 o
-17 4 24 10.180 12.008 0.672 o
-17 4 25 58.690 60.283 1.373 o
-17 4 26 46.583 48.604 1.142 o
-17 4 27 30.651 31.287 1.150 o
-17 4 28 945.897 897.998 6.068 o
-17 4 29 389.364 381.624 3.821 o
-17 4 30 22.168 21.804 1.157 o
-17 4 31 36.721 36.562 1.302 o
-17 4 32 7.398 7.894 1.053 o
-17 4 33 129.712 120.502 2.106 o
-17 4 34 1.365 0.456 1.103 o
-17 4 35 26.283 24.048 1.199 o
-17 4 36 23.330 24.206 1.467 o
-17 4 37 24.925 25.633 1.465 o
-17 4 38 24.225 25.927 1.465 o
-17 4 39 15.387 16.178 1.590 o
-17 4 40 0.957 2.345 1.205 o
-17 4 41 2.412 3.715 1.268 o
-17 4 42 90.716 86.752 2.806 o
-17 4 43 28.671 25.690 1.855 o
-17 4 44 27.926 27.758 1.896 o
-17 4 45 0.883 -0.032 1.257 o
-17 4 46 5.967 6.136 1.406 o
-17 5 -16 219.322 206.933 3.632 o
-17 5 -15 0.665 1.202 0.721 o
-17 5 -14 10.321 10.591 0.880 o
-17 5 -13 42.669 43.947 1.315 o
-17 5 -12 70.748 70.547 1.460 o
-17 5 -11 77.659 74.895 1.421 o
-17 5 -10 139.139 131.413 1.912 o
-17 5 -9 78.012 79.576 1.366 o
-17 5 -8 555.528 535.856 4.166 o
-17 5 -7 17.185 19.852 0.829 o
-17 5 -6 2.060 1.234 0.542 o
-17 5 -5 15.835 14.972 0.998 o
-17 5 -4 2.137 2.281 0.542 o
-17 5 -3 671.794 648.367 5.179 o
-17 5 -2 176.623 174.069 1.930 o
-17 5 -1 1168.600 1146.850 5.973 o
-17 5 0 515.556 508.923 4.045 o
-17 5 1 98.458 100.898 2.078 o
-17 5 2 912.541 892.460 5.200 o
-17 5 3 9.525 9.767 0.911 o
-17 5 4 101.141 98.468 1.811 o
-17 5 5 6.452 5.119 1.038 o
-17 5 6 248.738 241.824 3.266 o
-17 5 7 105.317 103.389 1.896 o
-17 5 8 78.179 88.943 1.936 o
-17 5 9 860.533 840.646 5.535 o
-17 5 10 6.729 8.361 0.890 o
-17 5 11 11.332 14.126 1.232 o
-17 5 12 58.214 57.894 1.803 o
-17 5 13 25.854 25.912 1.261 o
-17 5 14 3.872 3.374 0.952 o
-17 5 15 180.986 178.707 3.117 o
-17 5 16 724.017 713.207 5.028 o
-17 5 17 1.906 2.079 0.866 o
-17 5 18 144.523 150.489 2.627 o
-17 5 19 116.952 114.758 2.287 o
-17 5 20 91.115 92.249 1.901 o
-17 5 21 19.017 18.463 0.878 o
-17 5 22 66.978 69.248 1.310 o
-17 5 23 2.419 3.019 0.651 o
-17 5 24 91.900 89.596 1.810 o
-17 5 25 15.190 14.585 0.874 o
-17 5 26 163.936 157.874 2.222 o
-17 5 27 105.735 102.924 2.160 o
-17 5 28 56.953 58.346 1.700 o
-17 5 29 0.862 0.178 0.788 o
-17 5 30 2.488 3.633 0.855 o
-17 5 31 30.163 30.604 1.319 o
-17 5 32 40.988 43.617 1.596 o
-17 5 33 8.847 8.383 1.067 o
-17 5 34 30.345 29.559 1.530 o
-17 5 35 17.953 19.883 1.372 o
-17 5 36 19.242 20.433 1.302 o
-17 5 37 9.073 9.170 1.133 o
-17 5 38 19.485 19.726 1.550 o
-17 5 39 3.725 2.414 1.294 o
-17 5 40 6.360 4.352 1.397 o
-17 5 41 51.361 49.300 2.350 o
-17 5 42 32.124 33.036 1.934 o
-17 5 43 3.847 6.618 1.345 o
-17 5 44 53.414 52.941 2.276 o
-17 5 45 15.703 18.795 1.941 o
-17 6 -16 4.058 4.063 1.103 o
-17 6 -15 56.392 57.110 2.443 o
-17 6 -14 20.968 19.283 1.104 o
-17 6 -13 5.366 7.000 0.760 o
-17 6 -12 0.694 -0.669 0.669 o
-17 6 -11 3.780 2.729 0.903 o
-17 6 -10 0.019 1.061 0.668 o
-17 6 -9 0.672 1.014 0.585 o
-17 6 -8 70.469 69.141 1.386 o
-17 6 -7 27.533 28.960 1.301 o
-17 6 -6 228.101 222.810 2.685 o
-17 6 -5 139.199 139.616 1.892 o
-17 6 -4 9.889 9.879 0.878 o
-17 6 -3 66.871 67.371 1.490 o
-17 6 -2 46.949 48.357 1.146 o
-17 6 -1 149.785 152.862 1.629 o
-17 6 0 1.542 2.226 0.603 o
-17 6 1 78.988 82.832 1.710 o
-17 6 2 104.297 108.053 2.066 o
-17 6 3 1.549 2.463 0.949 o
-17 6 4 123.756 115.340 2.550 o
-17 6 5 10.697 10.384 0.948 o
-17 6 6 154.386 156.450 2.606 o
-17 6 7 9.061 10.333 1.198 o
-17 6 8 14.647 14.890 1.117 o
-17 6 9 0.145 0.941 1.024 o
-17 6 10 361.067 363.083 3.368 o
-17 6 11 91.537 92.769 1.876 o
-17 6 12 5.183 5.510 1.009 o
-17 6 13 175.475 166.940 2.457 o
-17 6 14 4.360 5.308 1.152 o
-17 6 15 763.275 762.952 4.987 o
-17 6 16 1120.590 1118.170 6.772 o
-17 6 17 87.830 91.537 1.656 o
-17 6 18 212.318 202.978 2.249 o
-17 6 19 5.253 7.599 0.832 o
-17 6 20 385.733 375.390 4.159 o
-17 6 21 238.397 232.091 3.015 o
-17 6 22 140.703 142.662 2.022 o
-17 6 23 222.896 218.519 3.153 o
-17 6 24 48.193 51.687 1.821 o
-17 6 25 126.625 123.399 2.265 o
-17 6 26 267.196 252.862 3.083 o
-17 6 27 37.310 40.475 1.464 o
-17 6 28 142.668 138.072 2.378 o
-17 6 29 158.443 148.391 2.479 o
-17 6 30 13.975 13.775 1.491 o
-17 6 31 37.011 35.923 1.653 o
-17 6 32 7.290 6.995 1.079 o
-17 6 33 2.199 1.157 0.900 o
-17 6 34 94.253 90.747 2.140 o
-17 6 35 1.975 1.971 0.968 o
-17 6 36 5.719 7.309 1.173 o
-17 6 37 0.213 -0.270 1.089 o
-17 6 38 3.561 3.102 1.148 o
-17 6 39 5.490 8.835 1.403 o
-17 6 40 5.613 6.196 1.341 o
-17 6 41 9.650 7.281 1.265 o
-17 6 42 2.334 2.717 1.370 o
-17 6 43 32.001 27.570 1.964 o
-17 6 44 0.728 3.893 1.281 o
-17 7 -16 82.357 85.745 2.352 o
-17 7 -15 148.449 139.736 2.546 o
-17 7 -14 32.043 33.712 1.410 o
-17 7 -13 256.130 247.069 2.928 o
-17 7 -12 29.488 28.594 1.429 o
-17 7 -11 4.013 4.335 1.067 o
-17 7 -10 24.018 26.408 1.559 o
-17 7 -9 330.287 323.796 3.212 o
-17 7 -8 2.825 3.873 0.800 o
-17 7 -7 0.013 0.144 0.688 o
-17 7 -6 73.713 71.688 1.539 o
-17 7 -5 1.534 3.222 0.580 o
-17 7 -4 357.517 341.455 2.956 o
-17 7 -3 45.077 44.037 1.259 o
-17 7 -2 0.344 0.453 0.615 o
-17 7 -1 47.023 46.276 1.016 o
-17 7 0 46.489 44.944 1.265 o
-17 7 1 12.060 14.163 0.915 o
-17 7 2 3.725 4.015 0.645 o
-17 7 3 181.039 177.157 2.033 o
-17 7 4 18.568 17.908 0.853 o
-17 7 5 0.252 -0.637 0.637 o
-17 7 6 16.889 18.456 0.981 o
-17 7 7 0.262 0.654 0.545 o
-17 7 8 33.508 32.024 1.109 o
-17 7 9 9.182 9.427 0.696 o
-17 7 10 1.364 2.184 0.668 o
-17 7 11 131.932 128.761 1.811 o
-17 7 12 216.915 213.971 2.552 o
-17 7 13 19.658 20.700 0.845 o
-17 7 14 67.395 68.986 1.649 o
-17 7 15 8.773 10.969 0.997 o
-17 7 16 148.929 149.098 1.980 o
-17 7 17 204.742 199.935 2.503 o
-17 7 18 453.569 434.884 3.967 o
-17 7 19 203.365 201.771 2.509 o
-17 7 20 249.152 242.198 2.979 o
-17 7 21 88.007 90.630 2.742 o
-17 7 22 9.655 9.713 0.888 o
-17 7 23 5.237 7.708 0.886 o
-17 7 24 8.973 9.269 1.089 o
-17 7 25 0.005 0.243 0.832 o
-17 7 26 189.039 179.537 2.621 o
-17 7 27 2.003 1.238 0.919 o
-17 7 28 15.409 14.597 1.189 o
-17 7 29 40.207 43.760 1.621 o
-17 7 30 95.226 93.581 2.633 o
-17 7 31 128.076 122.549 2.720 o
-17 7 32 80.900 83.097 2.402 o
-17 7 33 9.474 9.729 1.227 o
-17 7 34 74.640 79.943 2.218 o
-17 7 35 67.093 70.446 2.411 o
-17 7 36 0.865 1.401 1.259 o
-17 7 37 108.567 106.728 3.341 o
-17 7 38 0.216 0.190 1.206 o
-17 7 39 0.799 2.291 1.193 o
-17 7 40 3.313 3.574 1.214 o
-17 7 41 2.246 2.479 1.214 o
-17 7 42 4.348 3.257 1.232 o
-17 7 43 25.013 27.775 1.841 o
-17 8 -16 19.574 23.606 1.466 o
-17 8 -15 3.527 3.589 1.047 o
-17 8 -14 32.322 35.241 1.924 o
-17 8 -13 7.558 8.084 1.042 o
-17 8 -12 63.285 62.390 2.340 o
-17 8 -11 42.409 40.492 1.387 o
-17 8 -10 131.862 131.193 2.900 o
-17 8 -9 45.596 44.796 1.463 o
-17 8 -8 0.018 -0.380 0.828 o
-17 8 -7 75.367 73.521 1.655 o
-17 8 -6 3.696 5.785 0.802 o
-17 8 -5 15.128 17.728 1.296 o
-17 8 -4 6.202 6.415 0.871 o
-17 8 -3 2.946 3.518 0.754 o
-17 8 -2 8.316 8.778 1.023 o
-17 8 -1 6.624 6.780 0.940 o
-17 8 0 0.067 0.773 0.658 o
-17 8 1 59.061 56.767 1.516 o
-17 8 2 22.919 21.779 1.254 o
-17 8 3 112.709 113.488 2.239 o
-17 8 4 254.019 243.584 2.555 o
-17 8 5 314.504 301.276 3.438 o
-17 8 6 37.664 39.813 1.324 o
-17 8 7 64.550 65.767 1.862 o
-17 8 8 355.384 341.248 3.205 o
-17 8 9 111.545 107.802 1.763 o
-17 8 10 23.055 21.304 1.133 o
-17 8 11 21.073 21.137 1.244 o
-17 8 12 12.962 14.602 0.917 o
-17 8 13 331.110 317.346 3.032 o
-17 8 14 2.504 3.374 0.784 o
-17 8 15 27.543 26.813 1.147 o
-17 8 16 8.105 9.111 1.205 o
-17 8 17 94.197 88.448 2.054 o
-17 8 18 9.262 10.615 1.066 o
-17 8 19 39.744 37.431 1.162 o
-17 8 20 28.763 28.666 1.173 o
-17 8 21 31.082 31.431 1.416 o
-17 8 22 3.695 4.323 0.886 o
-17 8 23 8.926 6.797 1.080 o
-17 8 24 7.322 7.995 1.219 o
-17 8 25 9.787 7.223 0.954 o
-17 8 26 43.715 44.839 1.520 o
-17 8 27 165.311 165.296 2.533 o
-17 8 28 128.240 131.223 2.857 o
-17 8 29 24.047 28.784 1.546 o
-17 8 30 0.821 1.755 1.065 o
-17 8 31 22.499 22.647 1.467 o
-17 8 32 2.240 2.894 1.329 o
-17 8 33 0.038 2.003 1.060 o
-17 8 34 120.631 121.197 2.831 o
-17 8 35 0.151 1.524 1.177 o
-17 8 36 0.532 1.273 1.408 o
-17 8 37 25.977 25.817 1.791 o
-17 8 38 0.180 -0.613 1.181 o
-17 8 39 1.458 1.063 1.155 o
-17 8 40 0.468 0.603 1.138 o
-17 8 41 11.338 11.504 1.479 o
-17 9 -16 8.812 8.629 1.281 o
-17 9 -15 16.099 15.521 1.564 o
-17 9 -14 0.638 3.499 1.155 o
-17 9 -13 17.656 18.917 1.302 o
-17 9 -12 15.793 17.089 1.247 o
-17 9 -11 72.741 74.319 2.343 o
-17 9 -10 6.043 6.254 1.010 o
-17 9 -9 176.816 172.703 2.663 o
-17 9 -8 111.962 110.581 2.337 o
-17 9 -7 26.435 25.045 1.388 o
-17 9 -6 20.541 17.146 1.273 o
-17 9 -5 20.126 20.275 1.320 o
-17 9 -4 342.886 330.346 3.591 o
-17 9 -3 385.840 366.187 3.863 o
-17 9 -2 12.131 13.135 1.168 o
-17 9 -1 34.862 35.237 1.412 o
-17 9 0 9.608 10.212 1.090 o
-17 9 1 6.058 6.058 1.142 o
-17 9 2 63.763 64.438 1.975 o
-17 9 3 3.133 4.889 0.836 o
-17 9 4 62.621 59.943 2.156 o
-17 9 5 0.105 2.024 0.802 o
-17 9 6 6.627 6.557 0.903 o
-17 9 7 9.491 8.525 1.087 o
-17 9 8 17.270 16.481 1.085 o
-17 9 9 14.073 13.972 1.013 o
-17 9 10 0.594 1.840 0.930 o
-17 9 11 277.956 271.763 2.921 o
-17 9 12 21.281 24.234 1.305 o
-17 9 13 25.198 24.926 1.337 o
-17 9 14 12.132 14.023 0.868 o
-17 9 15 161.916 156.846 2.380 o
-17 9 16 50.509 47.632 1.465 o
-17 9 17 105.070 99.924 2.089 o
-17 9 18 24.481 25.723 1.254 o
-17 9 19 229.445 223.289 2.798 o
-17 9 20 60.391 58.511 1.715 o
-17 9 21 0.470 2.195 0.823 o
-17 9 22 233.162 231.266 4.700 o
-17 9 23 0.346 0.437 0.938 o
-17 9 24 36.587 38.145 1.762 o
-17 9 25 2.427 2.063 1.177 o
-17 9 26 14.270 13.632 1.151 o
-17 9 27 0.195 3.282 0.932 o
-17 9 28 202.328 194.326 2.907 o
-17 9 29 42.710 42.223 1.918 o
-17 9 30 4.262 5.742 1.218 o
-17 9 31 0.992 1.922 1.604 o
-17 9 32 7.349 10.265 1.187 o
-17 9 33 0.470 1.572 1.152 o
-17 9 34 19.854 20.097 2.010 o
-17 9 35 6.844 6.553 1.363 o
-17 9 36 4.098 4.099 1.253 o
-17 9 37 42.854 43.022 2.045 o
-17 9 38 28.497 30.823 1.804 o
-17 9 39 55.244 55.794 2.943 o
-17 10 -16 4.430 5.719 1.447 o
-17 10 -15 59.851 52.669 2.209 o
-17 10 -14 70.841 70.730 2.581 o
-17 10 -13 5.328 5.335 1.356 o
-17 10 -12 4.827 3.510 1.117 o
-17 10 -11 0.279 -0.554 1.138 o
-17 10 -10 0.010 0.768 1.010 o
-17 10 -9 5.522 5.237 1.087 o
-17 10 -8 60.639 59.059 2.277 o
-17 10 -7 1.352 0.821 1.150 o
-17 10 -6 17.640 18.277 1.295 o
-17 10 -5 2.145 2.678 1.260 o
-17 10 -4 27.987 31.174 1.463 o
-17 10 -3 85.777 86.684 2.032 o
-17 10 -2 156.032 154.542 2.556 o
-17 10 -1 0.637 1.704 1.218 o
-17 10 0 35.925 36.541 1.744 o
-17 10 1 169.180 160.918 2.683 o
-17 10 2 227.811 211.810 3.133 o
-17 10 3 0.435 0.831 0.963 o
-17 10 4 22.776 24.803 1.400 o
-17 10 5 29.306 31.500 1.689 o
-17 10 6 15.458 16.805 1.382 o
-17 10 7 1.596 1.183 0.952 o
-17 10 8 16.412 17.660 1.202 o
-17 10 9 9.322 8.511 1.139 o
-17 10 10 14.813 15.590 1.210 o
-17 10 11 30.501 28.990 1.374 o
-17 10 12 43.961 42.154 1.574 o
-17 10 13 154.484 147.780 2.664 o
-17 10 14 166.431 166.459 2.762 o
-17 10 15 6.947 7.315 1.151 o
-17 10 16 0.817 0.219 0.788 o
-17 10 17 38.249 40.061 1.803 o
-17 10 18 0.203 2.362 1.193 o
-17 10 19 0.764 0.797 0.851 o
-17 10 20 10.273 14.230 1.360 o
-17 10 21 2.869 3.104 1.444 o
-17 10 22 2.982 3.621 1.039 o
-17 10 23 25.427 25.440 1.506 o
-17 10 24 2.969 4.479 1.256 o
-17 10 25 37.408 36.268 1.597 o
-17 10 26 43.160 42.285 1.712 o
-17 10 27 62.950 68.489 2.202 o
-17 10 28 29.189 34.684 1.668 o
-17 10 29 2.604 5.087 1.052 o
-17 10 30 6.273 8.806 1.178 o
-17 10 31 39.703 42.681 2.110 o
-17 10 32 23.883 24.513 1.671 o
-17 10 33 6.523 6.162 1.423 o
-17 10 34 10.009 11.474 1.456 o
-17 10 35 89.136 92.095 3.136 o
-17 10 36 36.406 38.797 2.089 o
-17 10 37 0.426 2.409 1.291 o
-17 11 -16 35.033 30.810 1.869 o
-17 11 -15 4.903 5.785 1.326 o
-17 11 -14 53.910 51.855 2.890 o
-17 11 -13 3.595 4.974 1.451 o
-17 11 -12 6.106 9.562 1.316 o
-17 11 -11 0.075 3.215 1.105 o
-17 11 -10 2.561 2.353 1.204 o
-17 11 -9 6.309 6.904 1.174 o
-17 11 -8 22.678 24.334 1.462 o
-17 11 -7 145.857 140.375 2.835 o
-17 11 -6 83.487 80.113 2.598 o
-17 11 -5 2.968 3.016 1.046 o
-17 11 -4 23.122 22.769 1.532 o
-17 11 -3 4.221 5.018 1.302 o
-17 11 -2 15.222 14.688 1.318 o
-17 11 -1 20.070 24.005 1.480 o
-17 11 0 79.997 78.961 2.829 o
-17 11 1 61.191 64.266 2.060 o
-17 11 2 10.935 11.761 1.272 o
-17 11 3 19.531 21.914 1.427 o
-17 11 4 36.033 37.761 1.718 o
-17 11 5 24.664 25.302 1.496 o
-17 11 6 3.901 4.152 1.217 o
-17 11 7 260.006 256.763 4.498 o
-17 11 8 0.557 0.675 1.179 o
-17 11 9 6.503 9.180 1.299 o
-17 11 10 47.268 47.406 1.954 o
-17 11 11 2.151 3.259 1.197 o
-17 11 12 40.522 34.877 2.353 o
-17 11 13 23.453 21.212 1.635 o
-17 11 14 10.813 10.182 1.395 o
-17 11 15 0.844 0.481 1.047 o
-17 11 16 13.191 13.463 1.317 o
-17 11 17 2.508 5.333 1.116 o
-17 11 18 23.649 23.317 2.077 o
-17 11 19 19.259 20.645 1.422 o
-17 11 20 164.359 157.028 2.906 o
-17 11 21 4.401 7.002 1.197 o
-17 11 22 4.317 4.389 1.285 o
-17 11 23 5.139 6.480 1.227 o
-17 11 24 0.224 0.688 1.324 o
-17 11 25 81.352 79.592 2.691 o
-17 11 26 2.566 3.494 1.091 o
-17 11 27 89.427 88.993 2.389 o
-17 11 28 23.594 30.464 1.793 o
-17 11 29 15.267 15.309 1.507 o
-17 11 30 70.372 69.660 2.917 o
-17 11 31 0.124 1.359 1.249 o
-17 11 32 11.390 10.627 1.446 o
-17 11 33 0.157 0.969 1.566 o
-17 11 34 12.885 12.770 1.517 o
-17 12 -14 7.773 8.645 1.629 o
-17 12 -13 1.279 0.207 1.246 o
-17 12 -12 1.412 3.841 1.299 o
-17 12 -11 78.717 74.737 2.585 o
-17 12 -10 7.771 7.134 1.562 o
-17 12 -9 50.597 46.276 2.280 o
-17 12 -8 4.777 4.831 1.284 o
-17 12 -7 0.315 0.324 1.135 o
-17 12 -6 27.506 25.777 1.640 o
-17 12 -5 21.645 21.718 1.495 o
-17 12 -4 0.008 0.281 1.104 o
-17 12 -3 29.678 32.284 1.659 o
-17 12 -2 58.296 56.628 2.505 o
-17 12 -1 237.606 230.803 3.579 o
-17 12 0 0.050 2.757 1.251 o
-17 12 1 96.309 92.518 2.719 o
-17 12 2 22.886 22.770 1.990 o
-17 12 3 15.886 16.989 1.845 o
-17 12 4 72.336 73.621 2.445 o
-17 12 5 6.917 7.653 1.364 o
-17 12 6 6.640 10.288 1.372 o
-17 12 7 42.248 47.959 2.403 o
-17 12 8 10.840 16.148 1.584 o
-17 12 9 43.440 41.244 2.344 o
-17 12 10 5.323 4.145 1.465 o
-17 12 11 0.308 -0.793 1.166 o
-17 12 12 13.391 12.498 1.558 o
-17 12 13 4.693 6.873 1.588 o
-17 12 14 130.937 136.271 5.165 o
-17 12 15 7.779 7.438 1.512 o
-17 12 16 19.474 18.612 1.776 o
-17 12 17 35.289 38.285 2.291 o
-17 12 18 4.174 4.665 1.288 o
-17 12 19 39.614 36.826 2.037 o
-17 12 20 7.482 5.825 1.311 o
-17 12 21 16.289 17.790 1.569 o
-17 12 22 4.569 2.978 1.187 o
-17 12 23 3.264 3.557 1.226 o
-17 12 24 0.310 0.350 1.139 o
-17 12 25 0.358 0.239 1.056 o
-17 12 26 0.116 1.271 1.160 o
-17 12 27 44.690 46.416 2.655 o
-17 12 28 24.890 26.931 2.023 o
-17 12 29 147.205 141.564 3.200 o
-17 12 30 8.823 8.539 1.441 o
-17 12 31 6.535 7.556 1.777 o
-17 13 -10 6.495 7.106 1.470 o
-17 13 -9 5.779 4.032 1.880 o
-17 13 -8 74.524 69.665 2.725 o
-17 13 -7 1.451 3.476 1.528 o
-17 13 -6 0.393 0.929 1.358 o
-17 13 -5 10.327 9.559 2.124 o
-17 13 -4 5.994 3.304 1.175 o
-17 13 -3 1.909 1.766 1.157 o
-17 13 -2 15.366 15.719 1.652 o
-17 13 -1 2.894 3.546 1.221 o
-17 13 0 25.140 24.825 1.638 o
-17 13 1 45.517 46.951 2.691 o
-17 13 2 2.571 4.968 1.260 o
-17 13 3 4.989 4.980 1.282 o
-17 13 4 29.515 30.803 2.170 o
-17 13 5 0.411 1.008 1.176 o
-17 13 6 21.050 21.032 1.741 o
-17 13 7 2.660 3.313 1.706 o
-17 13 8 74.300 73.221 2.753 o
-17 13 9 10.439 8.234 1.509 o
-17 13 10 31.482 29.818 2.004 o
-17 13 11 13.712 13.271 1.694 o
-17 13 12 0.004 -1.216 1.331 o
-17 13 13 57.751 57.222 2.705 o
-17 13 14 0.134 -1.253 1.253 o
-17 13 15 0.128 0.227 1.301 o
-17 13 16 82.240 82.870 2.871 o
-17 13 17 5.161 6.408 1.425 o
-17 13 18 20.286 18.472 1.744 o
-17 13 19 76.681 72.944 2.635 o
-17 13 20 26.110 26.313 1.859 o
-17 13 21 4.399 3.981 1.564 o
-17 13 22 2.544 2.823 1.259 o
-17 13 23 0.650 3.806 1.404 o
-17 13 24 5.981 5.657 1.915 o
-17 13 25 7.707 10.028 2.407 o
-17 13 26 0.199 0.119 1.745 o
-17 14 -3 13.704 15.239 2.394 o
-17 14 -2 18.634 17.066 1.812 o
-17 14 -1 2.042 3.154 1.300 o
-17 14 0 0.773 0.943 1.259 o
-17 14 1 2.607 0.318 1.431 o
-17 14 2 0.852 2.309 1.150 o
-17 14 3 4.050 3.306 1.242 o
-17 14 4 0.699 -1.179 1.179 o
-17 14 5 7.914 9.091 1.556 o
-17 14 6 6.984 6.108 1.507 o
-17 14 7 27.783 29.160 1.899 o
-17 14 8 3.661 4.413 1.401 o
-17 14 9 11.755 15.463 1.709 o
-17 14 10 1.920 3.242 1.416 o
-17 14 11 0.102 4.077 1.462 o
-17 14 12 31.876 28.089 2.323 o
-17 14 13 0.067 0.370 1.554 o
-17 14 14 14.340 14.846 2.000 o
-17 14 15 101.567 97.515 3.493 o
-17 14 16 11.612 16.893 2.052 o
-17 14 17 0.736 -0.175 1.883 o
-17 14 18 0.759 1.824 1.872 o
-17 14 19 20.833 19.041 2.359 o
-17 14 20 4.448 6.041 2.450 o
-16 0 -14 55.360 55.660 1.667 o
-16 0 -12 31.328 34.122 1.801 o
-16 0 -10 147.216 145.755 3.585 o
-16 0 -8 224.297 214.372 3.253 o
-16 0 -6 33.740 35.022 1.570 o
-16 0 -4 394.902 387.288 3.966 o
-16 0 -2 113.716 117.502 3.228 o
-16 0 2 4.676 6.568 1.379 o
-16 0 4 939.494 949.451 5.860 o
-16 0 6 487.109 450.691 5.097 o
-16 0 8 2117.640 1990.180 10.572 o
-16 0 10 550.521 517.051 4.496 o
-16 0 12 16.240 24.708 1.994 o
-16 0 14 1004.190 907.678 6.572 o
-16 0 16 290.237 283.115 3.922 o
-16 0 18 195.409 213.436 4.413 o
-16 0 20 1224.640 1170.810 9.033 o
-16 0 22 482.496 464.372 4.652 o
-16 0 24 297.999 343.630 5.504 o
-16 0 26 18.142 17.255 1.688 o
-16 0 28 0.711 2.536 0.946 o
-16 0 30 25.523 27.866 1.449 o
-16 0 32 1.372 3.578 0.955 o
-16 0 34 45.825 44.320 1.984 o
-16 0 36 15.536 17.118 1.426 o
-16 0 38 0.103 -1.074 1.476 o
-16 0 40 74.735 78.446 2.729 o
-16 0 42 61.578 60.646 3.410 o
-16 0 44 99.244 91.799 3.297 o
-16 0 46 130.427 121.820 4.388 o
-16 0 48 10.860 19.463 2.261 o
-16 1 -15 70.670 68.752 1.867 o
-16 1 -14 1.256 0.524 0.631 o
-16 1 -13 97.008 93.419 1.577 o
-16 1 -12 4.340 4.688 0.637 o
-16 1 -11 103.272 99.959 2.066 o
-16 1 -10 139.367 138.215 2.354 o
-16 1 -9 3.291 2.826 0.770 o
-16 1 -8 25.219 24.326 0.986 o
-16 1 -7 7.519 7.470 0.705 o
-16 1 -6 64.171 65.311 1.580 o
-16 1 -5 100.491 96.257 1.247 o
-16 1 -4 106.348 105.936 1.477 o
-16 1 -3 456.744 461.380 3.361 o
-16 1 -2 126.681 115.324 1.560 o
-16 1 -1 1.859 2.048 0.733 o
-16 1 0 1.114 2.158 0.692 o
-16 1 1 80.864 88.859 1.562 o
-16 1 2 28.032 23.107 0.753 o
-16 1 3 130.377 136.905 1.836 o
-16 1 4 0.814 2.333 0.803 o
-16 1 5 516.237 499.425 3.295 o
-16 1 6 461.980 489.250 3.548 o
-16 1 7 106.587 107.071 1.726 o
-16 1 8 444.266 436.766 3.882 o
-16 1 9 29.764 21.104 1.101 o
-16 1 10 7.691 8.904 0.995 o
-16 1 11 72.020 61.950 1.607 o
-16 1 12 441.695 428.821 3.505 o
-16 1 13 414.425 411.482 3.316 o
-16 1 14 20.294 19.093 0.959 o
-16 1 15 7.236 6.855 0.893 o
-16 1 16 528.839 522.074 4.243 o
-16 1 17 9.523 13.169 1.314 o
-16 1 18 359.418 314.064 3.067 o
-16 1 19 177.259 162.514 1.991 o
-16 1 20 97.460 80.540 2.274 o
-16 1 21 12.766 10.593 1.081 o
-16 1 22 40.675 35.936 1.488 o
-16 1 23 397.689 370.183 3.842 o
-16 1 24 72.403 65.248 1.943 o
-16 1 25 0.083 0.282 1.082 o
-16 1 26 924.733 901.073 5.912 o
-16 1 27 0.400 2.099 1.299 o
-16 1 28 889.911 866.794 5.691 o
-16 1 29 0.704 1.549 0.615 o
-16 1 30 65.343 65.370 1.545 o
-16 1 31 180.929 181.400 2.361 o
-16 1 32 4.530 3.020 0.765 o
-16 1 33 1.467 0.659 0.687 o
-16 1 34 12.486 15.431 1.080 o
-16 1 35 26.663 28.163 1.284 o
-16 1 36 499.369 489.136 4.432 o
-16 1 37 1.713 2.936 0.834 o
-16 1 38 32.735 33.300 1.335 o
-16 1 39 21.018 22.128 1.362 o
-16 1 40 2.217 2.560 1.061 o
-16 1 41 118.385 116.596 2.364 o
-16 1 42 3.204 2.230 1.257 o
-16 1 43 1.983 2.104 1.039 o
-16 1 44 83.580 81.532 2.421 o
-16 1 45 4.350 6.387 1.344 o
-16 1 46 0.061 1.907 1.205 o
-16 1 47 9.975 8.537 1.339 o
-16 1 48 41.350 44.406 2.125 o
-16 2 -15 55.286 57.118 1.485 o
-16 2 -14 5.675 5.955 0.741 o
-16 2 -13 22.124 20.662 0.804 o
-16 2 -12 166.421 166.160 1.778 o
-16 2 -11 151.261 155.009 2.214 o
-16 2 -10 49.575 51.742 1.395 o
-16 2 -9 25.336 25.596 1.058 o
-16 2 -8 411.503 421.232 3.785 o
-16 2 -7 8.591 7.109 0.893 o
-16 2 -6 101.519 101.157 1.980 o
-16 2 -5 111.806 102.448 1.583 o
-16 2 -4 7.010 6.515 0.855 o
-16 2 -3 73.412 67.017 1.454 o
-16 2 -2 279.414 243.431 2.094 o
-16 2 -1 0.574 0.015 0.742 o
-16 2 0 457.683 453.792 2.896 o
-16 2 1 0.066 0.492 0.677 o
-16 2 2 14.003 17.020 1.167 o
-16 2 3 1.292 1.093 0.640 o
-16 2 4 5.801 5.601 0.837 o
-16 2 5 148.580 119.226 1.731 o
-16 2 6 0.342 1.966 0.744 o
-16 2 7 220.655 236.488 2.417 o
-16 2 8 686.825 645.352 3.955 o
-16 2 9 244.929 259.351 3.106 o
-16 2 10 450.226 464.554 4.076 o
-16 2 11 865.848 838.871 4.142 o
-16 2 12 41.416 41.054 1.260 o
-16 2 13 719.130 701.790 3.803 o
-16 2 14 263.618 253.908 2.985 o
-16 2 15 27.901 20.450 1.074 o
-16 2 16 116.012 122.336 2.050 o
-16 2 17 196.805 189.096 2.574 o
-16 2 18 7.727 10.273 0.842 o
-16 2 19 21.342 21.158 1.412 o
-16 2 20 42.909 43.256 1.546 o
-16 2 21 174.207 179.229 2.407 o
-16 2 22 1.262 1.522 1.017 o
-16 2 23 64.692 63.087 1.853 o
-16 2 24 0.613 1.067 1.021 o
-16 2 25 40.145 40.727 1.693 o
-16 2 26 34.774 38.349 1.436 o
-16 2 27 76.177 73.160 1.635 o
-16 2 28 1.439 2.265 0.796 o
-16 2 29 118.170 112.298 1.664 o
-16 2 30 1.166 0.804 0.686 o
-16 2 31 48.773 45.949 1.308 o
-16 2 32 89.744 88.708 2.051 o
-16 2 33 410.857 395.183 3.697 o
-16 2 34 31.018 35.856 1.443 o
-16 2 35 1.784 2.057 0.832 o
-16 2 36 0.935 3.352 0.973 o
-16 2 37 5.366 6.357 1.097 o
-16 2 38 63.726 59.873 1.872 o
-16 2 39 3.493 4.456 0.979 o
-16 2 40 34.595 41.164 1.688 o
-16 2 41 0.790 1.430 0.966 o
-16 2 42 106.444 103.728 2.771 o
-16 2 43 9.816 12.570 1.364 o
-16 2 44 28.113 31.895 1.874 o
-16 2 45 48.696 49.850 2.075 o
-16 2 46 11.168 13.665 1.573 o
-16 2 47 0.664 2.758 1.765 o
-16 2 48 0.002 1.736 1.353 o
-16 3 -15 39.686 39.150 1.259 o
-16 3 -14 15.250 15.892 0.762 o
-16 3 -13 75.890 75.973 1.682 o
-16 3 -12 7.997 10.746 0.783 o
-16 3 -11 1163.900 1147.070 6.619 o
-16 3 -10 464.423 453.637 3.993 o
-16 3 -9 4.769 4.796 0.932 o
-16 3 -8 74.100 75.961 1.616 o
-16 3 -7 235.426 233.760 2.344 o
-16 3 -6 0.937 1.507 0.840 o
-16 3 -5 264.922 270.721 2.971 o
-16 3 -4 0.689 0.849 0.695 o
-16 3 -3 7.055 8.309 0.732 o
-16 3 -2 122.941 119.484 1.714 o
-16 3 -1 0.021 1.158 0.663 o
-16 3 0 297.371 291.433 2.305 o
-16 3 1 233.851 228.020 2.423 o
-16 3 2 176.544 182.135 1.547 o
-16 3 3 79.255 94.230 1.575 o
-16 3 4 7.265 7.398 0.799 o
-16 3 5 70.706 70.592 1.418 o
-16 3 6 138.066 146.372 1.641 o
-16 3 7 414.635 415.312 3.616 o
-16 3 8 24.995 28.939 1.199 o
-16 3 9 43.424 44.171 1.299 o
-16 3 10 57.461 63.125 1.505 o
-16 3 11 6.836 4.623 0.857 o
-16 3 12 12.148 9.808 0.803 o
-16 3 13 188.793 182.163 2.790 o
-16 3 14 43.855 45.166 1.132 o
-16 3 15 0.052 1.706 0.789 o
-16 3 16 125.263 123.885 2.412 o
-16 3 17 218.304 207.675 2.229 o
-16 3 18 97.837 107.126 1.814 o
-16 3 19 32.804 34.577 1.560 o
-16 3 20 0.004 0.267 1.036 o
-16 3 21 71.488 65.693 1.692 o
-16 3 22 112.047 108.106 2.278 o
-16 3 23 3.967 4.599 1.112 o
-16 3 24 37.711 34.928 1.630 o
-16 3 25 27.220 26.699 1.338 o
-16 3 26 84.624 82.922 1.576 o
-16 3 27 100.140 103.037 1.689 o
-16 3 28 10.992 11.040 0.757 o
-16 3 29 280.222 273.609 3.006 o
-16 3 30 44.008 43.226 1.087 o
-16 3 31 129.230 122.171 2.243 o
-16 3 32 31.401 31.823 1.506 o
-16 3 33 4.664 3.534 1.021 o
-16 3 34 0.843 2.238 0.762 o
-16 3 35 73.861 74.600 2.002 o
-16 3 36 19.209 19.056 1.101 o
-16 3 37 40.089 41.808 1.458 o
-16 3 38 0.059 0.450 0.821 o
-16 3 39 1.672 2.019 0.871 o
-16 3 40 34.222 34.760 1.580 o
-16 3 41 20.136 21.284 1.569 o
-16 3 42 0.175 -0.373 1.126 o
-16 3 43 29.346 29.242 1.759 o
-16 3 44 44.866 47.673 2.154 o
-16 3 45 90.640 88.992 2.735 o
-16 3 46 5.040 4.686 1.476 o
-16 3 47 13.548 15.864 1.731 o
-16 4 -15 289.518 278.046 2.752 o
-16 4 -14 71.823 74.943 1.416 o
-16 4 -13 79.198 74.529 1.459 o
-16 4 -12 30.531 60.335 1.266 o
-16 4 -11 272.304 265.093 2.444 o
-16 4 -10 13.932 16.525 0.882 o
-16 4 -9 196.370 199.806 2.077 o
-16 4 -8 56.901 58.352 1.585 o
-16 4 -7 50.544 54.666 1.708 o
-16 4 -6 6.120 8.267 0.958 o
-16 4 -5 353.627 356.532 3.199 o
-16 4 -4 26.089 46.152 1.164 o
-16 4 -3 418.234 423.933 3.611 o
-16 4 -2 252.830 255.124 2.524 o
-16 4 -1 256.774 272.494 2.565 o
-16 4 0 4.922 6.083 0.887 o
-16 4 1 260.085 263.873 2.808 o
-16 4 2 0.838 2.115 0.791 o
-16 4 3 103.098 106.049 1.763 o
-16 4 4 0.001 13.307 0.888 o
-16 4 5 5.627 4.692 0.817 o
-16 4 6 0.277 1.774 0.762 o
-16 4 7 302.135 297.875 2.611 o
-16 4 8 52.673 46.784 1.335 o
-16 4 9 564.268 574.866 4.121 o
-16 4 10 21.717 28.417 0.922 o
-16 4 11 8.701 8.412 1.140 o
-16 4 12 209.333 263.675 2.822 o
-16 4 13 183.653 194.956 2.167 o
-16 4 14 6.217 7.901 1.066 o
-16 4 15 81.952 81.577 1.844 o
-16 4 16 168.830 162.232 2.583 o
-16 4 17 459.002 428.724 3.997 o
-16 4 18 1.268 -0.070 0.945 o
-16 4 19 0.259 0.416 0.906 o
-16 4 20 15.236 13.855 1.164 o
-16 4 21 35.077 36.666 1.343 o
-16 4 22 44.729 43.396 1.610 o
-16 4 23 272.991 265.730 2.742 o
-16 4 24 5.912 37.304 1.967 o
-16 4 25 16.566 17.236 0.665 o
-16 4 26 0.798 0.796 0.519 o
-16 4 27 135.691 132.670 2.099 o
-16 4 28 145.796 144.137 2.109 o
-16 4 29 16.794 16.540 0.927 o
-16 4 30 52.291 52.621 1.247 o
-16 4 31 6.122 6.967 0.909 o
-16 4 32 1.019 1.708 0.655 o
-16 4 33 8.803 7.193 1.183 o
-16 4 34 9.842 10.116 0.974 o
-16 4 35 114.749 107.782 2.036 o
-16 4 36 28.698 39.368 1.408 o
-16 4 37 15.308 15.341 1.099 o
-16 4 38 57.399 60.386 1.991 o
-16 4 39 25.103 26.615 1.588 o
-16 4 40 0.668 0.225 1.083 o
-16 4 41 12.651 15.233 1.668 o
-16 4 42 5.505 3.569 1.282 o
-16 4 43 44.501 44.115 2.189 o
-16 4 44 28.149 31.939 2.068 o
-16 4 45 3.664 2.916 1.367 o
-16 4 46 0.629 2.393 1.310 o
-16 4 47 0.006 3.394 5.784 o
-16 5 -15 3.452 4.294 0.745 o
-16 5 -14 184.953 173.727 2.202 o
-16 5 -13 36.636 35.850 0.994 o
-16 5 -12 4.749 4.404 0.591 o
-16 5 -11 864.551 832.332 5.205 o
-16 5 -10 15.669 16.361 0.859 o
-16 5 -9 31.504 35.277 1.195 o
-16 5 -8 362.257 352.430 3.014 o
-16 5 -7 351.657 344.602 2.700 o
-16 5 -6 0.003 0.966 0.916 o
-16 5 -5 858.075 843.481 4.641 o
-16 5 -4 72.902 74.703 1.457 o
-16 5 -3 26.026 26.294 0.994 o
-16 5 -2 99.475 96.152 2.340 o
-16 5 -1 197.157 208.468 2.618 o
-16 5 0 439.298 437.597 3.251 o
-16 5 1 71.591 71.878 1.744 o
-16 5 2 290.394 293.292 3.339 o
-16 5 3 389.271 397.038 3.795 o
-16 5 4 119.602 119.610 1.836 o
-16 5 5 201.865 200.411 2.351 o
-16 5 6 213.116 217.253 2.654 o
-16 5 7 49.633 51.125 1.667 o
-16 5 8 271.578 264.632 2.887 o
-16 5 9 135.532 135.585 2.402 o
-16 5 10 21.074 19.554 1.309 o
-16 5 11 158.651 160.342 2.376 o
-16 5 12 65.271 57.209 1.628 o
-16 5 13 7.660 6.855 1.143 o
-16 5 14 3.749 4.141 0.994 o
-16 5 15 542.143 545.474 3.937 o
-16 5 16 319.751 315.053 2.863 o
-16 5 17 12.414 13.477 1.133 o
-16 5 18 48.589 50.297 1.504 o
-16 5 19 259.605 250.100 3.131 o
-16 5 20 9.222 10.780 1.267 o
-16 5 21 29.660 28.046 1.078 o
-16 5 22 49.142 48.481 1.292 o
-16 5 23 6.401 8.155 0.826 o
-16 5 24 3.388 3.992 0.643 o
-16 5 25 14.263 13.323 0.837 o
-16 5 26 1.046 1.256 0.740 o
-16 5 27 72.121 67.065 1.470 o
-16 5 28 11.031 10.436 0.852 o
-16 5 29 8.197 7.211 1.056 o
-16 5 30 340.191 331.794 3.198 o
-16 5 31 85.118 79.872 1.939 o
-16 5 32 0.512 -0.071 0.823 o
-16 5 33 43.283 44.820 2.173 o
-16 5 34 51.790 51.974 1.711 o
-16 5 35 76.512 74.648 2.424 o
-16 5 36 76.037 77.765 2.213 o
-16 5 37 1.590 3.589 1.160 o
-16 5 38 0.590 0.112 1.074 o
-16 5 39 0.007 -1.137 1.176 o
-16 5 40 3.259 3.889 1.626 o
-16 5 41 59.731 62.145 2.508 o
-16 5 42 15.895 16.989 1.712 o
-16 5 43 26.061 27.848 1.863 o
-16 5 44 0.471 1.097 1.262 o
-16 5 45 4.551 7.557 1.385 o
-16 5 46 0.835 2.454 1.592 o
-16 6 -15 63.462 59.933 1.691 o
-16 6 -14 140.381 132.799 2.300 o
-16 6 -13 13.479 13.764 0.857 o
-16 6 -12 15.252 15.831 0.842 o
-16 6 -11 18.131 18.101 1.000 o
-16 6 -10 68.341 71.448 1.521 o
-16 6 -9 0.688 -0.003 0.558 o
-16 6 -8 70.199 70.531 1.277 o
-16 6 -7 9.254 9.215 0.772 o
-16 6 -6 133.500 125.291 1.643 o
-16 6 -5 328.903 319.869 2.643 o
-16 6 -4 271.482 263.791 2.417 o
-16 6 -3 3.298 4.050 0.743 o
-16 6 -2 121.259 121.007 1.807 o
-16 6 -1 236.448 228.975 2.049 o
-16 6 0 455.809 443.308 3.276 o
-16 6 1 0.851 2.873 0.801 o
-16 6 2 162.689 169.830 3.395 o
-16 6 3 0.312 0.920 0.841 o
-16 6 4 48.807 47.312 1.555 o
-16 6 5 0.003 0.565 0.748 o
-16 6 6 52.158 53.798 1.607 o
-16 6 7 263.037 256.600 2.766 o
-16 6 8 68.378 69.486 1.544 o
-16 6 9 96.704 103.402 2.142 o
-16 6 10 34.920 40.295 1.652 o
-16 6 11 324.791 332.854 3.321 o
-16 6 12 351.040 360.686 3.207 o
-16 6 13 599.141 582.636 3.935 o
-16 6 14 336.494 335.379 3.444 o
-16 6 15 346.127 331.967 3.686 o
-16 6 16 51.078 49.526 1.516 o
-16 6 17 172.547 173.558 3.095 o
-16 6 18 593.596 567.799 4.954 o
-16 6 19 21.262 18.832 0.864 o
-16 6 20 40.670 39.064 1.570 o
-16 6 21 0.077 -0.124 0.747 o
-16 6 22 23.461 24.118 1.166 o
-16 6 23 19.245 19.983 1.448 o
-16 6 24 321.264 314.993 4.494 o
-16 6 25 17.918 19.218 1.014 o
-16 6 26 67.608 70.663 2.174 o
-16 6 27 13.512 13.065 1.087 o
-16 6 28 2.819 0.738 0.894 o
-16 6 29 143.141 137.479 2.329 o
-16 6 30 17.577 17.746 1.442 o
-16 6 31 167.514 162.515 2.708 o
-16 6 32 0.000 -0.477 0.841 o
-16 6 33 36.168 36.952 1.555 o
-16 6 34 125.484 120.160 2.718 o
-16 6 35 53.994 51.341 1.788 o
-16 6 36 25.137 26.688 1.400 o
-16 6 37 5.107 5.933 1.207 o
-16 6 38 18.657 17.244 2.139 o
-16 6 39 1.335 3.918 1.182 o
-16 6 40 34.474 35.620 1.919 o
-16 6 41 20.929 18.997 1.547 o
-16 6 42 1.200 1.033 1.146 o
-16 6 43 109.365 107.240 2.852 o
-16 6 44 1.181 3.942 1.379 o
-16 6 45 8.207 10.815 1.732 o
-16 7 -15 160.828 154.145 2.543 o
-16 7 -14 395.291 382.001 3.924 o
-16 7 -13 5.655 6.247 0.880 o
-16 7 -12 18.032 18.616 1.287 o
-16 7 -11 0.353 0.856 0.649 o
-16 7 -10 75.388 76.030 1.584 o
-16 7 -9 0.277 1.453 0.688 o
-16 7 -8 0.085 -0.437 0.863 o
-16 7 -7 0.039 0.862 0.603 o
-16 7 -6 19.768 20.529 0.913 o
-16 7 -5 81.974 80.377 1.891 o
-16 7 -4 48.290 47.681 1.336 o
-16 7 -3 57.141 59.147 1.512 o
-16 7 -2 23.936 24.474 0.981 o
-16 7 -1 2.022 2.630 0.611 o
-16 7 0 309.735 302.670 2.635 o
-16 7 1 85.096 84.884 1.241 o
-16 7 2 16.044 16.715 0.842 o
-16 7 3 125.249 120.531 2.184 o
-16 7 4 43.823 44.953 1.467 o
-16 7 5 5.985 5.080 0.995 o
-16 7 6 37.378 39.841 1.592 o
-16 7 7 5.277 5.894 1.077 o
-16 7 8 103.420 101.957 2.162 o
-16 7 9 17.156 17.109 1.426 o
-16 7 10 1.336 0.214 1.025 o
-16 7 11 138.768 144.587 2.326 o
-16 7 12 152.332 152.588 2.644 o
-16 7 13 152.092 144.288 1.947 o
-16 7 14 0.131 0.466 0.758 o
-16 7 15 211.124 211.487 2.265 o
-16 7 16 36.786 37.482 1.347 o
-16 7 17 185.207 181.218 2.518 o
-16 7 18 231.777 227.966 3.085 o
-16 7 19 521.464 500.709 4.206 o
-16 7 20 1.584 2.957 0.734 o
-16 7 21 455.911 444.064 4.108 o
-16 7 22 0.689 1.606 0.961 o
-16 7 23 132.746 127.182 2.791 o
-16 7 24 21.200 23.314 1.155 o
-16 7 25 36.275 36.293 1.545 o
-16 7 26 417.333 406.016 4.165 o
-16 7 27 14.252 14.855 1.185 o
-16 7 28 176.289 168.528 3.306 o
-16 7 29 219.994 210.649 3.314 o
-16 7 30 129.364 129.865 2.443 o
-16 7 31 0.225 0.775 0.892 o
-16 7 32 41.500 44.817 1.864 o
-16 7 33 36.456 36.498 1.769 o
-16 7 34 11.555 11.350 1.401 o
-16 7 35 5.069 7.904 1.290 o
-16 7 36 38.873 42.346 2.159 o
-16 7 37 113.652 110.811 3.308 o
-16 7 38 24.747 27.045 1.780 o
-16 7 39 76.757 80.450 2.676 o
-16 7 40 5.127 6.286 1.328 o
-16 7 41 8.638 9.566 1.407 o
-16 7 42 7.555 9.443 1.590 o
-16 7 43 3.979 4.298 1.364 o
-16 8 -15 20.949 23.121 1.469 o
-16 8 -14 1.808 4.256 1.083 o
-16 8 -13 40.650 41.721 1.956 o
-16 8 -12 387.921 366.747 3.631 o
-16 8 -11 2.946 3.400 0.884 o
-16 8 -10 0.207 -0.359 0.768 o
-16 8 -9 39.087 38.148 1.855 o
-16 8 -8 38.755 40.290 1.445 o
-16 8 -7 5.949 6.845 0.799 o
-16 8 -6 0.561 1.271 0.738 o
-16 8 -5 23.410 22.206 1.273 o
-16 8 -4 0.343 1.463 0.888 o
-16 8 -3 74.257 74.618 1.570 o
-16 8 -2 1.549 0.746 0.797 o
-16 8 -1 6.520 7.605 0.693 o
-16 8 0 181.946 177.040 2.319 o
-16 8 1 77.865 82.124 1.829 o
-16 8 2 178.950 174.709 2.154 o
-16 8 3 15.031 16.489 1.070 o
-16 8 4 4.244 5.022 0.605 o
-16 8 5 39.679 38.119 1.196 o
-16 8 6 240.079 229.455 2.481 o
-16 8 7 25.394 25.466 1.182 o
-16 8 8 0.919 3.233 0.850 o
-16 8 9 7.993 8.312 0.823 o
-16 8 10 2.283 2.083 0.958 o
-16 8 11 1.810 2.295 0.579 o
-16 8 12 11.045 12.374 1.000 o
-16 8 13 0.477 -0.547 0.547 o
-16 8 14 1.824 2.929 0.664 o
-16 8 15 11.197 9.700 0.814 o
-16 8 16 312.016 296.922 3.269 o
-16 8 17 282.837 275.477 3.095 o
-16 8 18 9.150 12.250 0.915 o
-16 8 19 105.159 102.513 1.831 o
-16 8 20 207.397 208.227 2.864 o
-16 8 21 207.852 199.808 2.611 o
-16 8 22 9.824 8.704 1.097 o
-16 8 23 39.678 41.076 1.625 o
-16 8 24 0.043 1.048 0.926 o
-16 8 25 4.541 2.795 1.233 o
-16 8 26 48.362 48.817 1.588 o
-16 8 27 96.358 93.873 2.229 o
-16 8 28 6.376 7.882 1.381 o
-16 8 29 91.945 87.547 2.166 o
-16 8 30 0.208 0.101 0.895 o
-16 8 31 111.828 111.218 2.406 o
-16 8 32 87.599 91.324 2.424 o
-16 8 33 0.644 -0.059 1.050 o
-16 8 34 10.247 11.821 1.406 o
-16 8 35 0.402 -0.313 1.132 o
-16 8 36 1.265 1.184 1.185 o
-16 8 37 13.328 10.831 1.437 o
-16 8 38 9.173 8.900 1.428 o
-16 8 39 12.670 14.265 1.649 o
-16 8 40 1.863 2.348 1.259 o
-16 8 41 20.108 20.552 1.871 o
-16 8 42 1.390 4.262 1.310 o
-16 9 -15 1.190 0.899 1.028 o
-16 9 -14 1.751 1.591 1.028 o
-16 9 -13 56.426 56.411 1.847 o
-16 9 -12 7.309 9.611 1.202 o
-16 9 -11 4.173 5.414 0.957 o
-16 9 -10 9.917 9.418 0.993 o
-16 9 -9 6.731 5.182 1.146 o
-16 9 -8 27.173 28.080 1.367 o
-16 9 -7 31.684 32.674 1.314 o
-16 9 -6 17.469 16.913 1.051 o
-16 9 -5 0.079 0.889 0.740 o
-16 9 -4 66.346 68.821 1.648 o
-16 9 -3 124.458 118.405 2.673 o
-16 9 -2 296.416 291.490 3.432 o
-16 9 -1 138.115 131.893 2.438 o
-16 9 0 1.953 1.898 0.853 o
-16 9 1 443.119 421.584 4.273 o
-16 9 2 122.355 120.398 2.173 o
-16 9 3 1.049 2.559 0.774 o
-16 9 4 57.273 55.167 1.575 o
-16 9 5 13.942 17.205 1.193 o
-16 9 6 856.043 818.881 6.675 o
-16 9 7 98.710 96.061 1.995 o
-16 9 8 0.004 -0.540 0.739 o
-16 9 9 34.859 35.598 1.267 o
-16 9 10 14.252 14.374 1.019 o
-16 9 11 49.498 51.035 1.249 o
-16 9 12 8.945 9.417 0.686 o
-16 9 13 26.393 28.235 1.234 o
-16 9 14 41.665 40.704 1.258 o
-16 9 15 233.132 227.445 2.622 o
-16 9 16 96.148 97.816 2.178 o
-16 9 17 260.109 255.252 2.860 o
-16 9 18 163.340 161.125 3.414 o
-16 9 19 0.109 0.338 1.005 o
-16 9 20 26.580 28.432 1.575 o
-16 9 21 2.820 3.642 0.966 o
-16 9 22 33.990 33.877 1.757 o
-16 9 23 36.148 36.051 1.581 o
-16 9 24 40.588 43.363 1.800 o
-16 9 25 3.048 1.481 1.025 o
-16 9 26 0.403 0.743 0.978 o
-16 9 27 71.399 71.692 2.044 o
-16 9 28 4.833 4.193 1.003 o
-16 9 29 4.105 4.692 1.023 o
-16 9 30 0.126 2.107 0.940 o
-16 9 31 44.965 48.022 2.314 o
-16 9 32 13.322 13.435 1.368 o
-16 9 33 17.562 16.760 1.402 o
-16 9 34 7.128 8.544 1.419 o
-16 9 35 25.791 30.197 1.847 o
-16 9 36 1.045 1.939 1.212 o
-16 9 37 10.110 7.958 1.311 o
-16 9 38 0.353 1.486 1.330 o
-16 9 39 4.112 3.893 1.228 o
-16 9 40 22.118 22.530 1.704 o
-16 10 -15 6.596 8.197 1.283 o
-16 10 -14 1.949 3.794 1.216 o
-16 10 -13 0.571 0.308 1.014 o
-16 10 -12 3.230 3.074 1.050 o
-16 10 -11 59.898 56.818 2.139 o
-16 10 -10 65.579 64.510 2.126 o
-16 10 -9 0.232 0.567 0.882 o
-16 10 -8 46.996 45.676 1.857 o
-16 10 -7 4.004 3.063 0.946 o
-16 10 -6 123.071 119.606 2.248 o
-16 10 -5 44.494 42.806 1.577 o
-16 10 -4 8.223 6.604 1.089 o
-16 10 -3 15.806 16.087 1.457 o
-16 10 -2 9.792 9.251 1.361 o
-16 10 -1 137.455 132.868 2.728 o
-16 10 0 137.780 134.632 2.391 o
-16 10 1 21.672 23.253 1.567 o
-16 10 2 91.676 83.608 2.517 o
-16 10 3 80.236 81.458 2.104 o
-16 10 4 115.567 117.444 2.585 o
-16 10 5 2.448 3.928 1.000 o
-16 10 6 46.334 47.727 1.601 o
-16 10 7 71.744 74.885 2.094 o
-16 10 8 60.673 59.378 1.692 o
-16 10 9 26.867 28.196 1.385 o
-16 10 10 11.707 10.713 0.995 o
-16 10 11 34.983 34.619 2.172 o
-16 10 12 75.389 77.760 2.368 o
-16 10 13 12.127 13.653 0.982 o
-16 10 14 28.393 32.437 1.415 o
-16 10 15 137.782 130.502 2.127 o
-16 10 16 0.000 1.881 0.921 o
-16 10 17 31.119 32.465 1.576 o
-16 10 18 109.785 104.600 2.078 o
-16 10 19 132.626 132.322 2.554 o
-16 10 20 10.462 11.591 1.413 o
-16 10 21 1.121 1.202 0.919 o
-16 10 22 0.037 -0.013 1.038 o
-16 10 23 2.738 1.790 0.897 o
-16 10 24 1.120 0.147 1.077 o
-16 10 25 49.647 54.967 1.830 o
-16 10 26 12.652 16.219 1.516 o
-16 10 27 1.625 1.390 1.470 o
-16 10 28 13.072 14.302 1.414 o
-16 10 29 129.999 131.567 3.015 o
-16 10 30 30.498 33.833 1.941 o
-16 10 31 3.822 4.023 1.265 o
-16 10 32 12.555 14.527 1.518 o
-16 10 33 8.604 8.680 1.398 o
-16 10 34 28.522 29.922 2.277 o
-16 10 35 16.826 19.316 1.624 o
-16 10 36 71.371 66.166 2.443 o
-16 10 37 0.001 1.048 1.229 o
-16 10 38 15.133 15.706 3.195 o
-16 11 -15 12.123 12.483 1.457 o
-16 11 -14 49.422 49.623 2.455 o
-16 11 -13 1.042 0.881 1.223 o
-16 11 -12 29.900 31.102 1.737 o
-16 11 -11 30.916 30.719 1.622 o
-16 11 -10 142.575 132.994 2.949 o
-16 11 -9 29.730 31.916 1.677 o
-16 11 -8 27.482 29.560 1.552 o
-16 11 -7 10.385 10.989 1.207 o
-16 11 -6 54.501 56.159 1.889 o
-16 11 -5 25.621 28.880 1.484 o
-16 11 -4 198.466 194.523 3.117 o
-16 11 -3 3.781 4.178 1.034 o
-16 11 -2 9.964 12.358 1.234 o
-16 11 -1 210.954 210.672 3.204 o
-16 11 0 45.388 48.503 1.819 o
-16 11 1 20.544 20.253 1.300 o
-16 11 2 35.276 37.168 1.569 o
-16 11 3 4.324 4.051 1.148 o
-16 11 4 1.373 4.454 1.165 o
-16 11 5 161.782 158.303 3.589 o
-16 11 6 96.069 100.077 2.276 o
-16 11 7 42.472 40.743 2.147 o
-16 11 8 23.139 24.910 1.561 o
-16 11 9 141.468 134.128 2.660 o
-16 11 10 74.036 72.951 2.420 o
-16 11 11 1.959 2.313 1.102 o
-16 11 12 42.862 42.026 1.959 o
-16 11 13 13.550 12.963 1.440 o
-16 11 14 1.634 1.807 1.122 o
-16 11 15 2.439 4.538 1.080 o
-16 11 16 40.992 37.377 1.670 o
-16 11 17 4.922 5.080 1.045 o
-16 11 18 21.312 20.439 1.343 o
-16 11 19 0.493 2.711 1.076 o
-16 11 20 4.493 3.518 1.300 o
-16 11 21 20.842 21.637 1.356 o
-16 11 22 91.391 90.331 2.598 o
-16 11 23 24.448 23.691 1.424 o
-16 11 24 0.067 -0.201 1.186 o
-16 11 25 4.916 3.912 1.179 o
-16 11 26 57.439 52.111 2.071 o
-16 11 27 61.041 60.729 2.051 o
-16 11 28 6.854 10.045 1.229 o
-16 11 29 18.414 22.797 1.656 o
-16 11 30 6.305 6.595 1.372 o
-16 11 31 6.020 6.438 1.340 o
-16 11 32 4.468 5.450 1.328 o
-16 11 33 80.037 77.048 2.692 o
-16 11 34 6.195 8.059 1.439 o
-16 11 35 36.860 34.253 2.445 o
-16 12 -15 0.004 0.788 1.150 o
-16 12 -14 5.955 4.450 1.488 o
-16 12 -13 6.921 10.547 1.578 o
-16 12 -12 16.777 18.663 1.606 o
-16 12 -11 99.752 99.027 2.738 o
-16 12 -10 0.044 -0.437 1.157 o
-16 12 -9 2.792 3.912 1.341 o
-16 12 -8 3.368 4.145 1.154 o
-16 12 -7 4.432 6.004 1.197 o
-16 12 -6 4.546 5.901 1.146 o
-16 12 -5 4.471 3.849 1.119 o
-16 12 -4 59.343 66.627 2.116 o
-16 12 -3 53.884 52.923 2.094 o
-16 12 -2 6.159 8.930 1.247 o
-16 12 -1 5.550 7.857 1.238 o
-16 12 0 0.110 8.431 1.150 o
-16 12 1 0.814 0.667 1.089 o
-16 12 2 5.344 5.372 1.177 o
-16 12 3 9.900 8.762 1.272 o
-16 12 4 3.663 2.708 1.254 o
-16 12 5 1.189 2.691 1.182 o
-16 12 6 0.709 -1.538 1.538 o
-16 12 7 0.192 0.662 1.102 o
-16 12 8 42.152 43.570 2.182 o
-16 12 9 2.065 1.993 1.412 o
-16 12 10 0.860 1.258 1.175 o
-16 12 11 4.124 3.211 1.264 o
-16 12 12 140.063 141.211 3.638 o
-16 12 13 0.554 1.762 1.235 o
-16 12 14 4.292 3.680 1.267 o
-16 12 15 69.321 68.628 2.390 o
-16 12 16 11.820 15.147 1.487 o
-16 12 17 4.117 3.885 1.248 o
-16 12 18 134.844 124.271 3.333 o
-16 12 19 39.147 36.385 2.243 o
-16 12 20 8.670 9.508 1.309 o
-16 12 21 0.532 1.474 1.272 o
-16 12 22 110.249 110.320 2.629 o
-16 12 23 47.458 49.195 1.975 o
-16 12 24 13.859 20.362 1.448 o
-16 12 25 1.633 1.881 1.072 o
-16 12 26 5.357 7.194 1.190 o
-16 12 27 4.597 3.676 1.352 o
-16 12 28 0.601 10.029 1.372 o
-16 12 29 14.562 12.659 1.555 o
-16 12 30 1.357 -0.103 1.538 o
-16 12 31 3.041 3.522 1.731 o
-16 12 32 0.104 4.761 2.263 o
-16 13 -12 0.839 3.867 1.392 o
-16 13 -11 0.147 -0.571 1.943 o
-16 13 -10 1.370 3.064 1.344 o
-16 13 -9 17.314 17.017 1.733 o
-16 13 -8 13.681 14.567 1.502 o
-16 13 -7 1.282 4.390 1.321 o
-16 13 -6 7.954 6.752 1.412 o
-16 13 -5 5.036 4.518 1.578 o
-16 13 -4 13.107 15.777 1.656 o
-16 13 -3 10.720 13.016 1.502 o
-16 13 -2 118.313 116.804 2.939 o
-16 13 -1 10.764 10.239 1.350 o
-16 13 0 2.308 2.330 1.203 o
-16 13 1 1.732 1.275 1.136 o
-16 13 2 0.521 0.316 1.124 o
-16 13 3 46.487 42.999 2.033 o
-16 13 4 18.816 17.246 1.544 o
-16 13 5 0.001 0.609 1.157 o
-16 13 6 23.080 24.431 1.781 o
-16 13 7 9.923 13.252 1.586 o
-16 13 8 6.487 4.728 1.561 o
-16 13 9 1.823 0.747 1.424 o
-16 13 10 11.355 10.052 1.498 o
-16 13 11 7.669 8.199 1.468 o
-16 13 12 2.734 3.744 1.313 o
-16 13 13 67.962 63.435 2.573 o
-16 13 14 0.244 -0.410 1.225 o
-16 13 15 7.391 6.210 1.717 o
-16 13 16 0.956 1.133 1.252 o
-16 13 17 12.478 16.239 1.613 o
-16 13 18 81.373 75.646 2.731 o
-16 13 19 0.364 1.814 1.252 o
-16 13 20 2.307 3.145 1.272 o
-16 13 21 0.141 0.140 1.523 o
-16 13 22 0.786 2.284 1.217 o
-16 13 23 14.745 14.945 1.617 o
-16 13 24 4.062 3.530 1.592 o
-16 13 25 65.302 66.756 3.410 o
-16 13 26 0.667 0.965 1.662 o
-16 13 27 0.292 2.820 2.062 o
-16 14 -6 2.033 2.814 1.367 o
-16 14 -5 0.022 -1.044 1.506 o
-16 14 -4 16.985 17.761 1.638 o
-16 14 -3 2.236 1.780 1.305 o
-16 14 -2 0.945 1.204 1.238 o
-16 14 -1 4.873 7.407 1.368 o
-16 14 0 0.005 -1.159 1.159 o
-16 14 1 3.106 3.786 1.325 o
-16 14 2 6.335 6.070 1.524 o
-16 14 3 1.397 1.621 1.132 o
-16 14 4 7.903 11.338 1.400 o
-16 14 5 0.195 -1.121 1.560 o
-16 14 6 12.596 12.742 1.856 o
-16 14 7 13.870 12.480 1.682 o
-16 14 8 56.974 56.388 2.513 o
-16 14 9 6.855 7.567 1.597 o
-16 14 10 0.003 -1.304 1.304 o
-16 14 11 20.272 17.971 2.013 o
-16 14 12 0.430 -1.358 1.358 o
-16 14 13 19.114 16.942 1.924 o
-16 14 14 20.819 17.026 2.095 o
-16 14 15 50.078 51.455 2.714 o
-16 14 16 6.866 8.160 1.962 o
-16 14 17 128.775 132.543 4.219 o
-16 14 18 37.025 40.218 2.882 o
-16 14 19 4.487 3.319 1.819 o
-16 14 20 6.356 8.195 2.328 o
-16 14 21 31.059 31.533 2.488 o
-16 14 22 0.742 -1.886 1.886 o
-15 0 -13 3.662 5.177 1.553 o
-15 0 -11 13.591 12.755 1.090 o
-15 0 -9 34.573 41.623 1.803 o
-15 0 -7 2.358 3.313 0.781 o
-15 0 -5 139.537 140.237 3.167 o
-15 0 -3 287.454 248.748 2.635 o
-15 0 -1 46.547 32.493 1.653 o
-15 0 1 1138.600 1097.530 6.545 o
-15 0 3 2168.590 2010.350 9.942 o
-15 0 5 251.035 237.735 3.375 o
-15 0 7 2423.100 2371.580 11.575 o
-15 0 9 4511.700 4380.080 19.093 o
-15 0 11 10.569 12.075 1.074 o
-15 0 13 15.083 8.842 1.276 o
-15 0 15 2042.210 1938.830 10.175 o
-15 0 17 191.803 147.353 3.266 o
-15 0 19 6.175 5.577 1.348 o
-15 0 21 6.090 3.829 1.251 o
-15 0 23 5.907 7.197 1.471 o
-15 0 25 144.665 158.308 3.050 o
-15 0 27 0.761 4.761 1.615 o
-15 0 29 39.075 40.529 1.623 o
-15 0 31 0.351 0.365 0.905 o
-15 0 33 0.061 0.323 1.094 o
-15 0 35 130.043 136.350 3.435 o
-15 0 37 30.809 31.067 1.933 o
-15 0 39 43.214 39.073 2.122 o
-15 0 41 12.425 13.586 1.574 o
-15 0 43 0.524 -0.420 1.561 o
-15 0 45 28.272 39.363 2.835 o
-15 0 47 9.884 9.942 2.274 o
-15 1 -14 42.846 40.209 1.050 o
-15 1 -13 291.920 294.908 2.915 o
-15 1 -12 4.435 5.268 1.055 o
-15 1 -11 172.746 177.545 2.125 o
-15 1 -10 46.912 45.533 1.429 o
-15 1 -9 4.689 2.932 0.760 o
-15 1 -8 15.056 14.350 0.951 o
-15 1 -7 87.518 84.540 1.367 o
-15 1 -6 89.601 97.034 1.363 o
-15 1 -5 75.741 74.870 1.426 o
-15 1 -4 88.179 87.026 1.511 o
-15 1 -3 37.021 34.769 1.001 o
-15 1 -2 96.551 113.744 1.583 o
-15 1 -1 45.601 44.806 1.142 o
-15 1 0 15.978 10.736 0.775 o
-15 1 1 392.374 325.304 2.772 o
-15 1 2 0.420 -0.027 0.538 o
-15 1 3 125.998 117.784 1.667 o
-15 1 4 49.375 45.550 1.243 o
-15 1 5 1008.140 961.743 4.143 o
-15 1 6 366.240 333.971 2.455 o
-15 1 7 611.105 593.050 3.602 o
-15 1 8 68.586 75.403 1.552 o
-15 1 9 37.929 37.860 1.330 o
-15 1 10 1.764 1.162 0.712 o
-15 1 11 146.931 132.926 2.069 o
-15 1 12 29.040 30.154 1.232 o
-15 1 13 451.223 448.923 3.688 o
-15 1 14 1.699 3.187 0.893 o
-15 1 15 276.903 279.462 2.686 o
-15 1 16 118.533 115.392 2.256 o
-15 1 17 1.187 2.264 0.805 o
-15 1 18 76.672 69.605 1.549 o
-15 1 19 60.558 49.501 1.432 o
-15 1 20 22.914 26.525 1.232 o
-15 1 21 110.921 103.512 1.812 o
-15 1 22 6.936 5.624 1.163 o
-15 1 23 0.973 0.223 0.807 o
-15 1 24 6.252 6.236 1.116 o
-15 1 25 0.005 -0.632 1.136 o
-15 1 26 92.476 94.671 2.513 o
-15 1 27 60.350 61.108 2.164 o
-15 1 28 27.641 30.242 1.750 o
-15 1 29 15.244 17.108 0.879 o
-15 1 30 27.263 27.150 1.068 o
-15 1 31 3.096 4.110 0.866 o
-15 1 32 168.525 161.875 2.159 o
-15 1 33 326.125 311.372 3.103 o
-15 1 34 199.811 188.500 2.383 o
-15 1 35 127.890 125.575 2.302 o
-15 1 36 111.381 111.461 2.054 o
-15 1 37 30.194 30.494 1.460 o
-15 1 38 38.654 38.755 1.486 o
-15 1 39 96.115 95.116 2.184 o
-15 1 40 37.552 40.168 1.724 o
-15 1 41 6.126 8.110 1.156 o
-15 1 42 62.158 61.605 2.166 o
-15 1 43 27.070 29.426 1.653 o
-15 1 44 11.120 12.005 1.400 o
-15 1 45 3.136 3.003 1.203 o
-15 1 46 38.996 41.338 2.244 o
-15 1 47 42.251 48.488 2.198 o
-15 1 48 3.713 5.005 1.343 o
-15 2 -14 180.174 174.228 1.952 o
-15 2 -13 196.768 194.900 2.683 o
-15 2 -12 249.543 246.138 2.495 o
-15 2 -11 272.921 265.355 2.848 o
-15 2 -10 72.034 71.075 1.447 o
-15 2 -9 87.603 88.163 1.640 o
-15 2 -8 184.960 195.615 2.572 o
-15 2 -7 23.999 27.129 0.920 o
-15 2 -6 0.343 0.365 0.733 o
-15 2 -5 3.650 5.669 0.748 o
-15 2 -4 240.213 238.091 2.315 o
-15 2 -3 122.974 105.098 1.610 o
-15 2 -2 508.679 473.282 2.670 o
-15 2 -1 67.931 71.912 1.317 o
-15 2 0 1391.800 1298.410 5.051 o
-15 2 1 16.236 23.810 0.896 o
-15 2 2 385.872 383.637 2.796 o
-15 2 3 87.949 83.126 1.499 o
-15 2 4 11.239 16.433 0.793 o
-15 2 5 297.159 287.257 2.811 o
-15 2 6 992.146 967.180 4.208 o
-15 2 7 546.184 602.341 3.536 o
-15 2 8 642.315 639.111 3.868 o
-15 2 9 771.480 783.079 4.402 o
-15 2 10 493.569 501.871 3.172 o
-15 2 11 163.149 154.997 2.083 o
-15 2 12 112.598 113.391 1.700 o
-15 2 13 5.241 3.550 0.829 o
-15 2 14 30.490 28.224 1.351 o
-15 2 15 1295.470 1195.710 5.315 o
-15 2 16 30.280 30.460 1.022 o
-15 2 17 0.128 1.051 0.900 o
-15 2 18 67.219 68.745 1.749 o
-15 2 19 74.651 69.689 1.630 o
-15 2 20 380.342 375.527 3.856 o
-15 2 21 22.345 22.617 1.317 o
-15 2 22 145.556 140.569 2.422 o
-15 2 23 49.040 49.466 1.614 o
-15 2 24 142.079 127.856 2.565 o
-15 2 25 10.300 15.446 1.234 o
-15 2 26 0.317 0.443 1.333 o
-15 2 27 115.521 114.203 2.663 o
-15 2 28 497.934 477.237 4.160 o
-15 2 29 116.004 116.210 2.937 o
-15 2 30 0.936 0.551 0.807 o
-15 2 31 26.256 27.429 1.336 o
-15 2 32 56.788 56.263 1.421 o
-15 2 33 164.192 160.528 2.132 o
-15 2 34 272.342 262.616 3.049 o
-15 2 35 76.368 72.888 1.766 o
-15 2 36 28.362 32.300 1.410 o
-15 2 37 0.646 1.015 0.844 o
-15 2 38 27.841 27.385 1.376 o
-15 2 39 4.048 3.878 1.049 o
-15 2 40 98.408 100.084 2.261 o
-15 2 41 15.593 18.885 1.338 o
-15 2 42 33.698 34.678 1.824 o
-15 2 43 47.132 47.837 1.997 o
-15 2 44 2.031 3.121 1.190 o
-15 2 45 32.295 32.311 1.828 o
-15 2 46 9.193 10.522 1.421 o
-15 2 47 36.433 40.707 2.094 o
-15 2 48 17.953 23.574 2.060 o
-15 3 -14 5.481 5.406 0.766 o
-15 3 -13 0.493 1.291 0.573 o
-15 3 -12 230.480 232.167 2.534 o
-15 3 -11 99.655 99.654 1.858 o
-15 3 -10 821.926 807.333 4.552 o
-15 3 -9 370.070 369.567 3.655 o
-15 3 -8 81.591 81.651 1.870 o
-15 3 -7 234.108 253.864 2.661 o
-15 3 -6 124.092 139.935 2.164 o
-15 3 -5 381.725 375.886 2.832 o
-15 3 -4 543.469 522.145 3.608 o
-15 3 -3 907.937 910.578 4.103 o
-15 3 -2 30.986 26.462 1.133 o
-15 3 -1 240.927 232.395 1.854 o
-15 3 0 2.625 4.704 0.662 o
-15 3 1 195.605 182.189 1.673 o
-15 3 2 145.693 143.906 1.836 o
-15 3 3 81.361 88.895 1.329 o
-15 3 4 1.989 1.191 0.711 o
-15 3 5 147.434 141.435 1.814 o
-15 3 6 745.751 811.353 3.682 o
-15 3 7 41.193 42.973 1.239 o
-15 3 8 82.723 65.359 1.494 o
-15 3 9 191.360 210.151 1.990 o
-15 3 10 492.534 489.496 3.730 o
-15 3 11 44.830 37.015 1.236 o
-15 3 12 276.581 274.179 2.566 o
-15 3 13 2.518 1.410 0.728 o
-15 3 14 415.217 399.231 3.352 o
-15 3 15 130.697 133.233 1.720 o
-15 3 16 18.378 18.048 0.942 o
-15 3 17 25.263 31.907 0.984 o
-15 3 18 131.460 136.442 1.942 o
-15 3 19 41.605 41.106 1.146 o
-15 3 20 13.926 10.227 1.016 o
-15 3 21 0.082 1.246 0.861 o
-15 3 22 20.887 19.488 1.322 o
-15 3 23 207.543 210.592 3.223 o
-15 3 24 9.160 9.882 1.153 o
-15 3 25 22.390 17.667 1.414 o
-15 3 26 11.075 11.410 1.158 o
-15 3 27 132.899 134.039 1.834 o
-15 3 28 3.634 2.947 0.726 o
-15 3 29 214.086 216.438 2.507 o
-15 3 30 35.163 32.927 1.446 o
-15 3 31 124.610 120.925 1.988 o
-15 3 32 498.876 481.851 3.970 o
-15 3 33 124.086 121.913 2.800 o
-15 3 34 147.391 143.694 2.148 o
-15 3 35 52.705 53.900 1.610 o
-15 3 36 165.826 156.261 2.688 o
-15 3 37 176.960 175.083 2.349 o
-15 3 38 97.015 97.088 2.222 o
-15 3 39 4.938 6.081 1.188 o
-15 3 40 171.600 169.521 2.777 o
-15 3 41 146.680 142.445 2.904 o
-15 3 42 11.208 14.349 1.662 o
-15 3 43 85.759 90.927 2.505 o
-15 3 44 3.076 5.726 1.308 o
-15 3 45 7.600 10.521 1.318 o
-15 3 46 18.320 23.133 1.721 o
-15 3 47 92.247 94.688 3.013 o
-15 4 -14 77.627 76.231 1.697 o
-15 4 -13 37.373 37.405 1.165 o
-15 4 -12 27.174 32.214 0.940 o
-15 4 -11 81.391 81.139 1.920 o
-15 4 -10 14.070 15.114 1.035 o
-15 4 -9 102.471 104.308 1.940 o
-15 4 -8 0.085 1.013 0.941 o
-15 4 -7 46.461 46.976 1.260 o
-15 4 -6 941.872 927.301 4.898 o
-15 4 -5 5.212 4.770 0.759 o
-15 4 -4 17.739 18.799 1.096 o
-15 4 -3 1088.530 1049.390 4.487 o
-15 4 -2 98.417 101.307 1.396 o
-15 4 -1 41.208 43.293 0.981 o
-15 4 0 14.348 12.907 0.842 o
-15 4 1 11.587 16.357 0.785 o
-15 4 2 38.603 38.408 1.261 o
-15 4 3 7.874 10.857 0.822 o
-15 4 4 69.721 77.555 1.245 o
-15 4 5 43.129 37.331 1.087 o
-15 4 6 0.018 1.139 0.759 o
-15 4 7 12.523 11.492 0.798 o
-15 4 8 4.271 5.252 0.748 o
-15 4 9 24.963 23.367 1.047 o
-15 4 10 80.121 82.354 1.234 o
-15 4 11 361.486 369.830 3.061 o
-15 4 12 10.310 8.206 0.807 o
-15 4 13 210.799 205.754 2.743 o
-15 4 14 22.214 24.163 0.966 o
-15 4 15 240.618 227.724 2.587 o
-15 4 16 10.875 11.450 1.057 o
-15 4 17 98.948 105.911 1.628 o
-15 4 18 52.401 47.970 1.362 o
-15 4 19 111.521 112.560 1.756 o
-15 4 20 1034.230 1016.660 5.273 o
-15 4 21 39.973 34.676 1.271 o
-15 4 22 115.936 113.400 1.988 o
-15 4 23 49.493 49.446 1.423 o
-15 4 24 60.729 63.424 1.489 o
-15 4 25 35.798 36.293 1.356 o
-15 4 26 23.101 26.738 1.132 o
-15 4 27 240.112 228.939 2.349 o
-15 4 28 131.836 126.782 1.805 o
-15 4 29 125.753 126.575 2.363 o
-15 4 30 30.578 32.813 1.469 o
-15 4 31 5.506 5.483 0.896 o
-15 4 32 128.226 123.187 2.391 o
-15 4 33 6.193 5.839 0.999 o
-15 4 34 134.514 131.151 2.221 o
-15 4 35 43.257 42.609 1.349 o
-15 4 36 0.101 0.566 0.825 o
-15 4 37 12.606 9.602 1.026 o
-15 4 38 12.687 15.196 1.145 o
-15 4 39 12.749 12.053 1.277 o
-15 4 40 6.530 8.995 1.210 o
-15 4 41 22.292 22.201 1.619 o
-15 4 42 5.333 6.024 1.349 o
-15 4 43 1.826 2.639 1.385 o
-15 4 44 41.176 42.554 2.190 o
-15 4 45 58.821 57.315 2.431 o
-15 4 46 0.776 2.543 1.454 o
-15 4 47 15.768 13.937 1.650 o
-15 5 -14 2.541 3.009 0.684 o
-15 5 -13 5.843 4.924 0.710 o
-15 5 -12 683.947 659.311 4.157 o
-15 5 -11 23.414 25.128 1.002 o
-15 5 -10 336.914 323.918 2.540 o
-15 5 -9 4.571 3.220 0.886 o
-15 5 -8 2.169 3.044 0.811 o
-15 5 -7 386.402 376.110 2.879 o
-15 5 -6 59.663 58.015 1.333 o
-15 5 -5 121.270 120.807 1.655 o
-15 5 -4 5.157 8.393 0.819 o
-15 5 -3 67.246 60.264 1.366 o
-15 5 -2 226.913 233.094 2.262 o
-15 5 -1 2.685 4.285 0.786 o
-15 5 0 113.860 109.780 1.423 o
-15 5 1 331.655 328.777 2.843 o
-15 5 2 319.734 310.992 2.745 o
-15 5 3 59.285 60.620 1.392 o
-15 5 4 10.990 10.922 0.730 o
-15 5 5 58.233 75.576 1.513 o
-15 5 6 12.111 12.029 1.022 o
-15 5 7 106.679 92.528 1.278 o
-15 5 8 0.127 1.263 0.667 o
-15 5 9 12.318 14.280 0.895 o
-15 5 10 579.164 617.021 3.844 o
-15 5 11 1.867 1.348 0.867 o
-15 5 12 18.978 19.311 0.877 o
-15 5 13 20.425 20.497 0.878 o
-15 5 14 65.455 62.304 1.451 o
-15 5 15 44.636 44.471 1.183 o
-15 5 16 47.055 52.328 1.652 o
-15 5 17 27.620 27.875 1.068 o
-15 5 18 152.679 154.840 2.136 o
-15 5 19 8.026 9.117 1.289 o
-15 5 20 340.582 353.069 4.436 o
-15 5 21 223.133 214.557 3.054 o
-15 5 22 71.157 72.443 1.582 o
-15 5 23 102.367 100.746 2.093 o
-15 5 24 295.755 284.677 3.269 o
-15 5 25 337.603 338.941 3.022 o
-15 5 26 0.366 -0.557 0.557 o
-15 5 27 0.923 0.921 0.763 o
-15 5 28 33.703 33.811 1.095 o
-15 5 29 3.131 3.185 0.949 o
-15 5 30 70.883 71.432 1.810 o
-15 5 31 10.707 12.254 1.023 o
-15 5 32 32.202 31.550 1.599 o
-15 5 33 59.328 65.220 1.740 o
-15 5 34 265.538 256.525 3.170 o
-15 5 35 28.292 30.536 1.792 o
-15 5 36 3.756 4.068 1.008 o
-15 5 37 39.715 43.075 1.595 o
-15 5 38 18.572 19.671 1.526 o
-15 5 39 15.631 13.811 1.454 o
-15 5 40 0.403 1.110 1.484 o
-15 5 41 1.997 -0.704 1.250 o
-15 5 42 15.526 13.249 2.003 o
-15 5 43 66.470 64.048 2.534 o
-15 5 44 25.179 26.362 1.864 o
-15 5 45 142.024 143.973 3.184 o
-15 5 46 7.007 6.181 1.362 o
-15 6 -14 39.236 39.819 1.475 o
-15 6 -13 0.030 -0.083 0.669 o
-15 6 -12 4.365 6.172 0.799 o
-15 6 -11 261.524 259.246 2.464 o
-15 6 -10 501.806 479.928 3.619 o
-15 6 -9 165.142 164.256 2.248 o
-15 6 -8 0.647 1.681 0.552 o
-15 6 -7 81.546 77.110 1.460 o
-15 6 -6 16.167 20.223 0.847 o
-15 6 -5 70.783 70.751 1.625 o
-15 6 -4 309.027 304.921 2.849 o
-15 6 -3 44.215 49.419 1.349 o
-15 6 -2 1.408 1.578 0.828 o
-15 6 -1 12.517 14.860 1.003 o
-15 6 0 659.780 639.607 4.297 o
-15 6 1 2.929 2.536 0.679 o
-15 6 2 23.910 27.367 1.496 o
-15 6 3 109.136 108.122 1.944 o
-15 6 4 85.777 87.638 1.778 o
-15 6 5 241.688 251.797 2.871 o
-15 6 6 33.602 32.834 1.111 o
-15 6 7 468.870 454.803 4.960 o
-15 6 8 129.214 130.355 2.139 o
-15 6 9 3.102 4.907 1.107 o
-15 6 10 155.704 143.173 2.019 o
-15 6 11 14.135 17.023 1.235 o
-15 6 12 13.339 15.144 1.373 o
-15 6 13 28.030 32.955 1.352 o
-15 6 14 26.169 26.819 1.398 o
-15 6 15 1.667 2.894 1.010 o
-15 6 16 48.266 43.783 1.657 o
-15 6 17 50.058 48.300 1.797 o
-15 6 18 128.435 131.276 2.266 o
-15 6 19 7.551 9.584 1.313 o
-15 6 20 39.552 39.416 1.496 o
-15 6 21 51.133 53.915 1.458 o
-15 6 22 112.877 114.111 1.773 o
-15 6 23 201.930 197.705 2.367 o
-15 6 24 36.894 39.402 1.585 o
-15 6 25 8.452 6.505 1.016 o
-15 6 26 165.511 159.388 2.719 o
-15 6 27 175.990 171.571 2.522 o
-15 6 28 22.100 24.285 1.227 o
-15 6 29 38.663 37.045 1.476 o
-15 6 30 32.460 34.367 1.445 o
-15 6 31 0.153 0.540 0.910 o
-15 6 32 4.785 4.167 0.967 o
-15 6 33 0.019 -0.116 0.995 o
-15 6 34 92.712 94.192 2.310 o
-15 6 35 32.330 37.742 2.051 o
-15 6 36 0.101 0.353 1.061 o
-15 6 37 9.611 11.580 1.379 o
-15 6 38 20.308 20.129 1.553 o
-15 6 39 5.267 5.043 1.566 o
-15 6 40 6.708 4.744 1.290 o
-15 6 41 18.968 17.791 1.596 o
-15 6 42 5.805 6.934 1.351 o
-15 6 43 104.856 104.406 2.865 o
-15 6 44 0.268 3.785 1.581 o
-15 6 45 8.010 10.235 1.531 o
-15 7 -14 334.032 319.259 3.312 o
-15 7 -13 10.303 11.322 0.956 o
-15 7 -12 36.213 36.940 1.404 o
-15 7 -11 121.252 118.231 1.929 o
-15 7 -10 9.277 9.380 0.809 o
-15 7 -9 4.979 5.125 0.870 o
-15 7 -8 293.710 298.213 3.160 o
-15 7 -7 4.333 4.150 0.755 o
-15 7 -6 282.360 273.717 2.642 o
-15 7 -5 199.546 194.216 2.234 o
-15 7 -4 121.875 119.097 2.211 o
-15 7 -3 124.443 120.362 1.971 o
-15 7 -2 81.417 82.779 1.550 o
-15 7 -1 243.274 231.073 2.767 o
-15 7 0 495.141 479.227 4.443 o
-15 7 1 15.363 16.068 1.362 o
-15 7 2 32.825 33.607 1.492 o
-15 7 3 7.787 8.648 0.949 o
-15 7 4 31.127 34.522 1.510 o
-15 7 5 57.880 59.702 1.781 o
-15 7 6 408.814 402.395 4.214 o
-15 7 7 5.275 4.700 1.366 o
-15 7 8 790.774 788.391 7.244 o
-15 7 9 77.460 75.740 1.521 o
-15 7 10 9.092 12.268 0.911 o
-15 7 11 26.728 29.190 1.290 o
-15 7 12 417.635 394.969 3.778 o
-15 7 13 122.031 116.534 2.750 o
-15 7 14 6.216 6.236 1.099 o
-15 7 15 633.541 633.456 4.163 o
-15 7 16 8.026 10.082 1.110 o
-15 7 17 183.610 183.504 2.479 o
-15 7 18 362.570 351.437 3.282 o
-15 7 19 0.630 1.767 0.668 o
-15 7 20 7.027 7.557 0.892 o
-15 7 21 196.507 195.269 2.564 o
-15 7 22 8.466 8.597 0.901 o
-15 7 23 123.354 121.164 2.203 o
-15 7 24 15.863 15.197 1.126 o
-15 7 25 23.425 25.971 1.605 o
-15 7 26 33.900 32.243 1.414 o
-15 7 27 190.048 177.467 2.718 o
-15 7 28 8.329 8.190 1.165 o
-15 7 29 49.641 49.961 1.779 o
-15 7 30 175.057 167.434 3.284 o
-15 7 31 40.497 40.860 2.009 o
-15 7 32 39.574 41.784 1.639 o
-15 7 33 0.006 -0.899 0.899 o
-15 7 34 14.700 17.154 1.501 o
-15 7 35 124.931 123.151 2.946 o
-15 7 36 36.046 33.764 1.844 o
-15 7 37 1.348 2.856 1.329 o
-15 7 38 7.487 9.910 1.527 o
-15 7 39 1.155 1.990 1.168 o
-15 7 40 3.220 2.124 1.252 o
-15 7 41 26.491 22.523 1.630 o
-15 7 42 0.383 0.728 1.571 o
-15 7 43 5.866 7.552 1.801 o
-15 7 44 3.364 6.710 1.483 o
-15 8 -14 113.523 111.712 2.698 o
-15 8 -13 0.560 -0.027 0.924 o
-15 8 -12 54.606 52.420 1.523 o
-15 8 -11 33.704 31.170 1.414 o
-15 8 -10 4.311 3.332 0.870 o
-15 8 -9 148.537 138.028 2.547 o
-15 8 -8 0.027 -0.204 0.640 o
-15 8 -7 8.176 6.562 0.787 o
-15 8 -6 5.958 6.201 0.896 o
-15 8 -5 17.387 18.679 0.993 o
-15 8 -4 29.364 30.120 1.212 o
-15 8 -3 7.697 7.826 0.909 o
-15 8 -2 285.659 280.315 2.876 o
-15 8 -1 36.673 36.541 1.262 o
-15 8 0 163.361 163.853 2.040 o
-15 8 1 15.256 13.164 0.865 o
-15 8 2 56.499 52.396 1.152 o
-15 8 3 58.661 57.369 1.421 o
-15 8 4 0.000 0.963 0.642 o
-15 8 5 124.636 128.796 1.776 o
-15 8 6 51.219 51.579 1.486 o
-15 8 7 122.476 129.729 1.954 o
-15 8 8 6.877 7.376 0.688 o
-15 8 9 105.002 105.531 2.202 o
-15 8 10 96.009 98.309 1.556 o
-15 8 11 187.660 181.079 2.473 o
-15 8 12 62.150 64.491 1.417 o
-15 8 13 102.123 97.167 1.950 o
-15 8 14 1267.470 1232.980 7.535 o
-15 8 15 57.310 59.173 1.486 o
-15 8 16 390.188 380.009 3.279 o
-15 8 17 93.835 92.600 1.658 o
-15 8 18 71.206 71.503 1.594 o
-15 8 19 0.052 0.081 0.713 o
-15 8 20 0.961 1.833 0.819 o
-15 8 21 142.478 136.467 2.728 o
-15 8 22 258.781 254.442 3.003 o
-15 8 23 3.403 3.458 0.866 o
-15 8 24 432.145 412.948 4.016 o
-15 8 25 17.056 17.442 1.124 o
-15 8 26 134.838 128.990 2.320 o
-15 8 27 102.693 98.305 3.041 o
-15 8 28 27.085 26.757 1.366 o
-15 8 29 89.830 88.722 2.721 o
-15 8 30 24.583 27.157 1.422 o
-15 8 31 37.012 40.786 1.803 o
-15 8 32 9.357 8.450 1.701 o
-15 8 33 15.226 16.992 1.512 o
-15 8 34 1.433 1.956 1.168 o
-15 8 35 12.706 14.931 1.512 o
-15 8 36 8.891 7.006 1.448 o
-15 8 37 7.027 8.379 1.578 o
-15 8 38 0.337 0.727 1.258 o
-15 8 39 15.881 15.197 1.786 o
-15 8 40 30.363 29.330 1.904 o
-15 8 41 12.881 16.803 1.669 o
-15 8 42 1.279 3.321 1.409 o
-15 9 -14 6.377 5.914 1.139 o
-15 9 -13 96.929 93.347 2.376 o
-15 9 -12 6.396 6.534 1.010 o
-15 9 -11 75.364 75.142 1.828 o
-15 9 -10 207.371 201.338 3.032 o
-15 9 -9 14.959 15.185 1.601 o
-15 9 -8 81.294 78.388 1.739 o
-15 9 -7 0.035 -0.091 0.665 o
-15 9 -6 9.495 8.629 0.853 o
-15 9 -5 79.678 74.364 1.596 o
-15 9 -4 49.570 50.037 1.613 o
-15 9 -3 46.032 48.177 1.642 o
-15 9 -2 21.308 21.073 1.061 o
-15 9 -1 92.562 83.977 1.681 o
-15 9 0 1.827 3.220 0.813 o
-15 9 1 12.353 11.679 1.025 o
-15 9 2 55.538 53.755 1.436 o
-15 9 3 84.465 85.248 2.073 o
-15 9 4 21.992 21.372 1.459 o
-15 9 5 99.692 98.954 2.015 o
-15 9 6 496.560 481.426 4.479 o
-15 9 7 318.936 310.961 3.304 o
-15 9 8 107.736 103.294 1.986 o
-15 9 9 17.787 19.465 0.894 o
-15 9 10 0.744 0.770 0.633 o
-15 9 11 16.411 14.867 0.845 o
-15 9 12 24.018 23.346 1.157 o
-15 9 13 43.808 42.114 1.313 o
-15 9 14 4.956 6.730 0.946 o
-15 9 15 292.309 285.889 3.559 o
-15 9 16 15.230 16.112 1.059 o
-15 9 17 72.350 73.335 1.727 o
-15 9 18 9.227 15.701 1.053 o
-15 9 19 182.891 175.697 3.435 o
-15 9 20 99.537 97.877 2.477 o
-15 9 21 14.428 15.430 1.003 o
-15 9 22 91.998 85.991 1.685 o
-15 9 23 51.014 53.187 1.550 o
-15 9 24 42.526 46.591 1.537 o
-15 9 25 3.379 4.686 1.182 o
-15 9 26 34.386 32.844 1.542 o
-15 9 27 3.755 4.451 1.077 o
-15 9 28 18.171 21.190 1.546 o
-15 9 29 0.180 1.339 0.978 o
-15 9 30 0.014 -0.113 1.230 o
-15 9 31 37.805 41.003 1.950 o
-15 9 32 6.334 8.307 1.289 o
-15 9 33 3.393 8.668 1.287 o
-15 9 34 5.708 5.267 1.322 o
-15 9 35 130.089 124.875 3.206 o
-15 9 36 2.005 4.227 1.371 o
-15 9 37 0.525 0.254 1.327 o
-15 9 38 7.216 8.328 1.923 o
-15 9 39 1.045 4.076 1.318 o
-15 9 40 2.828 4.939 1.517 o
-15 10 -14 19.630 20.810 1.430 o
-15 10 -13 6.548 9.608 1.298 o
-15 10 -12 12.962 15.662 1.470 o
-15 10 -11 197.271 188.463 2.966 o
-15 10 -10 0.657 2.275 0.929 o
-15 10 -9 0.590 -0.006 0.931 o
-15 10 -8 30.929 30.314 1.471 o
-15 10 -7 13.321 12.336 1.099 o
-15 10 -6 20.379 19.835 1.199 o
-15 10 -5 27.404 26.037 1.485 o
-15 10 -4 11.189 11.611 1.076 o
-15 10 -3 142.814 133.748 2.598 o
-15 10 -2 95.498 93.192 2.151 o
-15 10 -1 78.677 80.249 1.995 o
-15 10 0 5.238 8.567 1.054 o
-15 10 1 308.027 302.048 4.410 o
-15 10 2 602.971 576.501 5.332 o
-15 10 3 47.117 46.331 1.678 o
-15 10 4 0.999 2.159 0.886 o
-15 10 5 1.013 3.706 1.019 o
-15 10 6 0.141 2.056 0.930 o
-15 10 7 24.428 26.000 1.322 o
-15 10 8 47.640 48.626 1.648 o
-15 10 9 37.415 39.737 1.287 o
-15 10 10 0.108 4.731 0.836 o
-15 10 11 1.789 2.167 0.694 o
-15 10 12 81.404 79.761 1.942 o
-15 10 13 194.074 186.770 2.543 o
-15 10 14 3.134 5.609 0.951 o
-15 10 15 163.056 156.360 2.360 o
-15 10 16 121.389 120.982 2.504 o
-15 10 17 43.020 44.485 1.648 o
-15 10 18 2.798 2.689 0.986 o
-15 10 19 0.023 -0.296 0.946 o
-15 10 20 3.214 6.189 1.210 o
-15 10 21 54.387 53.885 1.883 o
-15 10 22 0.552 -0.023 1.213 o
-15 10 23 21.717 22.491 1.595 o
-15 10 24 73.275 75.751 2.294 o
-15 10 25 59.028 63.358 2.315 o
-15 10 26 22.002 20.935 1.354 o
-15 10 27 40.483 46.257 1.806 o
-15 10 28 0.006 1.112 0.983 o
-15 10 29 97.481 99.097 2.629 o
-15 10 30 2.480 12.381 1.721 o
-15 10 31 0.877 3.015 1.156 o
-15 10 32 55.912 55.396 2.342 o
-15 10 33 2.948 3.135 1.249 o
-15 10 34 9.758 13.136 1.464 o
-15 10 35 0.313 4.098 1.235 o
-15 10 36 1.629 2.757 1.280 o
-15 10 37 9.559 8.290 1.466 o
-15 10 38 7.269 8.258 2.271 o
-15 11 -14 50.867 50.577 2.780 o
-15 11 -13 3.905 6.085 1.214 o
-15 11 -12 30.254 31.776 1.584 o
-15 11 -11 180.664 168.343 3.075 o
-15 11 -10 0.970 2.943 1.089 o
-15 11 -9 64.966 57.856 1.818 o
-15 11 -8 0.135 1.561 0.985 o
-15 11 -7 11.114 10.984 1.255 o
-15 11 -6 116.082 113.197 2.507 o
-15 11 -5 8.929 6.889 1.106 o
-15 11 -4 71.297 73.455 2.035 o
-15 11 -3 257.171 244.593 3.256 o
-15 11 -2 46.716 48.462 1.769 o
-15 11 -1 42.334 40.810 2.201 o
-15 11 0 68.783 68.724 2.288 o
-15 11 1 40.859 41.941 1.617 o
-15 11 2 10.458 10.056 1.244 o
-15 11 3 6.049 5.296 1.508 o
-15 11 4 41.595 40.627 1.818 o
-15 11 5 3.890 5.919 1.068 o
-15 11 6 109.943 105.982 2.427 o
-15 11 7 35.896 35.303 1.624 o
-15 11 8 0.449 0.685 0.952 o
-15 11 9 1.513 1.069 0.961 o
-15 11 10 43.128 40.234 2.021 o
-15 11 11 1.333 3.816 0.956 o
-15 11 12 68.433 70.427 2.081 o
-15 11 13 13.466 13.205 1.438 o
-15 11 14 27.244 28.099 1.337 o
-15 11 15 55.704 58.624 2.143 o
-15 11 16 2.523 3.414 1.071 o
-15 11 17 81.267 80.719 2.632 o
-15 11 18 0.004 0.285 0.917 o
-15 11 19 36.282 38.189 1.597 o
-15 11 20 24.730 24.368 1.377 o
-15 11 21 0.106 -0.167 0.998 o
-15 11 22 199.261 194.020 2.975 o
-15 11 23 0.850 5.249 1.069 o
-15 11 24 53.846 51.118 1.862 o
-15 11 25 83.506 80.468 2.279 o
-15 11 26 43.813 45.812 1.962 o
-15 11 27 58.553 59.558 3.308 o
-15 11 28 30.933 28.841 1.747 o
-15 11 29 104.552 95.476 3.087 o
-15 11 30 4.142 4.226 1.330 o
-15 11 31 16.057 19.666 1.759 o
-15 11 32 64.279 66.026 2.499 o
-15 11 33 227.318 214.241 4.004 o
-15 11 34 18.674 19.870 2.006 o
-15 11 35 0.699 1.765 1.519 o
-15 12 -14 10.190 12.593 1.438 o
-15 12 -13 44.846 49.844 2.449 o
-15 12 -12 15.181 15.688 1.499 o
-15 12 -11 0.165 1.523 1.185 o
-15 12 -10 28.166 33.259 2.018 o
-15 12 -9 17.253 17.307 2.151 o
-15 12 -8 16.849 19.943 1.497 o
-15 12 -7 3.492 2.470 1.092 o
-15 12 -6 1.682 0.800 1.044 o
-15 12 -5 38.784 35.839 1.736 o
-15 12 -4 101.231 97.907 2.969 o
-15 12 -3 8.996 10.146 1.194 o
-15 12 -2 2.925 3.623 1.358 o
-15 12 -1 104.591 105.744 2.421 o
-15 12 0 132.748 132.954 3.186 o
-15 12 1 8.095 6.285 1.256 o
-15 12 2 55.717 54.701 2.179 o
-15 12 3 9.530 12.595 1.379 o
-15 12 4 19.822 20.246 1.558 o
-15 12 5 30.561 33.337 1.818 o
-15 12 6 118.209 121.208 2.859 o
-15 12 7 0.500 1.759 1.232 o
-15 12 8 22.688 24.516 1.663 o
-15 12 9 91.786 92.531 2.506 o
-15 12 10 0.003 -0.457 1.022 o
-15 12 11 4.085 4.315 1.279 o
-15 12 12 23.647 22.903 1.692 o
-15 12 13 56.589 56.444 2.339 o
-15 12 14 90.250 88.943 2.632 o
-15 12 15 53.609 51.445 3.051 o
-15 12 16 7.195 9.711 2.016 o
-15 12 17 0.044 0.931 1.011 o
-15 12 18 6.357 7.641 1.168 o
-15 12 19 25.082 25.069 1.937 o
-15 12 20 5.823 8.158 1.864 o
-15 12 21 2.211 4.443 1.067 o
-15 12 22 1.879 2.575 1.083 o
-15 12 23 15.385 16.011 1.382 o
-15 12 24 10.366 12.480 1.309 o
-15 12 25 5.095 5.308 1.158 o
-15 12 26 11.636 15.380 1.647 o
-15 12 27 2.564 3.515 1.436 o
-15 12 28 5.152 4.454 1.764 o
-15 12 29 6.257 3.675 1.334 o
-15 12 30 0.310 1.006 1.237 o
-15 12 31 0.001 0.571 1.437 o
-15 12 32 12.723 13.657 1.996 o
-15 13 -14 0.477 -0.312 1.524 o
-15 13 -13 60.883 56.405 2.228 o
-15 13 -12 20.033 18.481 1.553 o
-15 13 -11 17.464 21.991 1.928 o
-15 13 -10 28.807 31.157 1.930 o
-15 13 -9 2.785 2.771 1.333 o
-15 13 -8 42.196 43.877 2.190 o
-15 13 -7 33.407 35.474 1.858 o
-15 13 -6 112.471 109.969 2.782 o
-15 13 -5 4.659 4.594 1.354 o
-15 13 -4 2.561 3.201 1.141 o
-15 13 -3 219.476 212.250 3.650 o
-15 13 -2 67.871 74.364 2.344 o
-15 13 -1 73.658 70.376 2.636 o
-15 13 0 16.678 20.851 1.690 o
-15 13 1 16.099 18.314 1.464 o
-15 13 2 58.577 58.193 2.689 o
-15 13 3 0.455 -0.661 1.898 o
-15 13 4 0.181 1.799 1.160 o
-15 13 5 60.037 58.236 2.364 o
-15 13 6 2.160 3.127 1.514 o
-15 13 7 0.336 0.023 1.106 o
-15 13 8 23.046 21.962 1.694 o
-15 13 9 8.212 6.489 1.394 o
-15 13 10 3.023 2.089 1.291 o
-15 13 11 4.994 2.886 1.462 o
-15 13 12 9.032 9.240 2.039 o
-15 13 13 65.200 60.475 2.736 o
-15 13 14 6.517 8.660 1.560 o
-15 13 15 0.651 -0.855 1.208 o
-15 13 16 17.877 19.246 1.757 o
-15 13 17 25.834 24.604 2.064 o
-15 13 18 132.544 133.089 3.170 o
-15 13 19 105.954 105.766 3.090 o
-15 13 20 15.144 17.216 1.661 o
-15 13 21 62.672 53.014 2.248 o
-15 13 22 4.605 6.652 1.782 o
-15 13 23 14.970 15.477 1.824 o
-15 13 24 7.385 10.785 1.605 o
-15 13 25 14.531 15.420 2.038 o
-15 13 26 22.347 25.236 2.306 o
-15 13 27 3.447 4.914 1.807 o
-15 13 28 0.900 3.624 1.940 o
-15 14 -9 0.093 0.262 1.442 o
-15 14 -8 0.290 1.542 1.252 o
-15 14 -7 4.948 6.098 1.354 o
-15 14 -6 21.064 26.729 1.812 o
-15 14 -5 69.554 67.623 2.419 o
-15 14 -4 0.255 0.740 1.305 o
-15 14 -3 2.993 3.497 1.271 o
-15 14 -2 14.067 16.222 1.553 o
-15 14 -1 9.612 12.959 1.485 o
-15 14 0 4.155 2.379 1.212 o
-15 14 1 0.921 1.186 1.201 o
-15 14 2 0.853 0.391 1.062 o
-15 14 3 35.872 36.861 1.823 o
-15 14 4 56.903 56.647 2.131 o
-15 14 5 14.092 14.011 1.482 o
-15 14 6 34.404 37.585 1.925 o
-15 14 7 0.069 0.158 1.219 o
-15 14 8 14.210 16.243 1.641 o
-15 14 9 0.663 -0.721 1.456 o
-15 14 10 29.120 27.125 2.258 o
-15 14 11 13.514 13.372 1.822 o
-15 14 12 12.014 10.428 1.798 o
-15 14 13 30.988 28.078 2.124 o
-15 14 14 2.274 1.476 1.533 o
-15 14 15 1.308 -0.244 1.712 o
-15 14 16 35.834 32.240 2.628 o
-15 14 17 77.917 77.659 3.842 o
-15 14 18 20.703 22.869 2.241 o
-15 14 19 3.124 2.994 1.620 o
-15 14 20 17.344 21.335 2.102 o
-15 14 21 0.055 2.955 2.479 o
-15 14 22 77.596 83.271 5.925 o
-15 14 23 4.024 4.493 1.991 o
-15 15 0 16.804 20.289 2.614 o
-15 15 1 1.457 2.030 1.476 o
-15 15 2 28.519 31.892 2.038 o
-15 15 3 5.453 9.009 1.815 o
-15 15 4 5.439 7.925 2.012 o
-15 15 5 7.759 5.935 1.597 o
-15 15 6 50.383 47.360 2.717 o
-15 15 7 17.719 21.234 1.942 o
-15 15 8 18.303 17.242 2.048 o
-15 15 9 6.449 9.105 2.022 o
-15 15 10 73.619 70.628 3.933 o
-15 15 11 5.948 8.655 1.926 o
-15 15 12 13.269 14.286 2.041 o
-15 15 13 53.196 54.032 3.409 o
-15 15 14 70.761 66.320 3.411 o
-14 0 -12 686.739 714.538 5.817 o
-14 0 -10 157.682 144.735 2.417 o
-14 0 -8 94.274 98.883 1.696 o
-14 0 -6 173.528 158.193 2.400 o
-14 0 -4 935.610 822.971 4.951 o
-14 0 -2 213.782 152.870 3.475 o
-14 0 0 105.194 163.123 3.167 o
-14 0 2 159.294 141.769 2.094 o
-14 0 4 1379.640 1207.650 6.788 o
-14 0 6 759.127 742.518 5.150 o
-14 0 8 90.105 68.753 2.201 o
-14 0 10 588.532 580.247 5.543 o
-14 0 12 315.700 329.360 5.102 o
-14 0 14 80.212 69.140 2.143 o
-14 0 16 52.032 36.077 1.868 o
-14 0 18 20.711 17.135 1.370 o
-14 0 20 194.414 200.560 2.769 o
-14 0 22 1.754 1.478 1.465 o
-14 0 24 5.865 8.537 1.702 o
-14 0 26 126.857 123.147 3.365 o
-14 0 28 202.243 201.864 4.085 o
-14 0 30 5.334 6.388 1.124 o
-14 0 32 24.645 25.997 1.584 o
-14 0 34 664.938 634.326 7.764 o
-14 0 36 94.538 96.344 3.154 o
-14 0 38 0.135 0.434 1.557 o
-14 0 40 9.162 9.074 1.756 o
-14 0 42 0.509 11.497 1.839 o
-14 0 44 136.890 132.893 4.061 o
-14 0 46 36.647 34.416 3.411 o
-14 0 48 184.286 173.195 4.667 o
-14 1 -13 1008.470 1016.300 5.857 o
-14 1 -12 17.988 14.853 1.002 o
-14 1 -11 228.935 226.539 2.841 o
-14 1 -10 0.626 2.822 0.692 o
-14 1 -9 1.079 -0.305 0.632 o
-14 1 -8 16.642 20.874 0.801 o
-14 1 -7 61.389 73.586 1.100 o
-14 1 -6 172.953 200.880 2.079 o
-14 1 -5 4.732 6.311 0.623 o
-14 1 -4 143.017 149.682 1.497 o
-14 1 -3 30.394 39.676 1.055 o
-14 1 -2 1.362 0.493 0.536 o
-14 1 -1 953.066 875.344 4.007 o
-14 1 0 109.939 106.007 1.382 o
-14 1 1 456.287 424.820 3.050 o
-14 1 2 7.660 6.607 0.684 o
-14 1 3 130.050 146.384 1.628 o
-14 1 4 1453.960 1394.580 5.243 o
-14 1 5 0.880 6.221 0.751 o
-14 1 6 81.982 89.209 1.518 o
-14 1 7 1398.010 1357.970 5.861 o
-14 1 8 44.171 43.944 1.059 o
-14 1 9 33.795 34.592 1.051 o
-14 1 10 581.759 549.725 3.798 o
-14 1 11 17.492 12.750 0.866 o
-14 1 12 331.194 306.040 2.796 o
-14 1 13 584.823 568.168 3.786 o
-14 1 14 109.721 106.513 1.819 o
-14 1 15 1000.230 960.564 4.612 o
-14 1 16 881.777 851.273 4.005 o
-14 1 17 295.593 248.082 2.803 o
-14 1 18 244.004 222.084 2.312 o
-14 1 19 165.092 159.817 2.909 o
-14 1 20 60.112 60.203 1.544 o
-14 1 21 9.602 9.374 1.010 o
-14 1 22 41.217 39.872 1.116 o
-14 1 23 3.480 2.700 0.849 o
-14 1 24 3.722 3.844 1.032 o
-14 1 25 500.898 471.281 4.136 o
-14 1 26 79.750 74.642 1.915 o
-14 1 27 142.991 138.273 2.908 o
-14 1 28 15.862 14.996 1.386 o
-14 1 29 35.731 38.964 1.580 o
-14 1 30 43.649 45.172 1.367 o
-14 1 31 515.946 484.412 3.994 o
-14 1 32 3.268 5.081 0.857 o
-14 1 33 34.048 37.380 1.510 o
-14 1 34 0.823 1.399 0.716 o
-14 1 35 15.301 16.137 1.273 o
-14 1 36 22.790 23.669 1.177 o
-14 1 37 6.154 6.009 0.990 o
-14 1 38 8.379 8.021 1.089 o
-14 1 39 53.092 54.844 1.793 o
-14 1 40 28.805 28.284 1.502 o
-14 1 41 0.000 -0.551 0.997 o
-14 1 42 0.231 0.054 0.964 o
-14 1 43 48.998 48.774 1.884 o
-14 1 44 2.014 2.536 1.151 o
-14 1 45 13.746 15.170 1.553 o
-14 1 46 2.859 3.360 1.445 o
-14 1 47 58.424 55.757 2.457 o
-14 1 48 2.747 3.613 1.466 o
-14 2 -13 18.000 15.362 1.204 o
-14 2 -12 142.774 144.661 2.186 o
-14 2 -11 94.916 97.462 1.971 o
-14 2 -10 22.876 22.384 1.017 o
-14 2 -9 47.800 51.208 1.058 o
-14 2 -8 14.118 16.033 0.755 o
-14 2 -7 13.412 16.073 0.767 o
-14 2 -6 117.265 131.207 1.521 o
-14 2 -5 149.490 149.334 1.898 o
-14 2 -4 9.084 11.392 0.658 o
-14 2 -3 20.712 12.931 0.735 o
-14 2 -2 57.306 50.874 1.190 o
-14 2 -1 1292.840 1359.700 5.001 o
-14 2 0 612.774 622.389 3.007 o
-14 2 1 57.319 52.890 1.018 o
-14 2 2 91.651 90.337 1.319 o
-14 2 3 58.481 66.041 1.444 o
-14 2 4 76.766 89.864 1.349 o
-14 2 5 5.420 2.215 0.560 o
-14 2 6 1244.850 1221.310 4.913 o
-14 2 7 513.775 495.944 3.848 o
-14 2 8 797.465 736.023 4.389 o
-14 2 9 53.184 62.548 1.392 o
-14 2 10 209.194 223.159 2.311 o
-14 2 11 61.967 70.324 1.625 o
-14 2 12 116.121 103.903 1.756 o
-14 2 13 1045.160 955.554 4.258 o
-14 2 14 302.326 265.198 2.721 o
-14 2 15 6.810 2.405 0.751 o
-14 2 16 191.307 169.770 2.050 o
-14 2 17 32.766 22.710 1.022 o
-14 2 18 83.685 85.916 1.914 o
-14 2 19 1896.310 1745.340 6.756 o
-14 2 20 171.121 152.350 1.891 o
-14 2 21 168.885 177.962 2.398 o
-14 2 22 11.680 9.033 1.015 o
-14 2 23 960.609 970.201 5.432 o
-14 2 24 0.001 1.429 0.795 o
-14 2 25 19.294 15.685 1.437 o
-14 2 26 151.924 151.167 2.484 o
-14 2 27 103.799 104.429 2.084 o
-14 2 28 209.710 211.403 2.895 o
-14 2 29 90.526 96.070 2.285 o
-14 2 30 1.084 1.207 0.847 o
-14 2 31 1.372 2.104 0.813 o
-14 2 32 44.419 47.278 1.287 o
-14 2 33 22.323 21.430 1.039 o
-14 2 34 221.233 213.435 2.692 o
-14 2 35 0.152 -0.021 0.872 o
-14 2 36 5.117 4.118 1.096 o
-14 2 37 0.081 -0.712 0.940 o
-14 2 38 41.458 42.639 1.665 o
-14 2 39 158.801 152.391 2.772 o
-14 2 40 12.270 11.033 1.552 o
-14 2 41 2.937 5.011 1.146 o
-14 2 42 1.361 2.110 1.085 o
-14 2 43 195.310 189.762 3.198 o
-14 2 44 93.990 91.117 2.646 o
-14 2 45 0.099 0.734 1.193 o
-14 2 46 11.758 13.974 1.590 o
-14 2 47 97.183 97.001 2.925 o
-14 2 48 48.915 49.390 2.233 o
-14 3 -13 97.096 97.494 1.933 o
-14 3 -12 68.039 66.352 1.589 o
-14 3 -11 339.496 332.625 3.447 o
-14 3 -10 34.961 35.052 1.085 o
-14 3 -9 456.204 444.774 3.298 o
-14 3 -8 4.473 4.931 0.612 o
-14 3 -7 10.055 6.750 0.797 o
-14 3 -6 9.904 12.587 0.738 o
-14 3 -5 39.482 38.456 0.916 o
-14 3 -4 312.615 292.406 2.174 o
-14 3 -3 118.240 111.047 1.724 o
-14 3 -2 77.185 67.558 1.182 o
-14 3 -1 327.798 307.009 2.259 o
-14 3 0 28.880 28.331 0.913 o
-14 3 1 51.242 54.151 1.115 o
-14 3 2 0.182 -0.113 0.615 o
-14 3 3 124.800 119.094 1.299 o
-14 3 4 225.288 245.497 2.071 o
-14 3 5 55.995 70.299 1.192 o
-14 3 6 32.338 29.425 0.988 o
-14 3 7 513.575 499.218 3.040 o
-14 3 8 497.310 515.513 2.956 o
-14 3 9 159.193 173.657 1.946 o
-14 3 10 116.378 132.061 1.675 o
-14 3 11 2062.900 1992.700 7.151 o
-14 3 12 67.225 62.917 1.554 o
-14 3 13 45.951 37.142 1.326 o
-14 3 14 0.001 0.361 0.727 o
-14 3 15 17.928 18.506 1.089 o
-14 3 16 171.462 181.271 2.121 o
-14 3 17 493.131 440.025 3.042 o
-14 3 18 10.172 3.584 0.927 o
-14 3 19 322.251 293.106 2.701 o
-14 3 20 0.687 1.496 0.874 o
-14 3 21 94.876 86.895 1.719 o
-14 3 22 342.248 333.882 3.464 o
-14 3 23 58.998 64.537 1.826 o
-14 3 24 88.464 93.577 2.441 o
-14 3 25 19.391 20.860 1.427 o
-14 3 26 12.195 15.266 1.335 o
-14 3 27 749.546 714.884 6.301 o
-14 3 28 47.586 47.915 1.100 o
-14 3 29 2.086 2.785 0.687 o
-14 3 30 43.142 42.559 1.435 o
-14 3 31 66.842 64.811 1.485 o
-14 3 32 50.320 48.947 1.604 o
-14 3 33 126.909 122.831 2.267 o
-14 3 34 228.753 222.023 2.720 o
-14 3 35 395.817 394.826 3.639 o
-14 3 36 41.979 45.435 1.650 o
-14 3 37 0.263 1.685 1.048 o
-14 3 38 79.438 75.915 2.189 o
-14 3 39 0.409 0.728 0.800 o
-14 3 40 4.131 6.342 1.172 o
-14 3 41 2.400 4.266 1.222 o
-14 3 42 2.875 5.764 1.268 o
-14 3 43 184.655 180.091 4.042 o
-14 3 44 0.166 0.811 1.243 o
-14 3 45 0.001 -0.601 1.080 o
-14 3 46 22.439 23.355 1.619 o
-14 3 47 5.115 5.148 1.388 o
-14 3 48 10.083 14.037 1.900 o
-14 4 -13 256.006 253.182 3.049 o
-14 4 -12 9.897 7.333 0.821 o
-14 4 -11 0.001 0.781 0.863 o
-14 4 -10 200.208 193.945 3.078 o
-14 4 -9 50.709 50.243 1.419 o
-14 4 -8 13.260 13.474 0.997 o
-14 4 -7 110.015 112.678 1.801 o
-14 4 -6 126.788 128.668 1.703 o
-14 4 -5 0.013 0.503 0.809 o
-14 4 -4 89.169 83.354 1.411 o
-14 4 -3 2.519 2.324 0.657 o
-14 4 -2 9.448 10.548 0.794 o
-14 4 -1 14.827 17.649 0.719 o
-14 4 0 457.196 453.375 3.091 o
-14 4 1 2.636 4.477 0.738 o
-14 4 2 601.391 583.943 3.636 o
-14 4 3 46.265 44.824 1.068 o
-14 4 4 53.677 43.809 1.130 o
-14 4 5 21.072 16.984 0.803 o
-14 4 6 524.423 565.246 3.032 o
-14 4 7 11.826 8.453 0.787 o
-14 4 8 57.893 53.309 1.147 o
-14 4 9 9.798 5.909 0.767 o
-14 4 10 32.010 29.910 1.097 o
-14 4 11 39.663 40.059 1.187 o
-14 4 12 211.244 195.450 2.149 o
-14 4 13 0.471 0.859 0.692 o
-14 4 14 1199.380 1175.540 5.148 o
-14 4 15 1.608 1.834 0.664 o
-14 4 16 42.183 38.949 1.330 o
-14 4 17 96.006 101.716 1.690 o
-14 4 18 53.503 49.835 1.438 o
-14 4 19 9.615 9.987 1.021 o
-14 4 20 73.518 74.972 1.888 o
-14 4 21 218.880 208.476 3.010 o
-14 4 22 335.795 332.403 3.283 o
-14 4 23 7.237 8.587 1.086 o
-14 4 24 26.919 29.056 1.498 o
-14 4 25 27.237 28.984 1.445 o
-14 4 26 42.441 43.670 1.780 o
-14 4 27 86.750 89.964 1.610 o
-14 4 28 166.008 167.560 2.979 o
-14 4 29 45.292 44.989 1.265 o
-14 4 30 91.076 82.652 1.758 o
-14 4 31 262.375 258.339 2.606 o
-14 4 32 61.639 62.488 1.585 o
-14 4 33 2.658 2.079 1.018 o
-14 4 34 5.550 5.632 1.035 o
-14 4 35 2.625 2.309 0.719 o
-14 4 36 144.481 139.004 2.843 o
-14 4 37 233.758 221.129 2.899 o
-14 4 38 6.731 6.501 1.010 o
-14 4 39 16.917 19.667 1.362 o
-14 4 40 5.093 6.492 1.354 o
-14 4 41 84.125 82.248 2.490 o
-14 4 42 15.072 18.580 1.946 o
-14 4 43 95.010 97.641 2.983 o
-14 4 44 3.114 2.810 1.333 o
-14 4 45 1.643 5.086 1.361 o
-14 4 46 140.992 127.941 3.359 o
-14 4 47 5.890 7.439 1.666 o
-14 5 -13 126.881 120.937 1.852 o
-14 5 -12 338.120 329.636 2.472 o
-14 5 -11 159.540 161.964 1.964 o
-14 5 -10 0.463 1.558 0.820 o
-14 5 -9 481.197 463.654 3.255 o
-14 5 -8 484.644 472.303 3.970 o
-14 5 -7 450.376 444.978 3.010 o
-14 5 -6 19.304 17.523 0.858 o
-14 5 -5 15.289 15.364 0.857 o
-14 5 -4 627.145 621.088 3.285 o
-14 5 -3 442.187 427.576 2.674 o
-14 5 -2 152.945 152.195 1.706 o
-14 5 -1 18.383 19.201 0.981 o
-14 5 0 52.151 51.300 1.004 o
-14 5 1 0.176 0.891 0.735 o
-14 5 2 47.600 53.593 1.155 o
-14 5 3 3.338 5.807 0.788 o
-14 5 4 50.640 47.756 1.151 o
-14 5 5 442.865 443.811 2.448 o
-14 5 6 0.021 -0.665 0.665 o
-14 5 7 0.948 0.847 0.682 o
-14 5 8 0.188 0.994 0.623 o
-14 5 9 42.028 49.920 1.240 o
-14 5 10 88.851 84.166 1.674 o
-14 5 11 17.989 24.601 0.936 o
-14 5 12 173.128 176.656 2.088 o
-14 5 13 1.751 4.568 0.819 o
-14 5 14 1.648 3.128 0.757 o
-14 5 15 44.457 49.570 1.353 o
-14 5 16 0.800 1.500 0.773 o
-14 5 17 21.735 23.874 1.170 o
-14 5 18 50.158 53.938 1.696 o
-14 5 19 736.314 713.049 4.594 o
-14 5 20 119.774 111.805 2.186 o
-14 5 21 95.390 96.111 1.760 o
-14 5 22 329.394 330.386 3.767 o
-14 5 23 29.431 30.701 1.175 o
-14 5 24 345.012 336.583 3.387 o
-14 5 25 268.755 256.446 2.793 o
-14 5 26 127.047 118.524 2.326 o
-14 5 27 328.201 321.557 3.196 o
-14 5 28 41.518 40.282 1.342 o
-14 5 29 230.020 222.981 2.533 o
-14 5 30 223.070 213.873 3.397 o
-14 5 31 80.235 78.431 1.942 o
-14 5 32 0.595 1.740 0.751 o
-14 5 33 237.265 230.353 2.787 o
-14 5 34 39.882 40.609 1.569 o
-14 5 35 91.877 92.201 2.238 o
-14 5 36 388.521 375.416 3.937 o
-14 5 37 45.633 46.087 2.305 o
-14 5 38 76.221 75.133 2.186 o
-14 5 39 57.795 59.224 2.157 o
-14 5 40 1.374 1.538 1.309 o
-14 5 41 9.016 9.097 1.349 o
-14 5 42 32.450 35.514 1.903 o
-14 5 43 3.591 4.126 1.396 o
-14 5 44 16.519 16.942 1.723 o
-14 5 45 21.226 22.266 1.793 o
-14 5 46 0.008 0.508 1.306 o
-14 6 -13 287.521 272.612 2.496 o
-14 6 -12 130.840 126.932 1.901 o
-14 6 -11 66.270 64.246 1.539 o
-14 6 -10 162.628 158.620 1.994 o
-14 6 -9 12.117 13.663 0.900 o
-14 6 -8 2.533 1.976 0.827 o
-14 6 -7 221.334 213.450 1.865 o
-14 6 -6 444.544 448.478 3.102 o
-14 6 -5 341.367 337.616 3.355 o
-14 6 -4 104.000 98.887 1.942 o
-14 6 -3 171.201 158.001 2.041 o
-14 6 -2 163.126 160.458 2.563 o
-14 6 -1 57.637 58.581 1.171 o
-14 6 0 205.939 211.591 2.851 o
-14 6 1 143.459 143.266 2.000 o
-14 6 2 9.637 7.854 0.813 o
-14 6 3 34.629 32.209 0.949 o
-14 6 4 391.413 392.720 3.209 o
-14 6 5 41.035 38.831 1.090 o
-14 6 6 29.116 31.822 1.185 o
-14 6 7 145.953 145.533 1.815 o
-14 6 8 41.128 46.368 1.287 o
-14 6 9 144.589 161.864 1.886 o
-14 6 10 46.130 49.525 1.169 o
-14 6 11 179.524 205.982 2.213 o
-14 6 12 13.782 8.849 1.066 o
-14 6 13 43.097 44.146 1.147 o
-14 6 14 937.988 901.523 5.025 o
-14 6 15 461.966 452.019 3.951 o
-14 6 16 26.589 28.538 1.266 o
-14 6 17 227.421 216.430 2.716 o
-14 6 18 41.608 39.157 2.062 o
-14 6 19 44.029 47.701 1.751 o
-14 6 20 183.528 185.263 2.597 o
-14 6 21 283.538 276.351 2.960 o
-14 6 22 98.960 100.768 2.763 o
-14 6 23 404.461 399.722 3.770 o
-14 6 24 4.356 4.041 0.695 o
-14 6 25 4.751 5.400 0.798 o
-14 6 26 56.133 60.555 1.610 o
-14 6 27 12.157 14.293 1.213 o
-14 6 28 56.515 54.486 2.036 o
-14 6 29 1.912 -0.155 1.231 o
-14 6 30 103.251 101.784 2.210 o
-14 6 31 2.268 0.729 0.898 o
-14 6 32 10.919 8.607 1.131 o
-14 6 33 15.448 17.491 1.116 o
-14 6 34 1.286 1.283 0.847 o
-14 6 35 6.812 9.109 1.041 o
-14 6 36 17.067 17.744 1.687 o
-14 6 37 5.366 5.894 1.230 o
-14 6 38 44.340 43.896 2.092 o
-14 6 39 39.447 37.904 2.116 o
-14 6 40 12.115 10.739 1.547 o
-14 6 41 0.085 -0.511 1.234 o
-14 6 42 37.904 37.538 2.056 o
-14 6 43 95.862 92.167 2.830 o
-14 6 44 0.566 -0.004 1.264 o
-14 6 45 49.864 49.938 2.379 o
-14 7 -13 6.054 6.868 0.757 o
-14 7 -12 90.779 85.275 2.023 o
-14 7 -11 25.592 25.142 1.158 o
-14 7 -10 5.271 6.409 0.714 o
-14 7 -9 136.810 131.774 1.976 o
-14 7 -8 161.127 162.029 2.630 o
-14 7 -7 25.116 29.961 1.023 o
-14 7 -6 129.550 127.526 1.900 o
-14 7 -5 26.887 31.903 1.171 o
-14 7 -4 24.273 23.620 1.095 o
-14 7 -3 52.918 51.946 1.381 o
-14 7 -2 68.577 70.631 1.483 o
-14 7 -1 0.002 0.922 0.700 o
-14 7 0 0.026 1.477 0.683 o
-14 7 1 188.265 189.180 2.081 o
-14 7 2 71.612 71.546 1.686 o
-14 7 3 355.194 349.520 3.482 o
-14 7 4 763.191 746.164 4.825 o
-14 7 5 15.646 19.468 1.227 o
-14 7 6 6.743 11.027 1.216 o
-14 7 7 26.260 26.821 1.324 o
-14 7 8 235.748 238.682 3.219 o
-14 7 9 97.150 96.693 1.836 o
-14 7 10 282.119 273.623 2.825 o
-14 7 11 0.584 0.540 0.945 o
-14 7 12 10.509 13.325 1.072 o
-14 7 13 56.596 63.365 1.815 o
-14 7 14 173.472 173.701 2.966 o
-14 7 15 88.572 89.026 1.715 o
-14 7 16 6.260 7.681 1.147 o
-14 7 17 19.136 18.765 1.268 o
-14 7 18 0.146 2.003 1.204 o
-14 7 19 6.161 6.013 0.752 o
-14 7 20 0.146 0.778 0.839 o
-14 7 21 1.892 3.360 0.731 o
-14 7 22 42.367 43.120 1.614 o
-14 7 23 15.613 12.834 1.085 o
-14 7 24 6.412 5.754 1.002 o
-14 7 25 44.436 43.447 1.746 o
-14 7 26 54.875 54.239 2.055 o
-14 7 27 212.895 207.984 2.942 o
-14 7 28 0.501 1.831 0.950 o
-14 7 29 9.408 7.154 1.068 o
-14 7 30 20.485 23.716 1.363 o
-14 7 31 249.094 242.080 3.512 o
-14 7 32 48.109 48.024 2.319 o
-14 7 33 45.722 41.651 1.755 o
-14 7 34 4.504 4.184 1.190 o
-14 7 35 33.819 47.083 1.957 o
-14 7 36 38.049 40.767 1.931 o
-14 7 37 2.612 1.712 1.160 o
-14 7 38 12.094 11.226 1.457 o
-14 7 39 19.527 18.756 1.645 o
-14 7 40 4.018 5.050 1.381 o
-14 7 41 33.461 33.508 1.937 o
-14 7 42 0.963 0.985 1.208 o
-14 7 43 5.871 6.693 1.330 o
-14 7 44 0.008 2.277 1.854 o
-14 8 -13 203.563 194.108 2.420 o
-14 8 -12 260.324 250.430 2.699 o
-14 8 -11 0.698 1.657 0.818 o
-14 8 -10 0.869 1.064 0.831 o
-14 8 -9 2.703 2.322 0.731 o
-14 8 -8 12.623 12.743 0.911 o
-14 8 -7 13.352 14.158 0.913 o
-14 8 -6 20.877 19.402 0.929 o
-14 8 -5 156.137 150.749 2.145 o
-14 8 -4 109.232 106.710 2.024 o
-14 8 -3 81.269 79.097 1.635 o
-14 8 -2 0.986 2.750 0.684 o
-14 8 -1 380.309 378.859 3.169 o
-14 8 0 261.023 259.461 2.743 o
-14 8 1 194.186 196.813 2.339 o
-14 8 2 175.299 168.427 2.258 o
-14 8 3 8.595 10.905 1.297 o
-14 8 4 16.771 17.523 1.210 o
-14 8 5 11.988 12.986 1.062 o
-14 8 6 21.907 21.747 1.254 o
-14 8 7 55.597 56.240 1.594 o
-14 8 8 40.244 40.292 1.618 o
-14 8 9 80.492 85.682 2.219 o
-14 8 10 852.503 840.551 5.185 o
-14 8 11 0.089 1.696 1.161 o
-14 8 12 137.033 136.043 2.209 o
-14 8 13 21.067 23.586 1.086 o
-14 8 14 115.994 110.407 1.893 o
-14 8 15 563.641 565.443 3.995 o
-14 8 16 804.726 766.082 5.285 o
-14 8 17 885.155 859.942 5.996 o
-14 8 18 138.795 132.909 2.576 o
-14 8 19 1.640 -0.010 0.795 o
-14 8 20 40.357 39.188 1.296 o
-14 8 21 4.063 5.724 0.817 o
-14 8 22 241.897 237.278 2.854 o
-14 8 23 44.679 50.559 1.676 o
-14 8 24 35.492 35.583 1.401 o
-14 8 25 0.359 -0.684 1.273 o
-14 8 26 50.472 51.507 1.689 o
-14 8 27 5.295 5.437 1.183 o
-14 8 28 1.179 -0.281 0.911 o
-14 8 29 21.723 23.422 1.382 o
-14 8 30 51.369 49.608 1.888 o
-14 8 31 3.014 2.756 0.973 o
-14 8 32 0.000 1.643 0.963 o
-14 8 33 141.648 132.896 3.001 o
-14 8 34 0.242 0.872 1.229 o
-14 8 35 0.046 0.503 1.478 o
-14 8 36 39.709 36.793 2.124 o
-14 8 37 7.147 9.393 1.467 o
-14 8 38 5.117 4.960 1.426 o
-14 8 39 5.915 3.830 1.457 o
-14 8 40 10.450 12.735 1.503 o
-14 8 41 1.803 1.773 1.332 o
-14 8 42 10.442 11.796 1.596 o
-14 9 -13 0.480 -0.047 0.849 o
-14 9 -12 24.536 24.406 1.542 o
-14 9 -11 11.809 10.167 0.997 o
-14 9 -10 6.436 5.443 1.017 o
-14 9 -9 3.330 4.162 0.795 o
-14 9 -8 32.508 35.205 1.251 o
-14 9 -7 32.094 30.108 1.520 o
-14 9 -6 57.396 58.439 1.631 o
-14 9 -5 316.607 301.819 3.207 o
-14 9 -4 19.379 18.544 1.062 o
-14 9 -3 7.903 10.282 0.881 o
-14 9 -2 3.186 3.158 0.869 o
-14 9 -1 1.554 2.664 0.834 o
-14 9 0 31.512 30.571 1.201 o
-14 9 1 260.071 254.830 3.271 o
-14 9 2 5.270 5.018 0.676 o
-14 9 3 3.502 3.647 0.762 o
-14 9 4 55.660 57.179 1.458 o
-14 9 5 0.092 2.598 0.809 o
-14 9 6 11.317 10.817 0.992 o
-14 9 7 6.657 7.778 0.748 o
-14 9 8 26.576 28.709 1.143 o
-14 9 9 1.687 2.432 0.634 o
-14 9 10 141.541 139.880 2.034 o
-14 9 11 97.568 92.769 1.361 o
-14 9 12 0.931 1.408 0.582 o
-14 9 13 128.685 124.948 1.882 o
-14 9 14 8.439 9.994 0.840 o
-14 9 15 22.550 24.362 1.065 o
-14 9 16 208.771 204.557 2.395 o
-14 9 17 63.378 67.607 1.611 o
-14 9 18 8.909 10.548 0.966 o
-14 9 19 53.037 54.460 2.049 o
-14 9 20 29.137 28.864 1.415 o
-14 9 21 12.074 12.002 0.917 o
-14 9 22 11.572 10.772 0.965 o
-14 9 23 5.595 4.954 0.915 o
-14 9 24 23.066 22.537 1.231 o
-14 9 25 13.157 12.241 1.254 o
-14 9 26 0.562 0.312 0.909 o
-14 9 27 0.207 0.658 1.007 o
-14 9 28 39.041 43.309 1.818 o
-14 9 29 0.699 1.712 1.065 o
-14 9 30 22.726 24.581 1.469 o
-14 9 31 48.172 54.693 2.658 o
-14 9 32 45.870 42.610 1.964 o
-14 9 33 0.193 0.671 1.230 o
-14 9 34 49.824 55.081 2.296 o
-14 9 35 32.468 41.073 2.193 o
-14 9 36 3.625 4.051 1.359 o
-14 9 37 67.901 69.091 2.635 o
-14 9 38 21.050 21.167 1.867 o
-14 9 39 0.770 1.793 1.322 o
-14 9 40 6.740 9.025 1.586 o
-14 9 41 66.961 61.896 2.941 o
-14 10 -13 214.309 206.641 3.116 o
-14 10 -12 0.746 2.450 1.077 o
-14 10 -11 1.429 3.642 1.001 o
-14 10 -10 278.768 265.071 3.692 o
-14 10 -9 84.465 79.555 2.429 o
-14 10 -8 75.847 72.175 2.225 o
-14 10 -7 64.273 64.244 2.318 o
-14 10 -6 2.748 1.412 0.771 o
-14 10 -5 69.635 61.135 1.546 o
-14 10 -4 4.564 5.693 0.931 o
-14 10 -3 189.725 182.793 3.241 o
-14 10 -2 161.359 156.186 2.566 o
-14 10 -1 15.491 15.182 0.995 o
-14 10 0 7.502 7.598 0.973 o
-14 10 1 7.558 7.643 1.148 o
-14 10 2 367.930 355.291 3.635 o
-14 10 3 166.757 163.107 2.982 o
-14 10 4 43.234 47.196 1.637 o
-14 10 5 1.491 1.977 0.797 o
-14 10 6 35.342 38.765 1.732 o
-14 10 7 54.468 53.878 1.519 o
-14 10 8 47.735 48.486 1.457 o
-14 10 9 11.221 11.666 1.126 o
-14 10 10 5.309 6.213 1.026 o
-14 10 11 0.714 0.589 0.638 o
-14 10 12 14.087 13.827 0.876 o
-14 10 13 128.871 119.221 2.010 o
-14 10 14 131.705 128.947 1.993 o
-14 10 15 4.065 4.531 0.917 o
-14 10 16 39.289 41.106 1.359 o
-14 10 17 16.237 17.987 1.096 o
-14 10 18 232.475 225.792 2.723 o
-14 10 19 117.738 115.877 2.247 o
-14 10 20 43.941 44.814 1.507 o
-14 10 21 12.764 12.120 1.258 o
-14 10 22 188.707 183.839 2.954 o
-14 10 23 33.072 32.424 1.485 o
-14 10 24 2.084 2.699 0.955 o
-14 10 25 60.075 58.411 1.893 o
-14 10 26 0.084 0.081 0.893 o
-14 10 27 1.933 0.961 0.917 o
-14 10 28 34.349 35.721 1.829 o
-14 10 29 96.789 91.751 2.287 o
-14 10 30 0.017 1.309 1.127 o
-14 10 31 11.342 11.473 1.313 o
-14 10 32 14.996 17.174 1.495 o
-14 10 33 2.816 0.592 1.270 o
-14 10 34 80.332 82.671 2.897 o
-14 10 35 102.194 101.188 3.036 o
-14 10 36 16.692 18.424 1.762 o
-14 10 37 25.617 24.752 1.959 o
-14 10 38 7.189 11.070 1.585 o
-14 11 -13 14.712 15.129 1.647 o
-14 11 -12 3.989 3.149 1.179 o
-14 11 -11 2.053 2.882 1.345 o
-14 11 -10 33.056 30.889 1.446 o
-14 11 -9 0.807 1.261 0.905 o
-14 11 -8 5.117 4.596 1.153 o
-14 11 -7 27.220 27.931 1.501 o
-14 11 -6 5.330 5.373 0.925 o
-14 11 -5 34.888 34.318 1.464 o
-14 11 -4 105.789 104.552 2.550 o
-14 11 -3 179.133 172.115 2.592 o
-14 11 -2 34.185 37.075 2.092 o
-14 11 -1 63.318 64.449 1.851 o
-14 11 0 23.107 23.878 1.414 o
-14 11 1 0.905 2.590 1.013 o
-14 11 2 178.583 173.351 2.945 o
-14 11 3 35.804 35.249 1.749 o
-14 11 4 359.650 349.561 5.243 o
-14 11 5 0.862 2.301 1.174 o
-14 11 6 86.240 85.063 2.341 o
-14 11 7 144.855 138.988 2.834 o
-14 11 8 1.158 1.954 1.052 o
-14 11 9 21.677 22.270 1.409 o
-14 11 10 0.212 -0.289 0.952 o
-14 11 11 15.754 18.094 1.216 o
-14 11 12 2.105 2.039 0.967 o
-14 11 13 112.217 109.377 2.060 o
-14 11 14 20.712 24.036 1.804 o
-14 11 15 2.885 4.538 1.230 o
-14 11 16 195.015 191.699 3.265 o
-14 11 17 6.168 7.221 1.128 o
-14 11 18 12.470 13.491 1.398 o
-14 11 19 102.599 104.540 2.462 o
-14 11 20 12.398 14.028 1.186 o
-14 11 21 2.922 2.598 0.957 o
-14 11 22 91.122 93.073 2.395 o
-14 11 23 132.444 126.051 2.672 o
-14 11 24 63.368 61.137 2.065 o
-14 11 25 9.759 10.768 1.262 o
-14 11 26 16.697 21.693 1.934 o
-14 11 27 0.573 2.304 1.261 o
-14 11 28 25.027 24.723 1.933 o
-14 11 29 5.453 5.619 1.353 o
-14 11 30 13.308 13.129 1.530 o
-14 11 31 0.196 2.991 1.419 o
-14 11 32 2.785 1.714 1.619 o
-14 11 33 107.941 107.460 3.549 o
-14 11 34 24.099 27.926 2.342 o
-14 11 35 41.298 47.556 2.815 o
-14 11 36 56.469 54.554 2.913 o
-14 12 -13 4.092 4.862 1.198 o
-14 12 -12 126.739 124.823 2.786 o
-14 12 -11 13.977 14.614 1.826 o
-14 12 -10 0.019 2.533 1.178 o
-14 12 -9 10.901 10.423 1.660 o
-14 12 -8 14.976 14.360 1.395 o
-14 12 -7 9.106 9.101 1.206 o
-14 12 -6 53.694 52.686 2.335 o
-14 12 -5 0.018 0.382 1.199 o
-14 12 -4 22.424 24.103 1.445 o
-14 12 -3 110.952 105.957 3.026 o
-14 12 -2 29.399 36.327 1.632 o
-14 12 -1 119.806 118.135 2.501 o
-14 12 0 0.272 2.059 1.043 o
-14 12 1 8.997 10.629 1.273 o
-14 12 2 293.562 282.727 4.106 o
-14 12 3 12.389 13.171 1.393 o
-14 12 4 0.355 1.856 1.092 o
-14 12 5 1.355 1.598 1.050 o
-14 12 6 42.089 43.764 2.037 o
-14 12 7 41.489 42.473 1.874 o
-14 12 8 7.813 8.567 1.236 o
-14 12 9 9.606 10.831 1.663 o
-14 12 10 8.262 7.655 1.230 o
-14 12 11 0.536 1.809 1.217 o
-14 12 12 11.731 11.485 1.341 o
-14 12 13 11.626 14.043 1.399 o
-14 12 14 69.173 65.066 2.252 o
-14 12 15 38.514 40.214 1.894 o
-14 12 16 9.295 11.436 1.118 o
-14 12 17 4.550 4.209 1.004 o
-14 12 18 5.571 2.951 1.316 o
-14 12 19 1.812 2.028 1.116 o
-14 12 20 3.702 2.500 1.035 o
-14 12 21 1.778 0.898 1.074 o
-14 12 22 1.331 1.873 1.188 o
-14 12 23 4.049 4.029 1.095 o
-14 12 24 60.833 58.888 2.014 o
-14 12 25 8.488 10.417 1.217 o
-14 12 26 2.051 0.478 1.182 o
-14 12 27 21.215 17.949 1.523 o
-14 12 28 34.634 33.156 2.073 o
-14 12 29 21.258 19.459 1.803 o
-14 12 30 11.598 9.212 1.558 o
-14 12 31 0.125 0.891 1.671 o
-14 12 32 33.858 36.561 3.013 o
-14 12 33 2.573 4.492 1.929 o
-14 13 -13 25.294 29.040 1.787 o
-14 13 -12 46.392 49.325 2.215 o
-14 13 -11 38.952 35.224 2.147 o
-14 13 -10 23.238 26.416 1.822 o
-14 13 -9 133.912 129.107 2.929 o
-14 13 -8 3.114 4.532 1.302 o
-14 13 -7 24.015 23.313 1.652 o
-14 13 -6 14.312 15.656 1.440 o
-14 13 -5 2.213 0.325 1.173 o
-14 13 -4 13.769 16.582 1.375 o
-14 13 -3 15.608 13.674 1.465 o
-14 13 -2 0.750 0.419 1.053 o
-14 13 -1 1.628 2.608 1.162 o
-14 13 0 13.806 14.666 1.369 o
-14 13 1 4.526 5.399 1.177 o
-14 13 2 7.289 7.149 1.206 o
-14 13 3 0.840 0.657 1.170 o
-14 13 4 4.168 4.411 1.174 o
-14 13 5 12.207 12.583 1.517 o
-14 13 6 1.660 1.670 1.278 o
-14 13 7 53.461 57.619 2.153 o
-14 13 8 0.629 1.531 1.073 o
-14 13 9 26.755 27.717 1.749 o
-14 13 10 30.979 32.341 1.851 o
-14 13 11 64.228 65.109 2.408 o
-14 13 12 21.329 20.830 2.027 o
-14 13 13 2.391 1.951 1.272 o
-14 13 14 21.305 23.109 1.697 o
-14 13 15 0.327 1.603 1.255 o
-14 13 16 11.963 11.472 1.406 o
-14 13 17 55.407 57.810 2.264 o
-14 13 18 96.465 91.048 2.756 o
-14 13 19 30.293 34.596 1.973 o
-14 13 20 19.761 19.520 1.813 o
-14 13 21 1.266 1.525 1.241 o
-14 13 22 0.680 3.891 1.286 o
-14 13 23 0.002 4.235 1.299 o
-14 13 24 4.378 3.336 1.954 o
-14 13 25 56.750 58.552 2.732 o
-14 13 26 11.127 10.470 2.084 o
-14 13 27 9.278 10.397 1.720 o
-14 13 28 8.337 9.979 2.047 o
-14 13 29 0.248 1.040 1.602 o
-14 14 -11 42.184 36.308 2.643 o
-14 14 -10 30.443 26.717 2.068 o
-14 14 -9 5.107 6.453 1.293 o
-14 14 -8 0.556 0.629 1.349 o
-14 14 -7 37.661 42.469 2.144 o
-14 14 -6 0.083 1.143 1.544 o
-14 14 -5 1.437 3.368 1.315 o
-14 14 -4 1.191 1.440 1.311 o
-14 14 -3 21.636 18.885 1.904 o
-14 14 -2 0.520 1.031 1.331 o
-14 14 -1 2.580 3.128 1.588 o
-14 14 0 0.009 1.914 1.225 o
-14 14 1 27.618 26.661 1.665 o
-14 14 2 24.762 27.053 1.712 o
-14 14 3 15.265 15.819 1.470 o
-14 14 4 2.564 2.672 1.115 o
-14 14 5 0.421 2.215 1.302 o
-14 14 6 4.394 6.992 1.889 o
-14 14 7 73.876 93.810 3.414 o
-14 14 8 71.249 77.227 3.849 o
-14 14 9 11.600 15.562 1.765 o
-14 14 10 14.097 13.033 1.742 o
-14 14 11 23.129 21.697 1.926 o
-14 14 12 0.553 1.731 1.497 o
-14 14 13 17.555 15.920 2.611 o
-14 14 14 55.477 68.978 3.561 o
-14 14 15 3.993 5.910 1.902 o
-14 14 16 1.975 3.803 1.883 o
-14 14 17 17.348 16.777 2.439 o
-14 14 18 1.442 1.860 1.741 o
-14 14 19 53.940 55.642 3.283 o
-14 14 20 0.214 3.503 1.828 o
-14 14 21 58.149 63.296 3.550 o
-14 14 22 20.997 20.179 2.858 o
-14 14 23 23.194 18.438 2.411 o
-14 14 24 16.882 18.855 2.383 o
-14 15 -4 4.293 9.128 7.365 o
-14 15 -3 22.198 24.271 2.199 o
-14 15 -2 26.317 24.206 1.887 o
-14 15 -1 11.810 13.979 1.680 o
-14 15 0 0.006 -0.701 1.410 o
-14 15 1 0.062 -1.255 1.255 o
-14 15 2 84.763 85.475 2.853 o
-14 15 3 39.156 34.609 3.022 o
-14 15 4 0.103 -0.661 1.563 o
-14 15 5 22.848 21.925 2.179 o
-14 15 6 3.779 0.720 1.850 o
-14 15 7 0.756 -1.642 1.642 o
-14 15 8 0.485 -1.276 1.636 o
-14 15 9 18.499 16.692 2.101 o
-14 15 10 12.064 11.032 1.905 o
-14 15 11 31.477 30.088 3.490 o
-14 15 12 3.776 3.575 1.826 o
-14 15 13 59.329 57.673 3.652 o
-14 15 14 47.263 42.760 2.888 o
-14 15 15 1.403 2.506 1.736 o
-14 15 16 0.022 2.996 1.796 o
-14 15 17 28.841 32.748 2.651 o
-13 0 -11 61.988 56.486 1.781 o
-13 0 -9 719.075 754.201 4.763 o
-13 0 -7 42.319 36.158 1.108 o
-13 0 -5 187.926 161.153 2.082 o
-13 0 -3 6.934 1.183 0.744 o
-13 0 -1 258.806 218.433 2.229 o
-13 0 1 2307.520 2255.690 9.758 o
-13 0 3 828.628 773.598 5.520 o
-13 0 5 2717.960 2878.060 11.709 o
-13 0 7 972.337 895.379 6.500 o
-13 0 9 295.114 294.736 3.887 o
-13 0 11 324.249 324.270 4.513 o
-13 0 13 2681.590 2500.330 11.594 o
-13 0 15 815.009 771.826 5.780 o
-13 0 17 79.841 71.278 2.365 o
-13 0 19 13.039 13.581 1.510 o
-13 0 21 47.644 45.653 1.852 o
-13 0 23 758.770 699.667 6.472 o
-13 0 25 37.380 26.389 1.653 o
-13 0 27 2829.840 2714.130 18.213 o
-13 0 29 12.369 11.908 2.107 o
-13 0 31 469.688 431.314 5.467 o
-13 0 33 42.971 48.186 3.309 o
-13 0 35 313.721 308.987 4.788 o
-13 0 37 0.636 1.540 1.599 o
-13 0 39 351.524 333.607 6.499 o
-13 0 41 1.201 -0.055 1.187 o
-13 0 43 61.451 55.215 3.145 o
-13 0 45 401.874 377.955 7.152 o
-13 0 47 5.095 10.274 1.995 o
-13 0 49 106.410 117.001 4.436 o
-13 1 -12 452.857 448.646 2.946 o
-13 1 -11 18.665 17.775 0.919 o
-13 1 -10 215.111 223.870 2.002 o
-13 1 -9 8.881 12.828 0.778 o
-13 1 -8 71.437 72.180 1.205 o
-13 1 -7 423.062 356.192 2.581 o
-13 1 -6 100.580 95.111 1.219 o
-13 1 -5 1845.380 1734.970 5.744 o
-13 1 -4 564.147 595.940 2.927 o
-13 1 -3 228.497 201.778 2.043 o
-13 1 -2 301.972 256.812 2.337 o
-13 1 -1 42.046 41.094 0.925 o
-13 1 0 3237.570 3234.470 9.391 o
-13 1 1 188.450 175.884 1.777 o
-13 1 2 11.957 8.891 0.873 o
-13 1 3 2524.370 2442.510 7.127 o
-13 1 4 12.558 7.579 0.759 o
-13 1 5 1476.440 1538.080 5.278 o
-13 1 6 31.851 40.556 1.195 o
-13 1 7 184.745 175.602 2.166 o
-13 1 8 252.786 255.527 2.273 o
-13 1 9 235.806 249.095 2.333 o
-13 1 10 476.258 473.004 3.592 o
-13 1 11 422.027 470.387 3.335 o
-13 1 12 95.484 94.659 1.496 o
-13 1 13 184.622 169.081 2.221 o
-13 1 14 54.496 49.829 1.434 o
-13 1 15 837.574 851.686 4.108 o
-13 1 16 127.476 128.547 2.194 o
-13 1 17 271.107 273.134 2.813 o
-13 1 18 271.467 276.701 2.499 o
-13 1 19 63.231 61.262 1.574 o
-13 1 20 7.505 7.263 1.109 o
-13 1 21 4.988 4.397 0.879 o
-13 1 22 53.265 48.324 1.425 o
-13 1 23 0.074 -0.125 0.816 o
-13 1 24 32.835 31.368 1.232 o
-13 1 25 66.399 63.955 1.672 o
-13 1 26 109.692 106.732 2.447 o
-13 1 27 73.858 70.912 1.893 o
-13 1 28 97.200 96.044 1.886 o
-13 1 29 575.273 546.707 5.813 o
-13 1 30 281.930 277.268 2.750 o
-13 1 31 120.862 117.114 2.328 o
-13 1 32 0.413 0.167 0.637 o
-13 1 33 4.560 4.504 0.856 o
-13 1 34 122.112 123.006 2.351 o
-13 1 35 141.545 138.530 2.094 o
-13 1 36 79.597 81.011 1.921 o
-13 1 37 42.769 43.662 1.709 o
-13 1 38 13.389 12.696 1.138 o
-13 1 39 4.017 4.091 0.971 o
-13 1 40 29.984 30.940 1.748 o
-13 1 41 34.195 33.975 1.666 o
-13 1 42 10.742 9.976 1.203 o
-13 1 43 0.850 2.407 1.335 o
-13 1 44 57.938 60.361 2.116 o
-13 1 45 6.480 9.541 1.344 o
-13 1 46 55.921 59.158 2.380 o
-13 1 47 9.574 12.031 1.841 o
-13 1 48 17.555 17.081 1.783 o
-13 1 49 16.838 20.725 2.793 o
-13 2 -12 160.725 151.065 2.191 o
-13 2 -11 2.878 3.209 0.714 o
-13 2 -10 54.050 56.102 1.076 o
-13 2 -9 13.427 18.430 0.704 o
-13 2 -8 9.914 10.465 0.636 o
-13 2 -7 202.882 199.273 2.006 o
-13 2 -6 58.640 53.875 1.139 o
-13 2 -5 334.942 345.666 2.009 o
-13 2 -4 72.115 51.634 0.980 o
-13 2 -3 627.608 545.719 2.613 o
-13 2 -2 0.706 0.862 0.554 o
-13 2 -1 0.329 1.230 0.594 o
-13 2 0 34.828 22.731 0.699 o
-13 2 1 3151.310 2948.290 8.866 o
-13 2 2 952.571 895.150 4.088 o
-13 2 3 189.422 201.910 1.973 o
-13 2 4 1.328 3.979 0.603 o
-13 2 5 524.551 495.692 3.147 o
-13 2 6 894.905 828.436 3.500 o
-13 2 7 487.058 454.981 3.241 o
-13 2 8 3313.050 3213.090 9.638 o
-13 2 9 92.372 90.716 1.538 o
-13 2 10 73.983 94.028 1.574 o
-13 2 11 0.908 0.219 0.741 o
-13 2 12 77.475 99.078 1.418 o
-13 2 13 22.976 29.236 0.990 o
-13 2 14 540.586 447.083 3.266 o
-13 2 15 1653.500 1444.830 5.579 o
-13 2 16 467.643 480.630 3.690 o
-13 2 17 674.107 668.402 4.101 o
-13 2 18 81.960 84.735 1.780 o
-13 2 19 7.360 8.195 0.943 o
-13 2 20 0.059 1.016 0.668 o
-13 2 21 107.803 111.664 1.587 o
-13 2 22 138.834 142.482 2.115 o
-13 2 23 0.086 0.162 0.922 o
-13 2 24 21.472 19.375 1.362 o
-13 2 25 30.532 28.454 1.217 o
-13 2 26 96.982 97.629 1.977 o
-13 2 27 96.931 95.340 2.399 o
-13 2 28 639.563 619.921 6.618 o
-13 2 29 203.688 199.236 3.144 o
-13 2 30 270.839 261.413 2.827 o
-13 2 31 149.188 147.083 2.017 o
-13 2 32 16.097 17.472 1.160 o
-13 2 33 5.931 7.590 0.818 o
-13 2 34 20.529 21.630 1.010 o
-13 2 35 13.775 11.917 1.096 o
-13 2 36 7.798 7.257 1.319 o
-13 2 37 1.580 1.707 0.871 o
-13 2 38 28.473 26.230 1.668 o
-13 2 39 111.750 109.081 2.644 o
-13 2 40 16.088 17.275 1.413 o
-13 2 41 7.661 10.744 1.240 o
-13 2 42 2.347 4.321 1.252 o
-13 2 43 5.158 4.720 1.215 o
-13 2 44 39.184 39.687 2.182 o
-13 2 45 30.750 31.430 2.122 o
-13 2 46 3.759 5.684 1.337 o
-13 2 47 72.785 78.042 2.949 o
-13 2 48 22.657 24.079 1.947 o
-13 3 -12 229.225 235.802 2.691 o
-13 3 -11 195.925 187.013 2.121 o
-13 3 -10 0.790 1.114 0.611 o
-13 3 -9 40.154 45.487 1.080 o
-13 3 -8 5.604 5.150 0.586 o
-13 3 -7 11.715 10.446 0.786 o
-13 3 -6 9.846 9.849 0.738 o
-13 3 -5 314.617 315.146 2.513 o
-13 3 -4 695.335 687.436 3.403 o
-13 3 -3 268.496 265.477 2.681 o
-13 3 -2 154.545 121.856 1.731 o
-13 3 -1 108.894 96.288 1.328 o
-13 3 0 43.486 32.922 0.835 o
-13 3 1 130.016 115.597 1.295 o
-13 3 2 66.807 77.090 1.068 o
-13 3 3 0.001 0.476 0.518 o
-13 3 4 0.255 2.068 0.609 o
-13 3 5 13.330 9.737 0.751 o
-13 3 6 1383.530 1356.900 4.764 o
-13 3 7 648.173 624.855 3.785 o
-13 3 8 27.169 21.970 0.993 o
-13 3 9 181.696 181.010 1.826 o
-13 3 10 6.050 6.015 0.761 o
-13 3 11 122.298 139.539 1.668 o
-13 3 12 942.399 909.781 4.049 o
-13 3 13 34.625 32.358 1.062 o
-13 3 14 638.291 647.119 3.783 o
-13 3 15 1348.630 1269.580 4.932 o
-13 3 16 171.382 151.352 1.963 o
-13 3 17 514.663 472.267 3.604 o
-13 3 18 101.928 121.876 1.721 o
-13 3 19 106.317 101.639 1.897 o
-13 3 20 198.965 191.314 2.542 o
-13 3 21 0.111 1.360 1.042 o
-13 3 22 732.656 714.198 4.956 o
-13 3 23 220.538 209.962 2.425 o
-13 3 24 952.541 920.675 5.416 o
-13 3 25 23.672 22.482 1.270 o
-13 3 26 141.563 143.741 3.265 o
-13 3 27 0.691 0.799 1.058 o
-13 3 28 345.194 327.717 3.923 o
-13 3 29 144.150 140.703 2.045 o
-13 3 30 14.232 12.154 0.952 o
-13 3 31 4.587 6.302 0.809 o
-13 3 32 85.201 80.292 1.557 o
-13 3 33 10.976 12.692 1.077 o
-13 3 34 35.372 36.091 1.604 o
-13 3 35 9.324 9.709 1.094 o
-13 3 36 14.824 14.538 1.005 o
-13 3 37 45.495 43.169 1.468 o
-13 3 38 267.422 253.391 3.014 o
-13 3 39 129.578 129.855 2.674 o
-13 3 40 116.698 111.119 2.566 o
-13 3 41 5.263 6.020 1.353 o
-13 3 42 23.023 24.739 1.928 o
-13 3 43 53.591 57.661 2.513 o
-13 3 44 28.175 30.919 2.028 o
-13 3 45 2.210 2.925 1.305 o
-13 3 46 0.221 1.828 1.447 o
-13 3 47 0.552 -0.236 1.293 o
-13 3 48 11.124 11.851 1.560 o
-13 4 -12 179.240 184.099 2.002 o
-13 4 -11 458.750 442.364 3.837 o
-13 4 -10 87.805 84.960 1.584 o
-13 4 -9 31.268 35.518 0.919 o
-13 4 -8 162.157 155.811 1.914 o
-13 4 -7 26.346 25.296 0.875 o
-13 4 -6 118.440 109.960 1.531 o
-13 4 -5 0.803 1.778 0.658 o
-13 4 -4 291.183 298.859 2.699 o
-13 4 -3 1.529 3.852 0.584 o
-13 4 -2 0.012 1.099 0.590 o
-13 4 -1 1.520 1.688 0.565 o
-13 4 0 198.322 188.540 1.951 o
-13 4 1 30.880 26.360 0.760 o
-13 4 2 36.650 31.521 0.896 o
-13 4 3 1193.530 1117.050 4.406 o
-13 4 4 1.825 1.506 0.623 o
-13 4 5 1.361 5.768 0.623 o
-13 4 6 246.691 252.422 2.173 o
-13 4 7 564.987 542.709 3.094 o
-13 4 8 461.646 462.510 2.847 o
-13 4 9 23.831 26.299 0.951 o
-13 4 10 341.917 335.441 2.613 o
-13 4 11 15.976 17.879 0.985 o
-13 4 12 19.669 35.886 1.124 o
-13 4 13 530.852 471.373 3.855 o
-13 4 14 57.668 56.170 1.234 o
-13 4 15 1.461 1.667 0.776 o
-13 4 16 40.967 50.666 1.205 o
-13 4 17 1.669 1.418 0.756 o
-13 4 18 16.397 20.921 1.043 o
-13 4 19 58.333 59.622 1.502 o
-13 4 20 42.047 44.636 1.162 o
-13 4 21 104.718 114.705 1.932 o
-13 4 22 392.576 388.610 4.078 o
-13 4 23 0.083 0.234 0.805 o
-13 4 24 1.757 1.498 0.986 o
-13 4 25 146.699 143.356 3.127 o
-13 4 26 57.554 63.409 1.926 o
-13 4 27 53.533 54.114 2.082 o
-13 4 28 24.944 26.901 1.153 o
-13 4 29 207.687 206.999 3.101 o
-13 4 30 77.296 79.212 1.428 o
-13 4 31 12.329 14.213 1.133 o
-13 4 32 264.812 259.300 2.742 o
-13 4 33 314.847 304.709 3.858 o
-13 4 34 1.577 2.570 0.907 o
-13 4 35 51.289 54.181 1.603 o
-13 4 36 78.261 80.658 1.793 o
-13 4 37 3.506 6.011 0.994 o
-13 4 38 6.367 6.909 1.105 o
-13 4 39 108.044 106.401 2.394 o
-13 4 40 7.960 8.359 1.291 o
-13 4 41 0.315 0.134 1.097 o
-13 4 42 89.094 90.867 2.581 o
-13 4 43 15.126 18.272 1.748 o
-13 4 44 81.762 83.051 2.798 o
-13 4 45 13.825 17.431 1.651 o
-13 4 46 4.994 7.081 2.029 o
-13 4 47 203.429 197.163 3.704 o
-13 5 -12 403.878 391.941 3.720 o
-13 5 -11 989.182 964.653 4.930 o
-13 5 -10 140.642 136.568 2.162 o
-13 5 -9 3.556 3.526 0.685 o
-13 5 -8 43.789 42.018 1.216 o
-13 5 -7 28.368 26.941 1.141 o
-13 5 -6 359.490 361.239 2.571 o
-13 5 -5 117.696 112.575 1.766 o
-13 5 -4 9.868 13.855 0.705 o
-13 5 -3 33.619 30.527 0.939 o
-13 5 -2 79.088 79.296 1.124 o
-13 5 -1 0.161 0.348 0.527 o
-13 5 0 413.064 417.090 2.871 o
-13 5 1 19.751 18.340 0.800 o
-13 5 2 944.957 952.256 4.347 o
-13 5 3 1.379 0.547 0.835 o
-13 5 4 335.050 335.572 2.745 o
-13 5 5 17.539 8.461 0.777 o
-13 5 6 27.286 37.359 1.102 o
-13 5 7 19.351 14.200 0.890 o
-13 5 8 322.138 337.379 2.646 o
-13 5 9 77.787 79.365 1.396 o
-13 5 10 205.588 212.642 2.214 o
-13 5 11 180.111 184.675 1.945 o
-13 5 12 28.585 25.746 1.062 o
-13 5 13 1428.700 1418.000 5.827 o
-13 5 14 261.360 274.262 2.458 o
-13 5 15 220.883 210.791 2.318 o
-13 5 16 422.962 442.015 3.763 o
-13 5 17 3.434 3.032 0.810 o
-13 5 18 26.079 31.708 1.160 o
-13 5 19 196.056 216.673 2.097 o
-13 5 20 0.494 1.245 0.915 o
-13 5 21 15.837 14.205 1.071 o
-13 5 22 584.102 593.882 4.357 o
-13 5 23 252.970 249.912 3.063 o
-13 5 24 58.160 65.097 1.929 o
-13 5 25 57.348 57.238 2.076 o
-13 5 26 68.520 66.113 1.599 o
-13 5 27 30.162 30.113 1.400 o
-13 5 28 20.279 21.527 1.131 o
-13 5 29 170.011 167.541 2.351 o
-13 5 30 19.797 20.872 1.120 o
-13 5 31 242.983 238.362 3.244 o
-13 5 32 12.520 13.354 1.164 o
-13 5 33 3.277 3.702 0.953 o
-13 5 34 357.490 345.783 4.210 o
-13 5 35 21.898 22.506 1.156 o
-13 5 36 31.032 31.154 1.555 o
-13 5 37 0.060 -0.873 0.873 o
-13 5 38 16.516 17.085 1.295 o
-13 5 39 103.719 100.926 2.843 o
-13 5 40 138.973 137.164 2.997 o
-13 5 41 22.700 23.670 1.588 o
-13 5 42 0.228 0.953 1.193 o
-13 5 43 41.309 43.430 2.039 o
-13 5 44 69.186 74.793 2.578 o
-13 5 45 0.061 0.888 1.303 o
-13 5 46 3.300 4.488 1.408 o
-13 6 -12 181.562 177.232 2.293 o
-13 6 -11 85.011 87.684 1.478 o
-13 6 -10 403.142 372.997 3.056 o
-13 6 -9 35.600 33.497 1.203 o
-13 6 -8 55.312 54.182 1.356 o
-13 6 -7 258.808 249.024 2.005 o
-13 6 -6 532.513 515.825 3.706 o
-13 6 -5 390.633 384.780 3.303 o
-13 6 -4 76.010 71.160 1.535 o
-13 6 -3 72.867 74.668 1.138 o
-13 6 -2 195.575 192.215 2.425 o
-13 6 -1 7.664 8.906 0.737 o
-13 6 0 101.469 110.816 1.548 o
-13 6 1 20.494 17.559 0.859 o
-13 6 2 147.201 147.732 1.933 o
-13 6 3 29.007 32.525 0.929 o
-13 6 4 68.267 67.415 1.178 o
-13 6 5 141.185 155.478 1.613 o
-13 6 6 1.549 2.527 0.661 o
-13 6 7 240.270 223.981 2.017 o
-13 6 8 67.484 72.231 1.569 o
-13 6 9 359.380 342.704 2.490 o
-13 6 10 301.856 317.790 2.873 o
-13 6 11 5.280 5.248 0.822 o
-13 6 12 33.197 41.193 1.250 o
-13 6 13 161.347 179.548 2.030 o
-13 6 14 260.559 276.552 2.887 o
-13 6 15 153.093 155.047 1.904 o
-13 6 16 313.290 300.765 3.405 o
-13 6 17 6.483 8.834 1.211 o
-13 6 18 24.259 23.913 1.480 o
-13 6 19 11.813 16.868 1.390 o
-13 6 20 0.829 2.809 1.117 o
-13 6 21 20.337 18.287 1.483 o
-13 6 22 276.537 262.871 3.698 o
-13 6 23 212.764 209.191 3.347 o
-13 6 24 76.307 80.719 1.498 o
-13 6 25 234.799 234.684 2.981 o
-13 6 26 193.635 196.992 3.333 o
-13 6 27 4.477 5.451 1.062 o
-13 6 28 0.207 -0.629 0.668 o
-13 6 29 10.210 9.338 1.255 o
-13 6 30 142.689 136.439 2.369 o
-13 6 31 102.076 100.183 1.936 o
-13 6 32 138.156 130.566 2.326 o
-13 6 33 91.668 92.474 2.678 o
-13 6 34 61.063 63.642 1.812 o
-13 6 35 54.737 56.181 1.850 o
-13 6 36 24.007 24.150 1.462 o
-13 6 37 21.898 23.790 1.490 o
-13 6 38 2.152 2.971 1.037 o
-13 6 39 2.705 4.300 1.210 o
-13 6 40 7.117 7.634 1.260 o
-13 6 41 75.196 76.730 2.958 o
-13 6 42 10.809 11.164 1.410 o
-13 6 43 26.922 31.635 1.844 o
-13 6 44 8.620 9.481 1.527 o
-13 6 45 0.055 0.680 1.615 o
-13 7 -12 27.072 26.595 1.193 o
-13 7 -11 5.333 5.210 0.818 o
-13 7 -10 108.319 105.946 1.628 o
-13 7 -9 360.312 348.424 2.956 o
-13 7 -8 130.446 129.565 1.651 o
-13 7 -7 85.711 84.352 1.858 o
-13 7 -6 348.307 338.704 3.689 o
-13 7 -5 273.038 274.169 3.321 o
-13 7 -4 570.736 567.610 4.352 o
-13 7 -3 190.492 191.423 2.362 o
-13 7 -2 87.274 90.790 1.626 o
-13 7 -1 0.043 -0.130 0.683 o
-13 7 0 11.924 8.857 0.904 o
-13 7 1 129.105 128.113 2.296 o
-13 7 2 0.074 0.573 0.718 o
-13 7 3 167.982 164.719 2.367 o
-13 7 4 80.779 79.567 1.534 o
-13 7 5 19.761 21.439 1.137 o
-13 7 6 377.046 384.821 3.601 o
-13 7 7 83.958 77.273 1.480 o
-13 7 8 6.309 10.709 0.918 o
-13 7 9 374.200 384.440 2.997 o
-13 7 10 5.802 6.380 0.990 o
-13 7 11 57.084 55.340 1.489 o
-13 7 12 289.633 267.487 2.729 o
-13 7 13 103.058 109.669 1.870 o
-13 7 14 0.132 1.198 1.092 o
-13 7 15 40.009 41.158 1.433 o
-13 7 16 128.013 129.838 2.477 o
-13 7 17 85.471 78.999 1.854 o
-13 7 18 883.335 865.331 7.310 o
-13 7 19 737.278 716.879 5.822 o
-13 7 20 87.201 84.312 2.153 o
-13 7 21 18.377 19.344 1.050 o
-13 7 22 182.599 180.382 2.395 o
-13 7 23 66.697 71.559 2.176 o
-13 7 24 1.947 2.872 0.863 o
-13 7 25 105.724 104.124 2.562 o
-13 7 26 29.762 31.388 1.612 o
-13 7 27 128.842 128.979 3.129 o
-13 7 28 6.085 4.231 0.913 o
-13 7 29 3.850 3.676 1.198 o
-13 7 30 163.476 160.903 2.684 o
-13 7 31 41.078 41.670 1.489 o
-13 7 32 67.219 72.083 2.071 o
-13 7 33 120.474 119.198 2.339 o
-13 7 34 15.228 17.727 1.323 o
-13 7 35 3.653 5.721 1.172 o
-13 7 36 98.322 93.015 2.488 o
-13 7 37 69.951 68.857 2.384 o
-13 7 38 0.008 1.082 1.234 o
-13 7 39 11.545 8.833 1.336 o
-13 7 40 35.604 33.401 1.927 o
-13 7 41 59.049 56.857 2.322 o
-13 7 42 32.160 34.320 2.175 o
-13 7 43 0.067 1.026 1.230 o
-13 7 44 37.971 38.255 2.453 o
-13 8 -12 215.181 211.610 2.634 o
-13 8 -11 19.185 19.044 1.030 o
-13 8 -10 160.989 164.726 2.502 o
-13 8 -9 7.861 10.376 0.904 o
-13 8 -8 39.778 39.056 1.267 o
-13 8 -7 396.840 383.944 3.420 o
-13 8 -6 124.784 119.751 1.968 o
-13 8 -5 0.362 1.832 0.678 o
-13 8 -4 334.876 335.581 3.181 o
-13 8 -3 670.149 642.148 4.843 o
-13 8 -2 49.974 48.970 1.731 o
-13 8 -1 45.513 47.751 1.467 o
-13 8 0 37.816 38.669 1.298 o
-13 8 1 7.784 8.817 1.107 o
-13 8 2 40.618 38.471 1.220 o
-13 8 3 251.574 248.899 3.101 o
-13 8 4 3.641 5.282 0.796 o
-13 8 5 673.921 662.177 4.349 o
-13 8 6 101.728 99.691 1.677 o
-13 8 7 21.609 19.071 1.367 o
-13 8 8 21.456 20.708 0.968 o
-13 8 9 35.083 33.284 1.292 o
-13 8 10 183.684 191.454 2.541 o
-13 8 11 114.281 113.936 2.207 o
-13 8 12 17.510 17.270 1.238 o
-13 8 13 107.624 107.076 1.983 o
-13 8 14 24.113 26.674 1.377 o
-13 8 15 184.249 177.582 2.767 o
-13 8 16 3.061 3.502 0.630 o
-13 8 17 103.434 101.423 1.947 o
-13 8 18 36.000 37.964 1.165 o
-13 8 19 168.850 167.074 2.606 o
-13 8 20 170.637 167.601 2.321 o
-13 8 21 5.611 4.606 1.096 o
-13 8 22 61.049 63.163 2.208 o
-13 8 23 8.553 8.063 1.230 o
-13 8 24 19.545 20.712 1.388 o
-13 8 25 42.847 41.944 1.747 o
-13 8 26 5.306 2.786 1.211 o
-13 8 27 127.628 121.906 2.659 o
-13 8 28 287.568 267.632 4.131 o
-13 8 29 14.289 15.505 1.247 o
-13 8 30 0.227 -0.754 0.994 o
-13 8 31 25.333 24.021 1.409 o
-13 8 32 24.299 23.290 1.640 o
-13 8 33 0.205 1.225 1.206 o
-13 8 34 15.354 14.968 1.419 o
-13 8 35 4.326 3.703 1.225 o
-13 8 36 2.618 2.804 1.267 o
-13 8 37 61.747 66.545 2.472 o
-13 8 38 2.109 3.706 1.246 o
-13 8 39 10.929 9.986 1.525 o
-13 8 40 2.652 3.326 1.355 o
-13 8 41 37.352 38.764 2.116 o
-13 8 42 97.417 88.240 3.302 o
-13 8 43 3.768 2.124 1.893 o
-13 9 -12 125.411 122.547 2.299 o
-13 9 -11 47.577 46.735 1.446 o
-13 9 -10 29.011 27.649 1.191 o
-13 9 -9 3.499 3.919 0.999 o
-13 9 -8 158.626 151.649 2.838 o
-13 9 -7 57.794 58.072 1.596 o
-13 9 -6 70.172 74.131 1.790 o
-13 9 -5 152.203 146.462 2.255 o
-13 9 -4 88.675 85.416 2.033 o
-13 9 -3 114.200 113.109 2.386 o
-13 9 -2 2.082 3.688 0.818 o
-13 9 -1 138.013 134.354 1.885 o
-13 9 0 27.822 27.572 1.017 o
-13 9 1 4.566 5.212 0.759 o
-13 9 2 14.825 13.463 0.908 o
-13 9 3 34.672 33.516 1.416 o
-13 9 4 542.407 527.147 4.487 o
-13 9 5 235.354 231.968 2.767 o
-13 9 6 5.702 6.369 0.688 o
-13 9 7 535.073 514.830 3.902 o
-13 9 8 4.726 6.295 0.627 o
-13 9 9 553.498 544.259 3.977 o
-13 9 10 60.221 59.682 1.568 o
-13 9 11 0.293 0.100 0.561 o
-13 9 12 168.094 165.900 1.978 o
-13 9 13 47.670 48.996 1.452 o
-13 9 14 67.140 69.504 1.677 o
-13 9 15 74.549 75.648 1.375 o
-13 9 16 140.672 135.356 2.496 o
-13 9 17 148.800 147.977 2.387 o
-13 9 18 97.085 98.841 1.768 o
-13 9 19 14.048 14.560 1.138 o
-13 9 20 0.638 0.672 0.718 o
-13 9 21 39.325 40.310 1.745 o
-13 9 22 174.010 167.092 3.000 o
-13 9 23 2.663 3.438 1.077 o
-13 9 24 0.264 1.059 1.131 o
-13 9 25 23.518 23.454 1.375 o
-13 9 26 25.676 24.077 1.368 o
-13 9 27 5.400 5.688 1.086 o
-13 9 28 18.285 19.616 1.739 o
-13 9 29 80.189 79.948 2.105 o
-13 9 30 75.806 77.086 2.214 o
-13 9 31 0.284 0.220 1.077 o
-13 9 32 28.429 30.779 1.820 o
-13 9 33 0.071 1.250 1.095 o
-13 9 34 6.097 6.814 1.408 o
-13 9 35 0.070 -1.168 1.168 o
-13 9 36 2.911 1.194 1.345 o
-13 9 37 0.270 1.198 1.265 o
-13 9 38 1.625 2.565 1.337 o
-13 9 39 2.626 3.503 1.397 o
-13 9 40 2.369 5.557 1.448 o
-13 9 41 10.357 11.511 1.664 o
-13 10 -12 5.570 4.385 0.975 o
-13 10 -11 7.956 6.225 1.168 o
-13 10 -10 18.449 18.297 1.329 o
-13 10 -9 46.735 45.627 1.869 o
-13 10 -8 2.642 2.084 1.036 o
-13 10 -7 0.399 -0.161 0.960 o
-13 10 -6 1.233 -0.248 0.915 o
-13 10 -5 39.565 39.904 1.279 o
-13 10 -4 15.034 16.837 0.967 o
-13 10 -3 108.892 102.973 2.236 o
-13 10 -2 98.017 97.780 2.095 o
-13 10 -1 4.267 6.007 0.969 o
-13 10 0 1.933 2.307 0.868 o
-13 10 1 11.104 13.991 1.027 o
-13 10 2 242.014 235.739 3.400 o
-13 10 3 29.492 30.375 1.194 o
-13 10 4 87.317 85.236 1.852 o
-13 10 5 34.697 38.793 1.386 o
-13 10 6 49.386 51.186 1.400 o
-13 10 7 17.648 20.511 0.976 o
-13 10 8 15.803 18.628 1.279 o
-13 10 9 92.364 86.512 1.559 o
-13 10 10 56.976 56.318 1.827 o
-13 10 11 1.562 1.721 0.786 o
-13 10 12 12.681 12.764 1.157 o
-13 10 13 1263.860 1215.370 7.930 o
-13 10 14 528.745 503.236 4.175 o
-13 10 15 152.252 150.810 2.725 o
-13 10 16 162.333 162.741 2.616 o
-13 10 17 17.952 17.032 1.246 o
-13 10 18 32.992 32.506 1.240 o
-13 10 19 0.636 -0.181 0.722 o
-13 10 20 23.186 24.237 1.216 o
-13 10 21 3.068 3.187 1.136 o
-13 10 22 14.640 16.589 1.527 o
-13 10 23 42.225 39.772 1.561 o
-13 10 24 3.681 2.958 0.959 o
-13 10 25 1.674 1.175 0.831 o
-13 10 26 0.592 3.280 1.201 o
-13 10 27 24.859 27.529 1.849 o
-13 10 28 5.300 5.146 1.562 o
-13 10 29 92.406 90.753 2.474 o
-13 10 30 68.662 70.717 2.770 o
-13 10 31 20.342 21.044 1.711 o
-13 10 32 5.611 7.194 1.374 o
-13 10 33 19.731 19.102 1.778 o
-13 10 34 10.350 12.271 1.457 o
-13 10 35 165.284 165.127 4.246 o
-13 10 36 10.407 13.477 1.694 o
-13 10 37 0.324 2.426 1.363 o
-13 10 38 31.241 31.818 2.081 o
-13 10 39 12.805 14.379 1.802 o
-13 11 -12 262.420 249.659 4.264 o
-13 11 -11 26.453 26.889 1.440 o
-13 11 -10 3.499 3.629 0.936 o
-13 11 -9 28.441 28.380 1.650 o
-13 11 -8 67.453 68.700 1.859 o
-13 11 -7 74.362 70.857 1.773 o
-13 11 -6 79.067 78.446 1.838 o
-13 11 -5 33.726 33.366 1.413 o
-13 11 -4 5.972 5.942 1.296 o
-13 11 -3 135.773 128.897 2.140 o
-13 11 -2 34.549 35.532 1.416 o
-13 11 -1 87.925 84.900 1.821 o
-13 11 0 1.713 3.401 1.030 o
-13 11 1 142.064 139.099 3.504 o
-13 11 2 343.172 341.565 3.881 o
-13 11 3 117.647 115.445 3.207 o
-13 11 4 128.433 126.590 3.001 o
-13 11 5 131.173 130.801 2.374 o
-13 11 6 0.001 0.815 0.873 o
-13 11 7 5.062 6.371 1.008 o
-13 11 8 19.022 18.518 1.196 o
-13 11 9 100.264 92.830 2.589 o
-13 11 10 3.988 4.545 0.852 o
-13 11 11 9.947 9.968 1.008 o
-13 11 12 61.293 60.214 2.064 o
-13 11 13 34.903 39.918 1.710 o
-13 11 14 94.511 93.996 1.888 o
-13 11 15 22.316 20.566 1.226 o
-13 11 16 13.669 13.178 1.145 o
-13 11 17 24.265 27.544 1.295 o
-13 11 18 31.206 33.046 1.621 o
-13 11 19 0.024 -0.827 1.047 o
-13 11 20 35.023 35.246 1.639 o
-13 11 21 196.937 197.262 3.938 o
-13 11 22 70.693 72.999 3.048 o
-13 11 23 2.611 5.451 1.572 o
-13 11 24 47.899 49.106 1.925 o
-13 11 25 0.537 0.051 1.002 o
-13 11 26 72.913 76.545 3.431 o
-13 11 27 1.407 2.446 1.162 o
-13 11 28 0.135 1.837 1.254 o
-13 11 29 20.905 22.998 1.978 o
-13 11 30 17.894 19.616 1.471 o
-13 11 31 47.541 45.874 2.110 o
-13 11 32 22.055 20.913 1.777 o
-13 11 33 76.812 78.110 3.044 o
-13 11 34 16.604 21.821 1.963 o
-13 11 35 93.860 89.129 3.689 o
-13 11 36 11.689 13.699 1.780 o
-13 12 -12 32.021 34.783 2.711 o
-13 12 -11 0.292 -0.215 0.989 o
-13 12 -10 5.073 5.312 1.174 o
-13 12 -9 0.873 1.733 0.937 o
-13 12 -8 48.888 51.543 1.925 o
-13 12 -7 9.624 8.629 1.099 o
-13 12 -6 213.460 203.411 2.946 o
-13 12 -5 1.268 2.553 1.113 o
-13 12 -4 1.950 2.505 1.130 o
-13 12 -3 6.372 8.232 1.146 o
-13 12 -2 16.695 16.143 1.208 o
-13 12 -1 64.850 64.642 2.544 o
-13 12 0 89.679 92.573 3.862 o
-13 12 1 21.982 22.022 1.652 o
-13 12 2 58.392 54.644 1.945 o
-13 12 3 0.171 0.883 0.992 o
-13 12 4 2.143 1.507 1.372 o
-13 12 5 4.198 5.330 1.329 o
-13 12 6 17.331 18.998 1.442 o
-13 12 7 8.842 9.502 1.468 o
-13 12 8 14.475 13.550 1.332 o
-13 12 9 4.536 5.503 1.142 o
-13 12 10 5.742 6.531 1.147 o
-13 12 11 10.379 10.143 1.128 o
-13 12 12 39.268 40.513 1.848 o
-13 12 13 63.378 60.353 2.965 o
-13 12 14 12.910 13.791 1.405 o
-13 12 15 1.438 1.538 0.921 o
-13 12 16 20.420 20.622 1.355 o
-13 12 17 21.816 21.280 1.310 o
-13 12 18 1.068 0.337 1.414 o
-13 12 19 0.995 2.562 1.184 o
-13 12 20 5.951 5.597 1.037 o
-13 12 21 105.483 108.362 2.959 o
-13 12 22 28.476 31.072 2.272 o
-13 12 23 57.771 62.686 2.188 o
-13 12 24 77.876 78.555 2.523 o
-13 12 25 0.224 1.798 1.049 o
-13 12 26 18.739 18.822 2.012 o
-13 12 27 21.497 26.190 1.954 o
-13 12 28 65.757 59.472 2.657 o
-13 12 29 67.049 64.685 3.015 o
-13 12 30 3.928 3.250 1.801 o
-13 12 31 5.017 8.949 1.964 o
-13 12 32 1.872 6.804 2.307 o
-13 12 33 31.029 32.470 2.709 o
-13 13 -12 13.101 13.825 1.442 o
-13 13 -11 1.585 1.995 1.163 o
-13 13 -10 12.011 12.600 1.516 o
-13 13 -9 12.561 15.096 1.459 o
-13 13 -8 4.132 5.855 1.466 o
-13 13 -7 12.191 14.906 1.477 o
-13 13 -6 28.915 30.778 1.694 o
-13 13 -5 5.545 7.608 1.238 o
-13 13 -4 172.674 167.340 3.125 o
-13 13 -3 111.497 112.560 3.099 o
-13 13 -2 9.327 9.459 1.247 o
-13 13 -1 0.166 1.009 1.004 o
-13 13 0 58.475 60.653 2.052 o
-13 13 1 0.613 0.125 0.990 o
-13 13 2 23.430 23.564 1.823 o
-13 13 3 11.370 13.648 1.644 o
-13 13 4 34.903 31.692 1.977 o
-13 13 5 15.595 17.817 1.469 o
-13 13 6 11.867 11.773 1.291 o
-13 13 7 84.890 79.854 2.330 o
-13 13 8 1.325 -0.302 1.052 o
-13 13 9 31.509 34.779 1.757 o
-13 13 10 0.014 1.201 1.258 o
-13 13 11 0.696 1.057 1.098 o
-13 13 12 8.553 11.010 1.744 o
-13 13 13 36.123 38.592 1.869 o
-13 13 14 95.221 93.999 3.792 o
-13 13 15 17.651 18.810 1.648 o
-13 13 16 5.201 5.761 1.175 o
-13 13 17 0.528 3.452 1.638 o
-13 13 18 4.942 5.002 1.534 o
-13 13 19 2.428 5.113 1.138 o
-13 13 20 55.177 59.106 2.504 o
-13 13 21 4.051 7.625 1.447 o
-13 13 22 20.537 22.630 2.245 o
-13 13 23 0.689 2.854 1.411 o
-13 13 24 19.319 20.423 1.941 o
-13 13 25 13.014 14.165 1.803 o
-13 13 26 19.491 25.862 2.336 o
-13 13 27 5.185 4.638 1.685 o
-13 13 28 4.168 4.805 1.673 o
-13 13 29 28.872 28.660 2.846 o
-13 13 30 0.072 4.689 1.887 o
-13 14 -12 0.125 2.104 1.471 o
-13 14 -11 0.102 0.306 1.427 o
-13 14 -10 2.755 2.676 1.482 o
-13 14 -9 3.397 3.378 1.299 o
-13 14 -8 5.959 6.647 1.326 o
-13 14 -7 38.709 39.320 2.002 o
-13 14 -6 6.446 8.949 1.420 o
-13 14 -5 104.069 108.761 2.814 o
-13 14 -4 0.798 -0.332 1.456 o
-13 14 -3 15.963 18.993 1.581 o
-13 14 -2 14.655 15.692 1.475 o
-13 14 -1 0.004 1.401 1.148 o
-13 14 0 0.303 1.626 1.047 o
-13 14 1 2.670 2.976 1.295 o
-13 14 2 0.280 -0.531 1.081 o
-13 14 3 24.785 25.218 1.583 o
-13 14 4 112.112 110.573 3.087 o
-13 14 5 1.863 5.679 1.444 o
-13 14 6 5.230 4.000 1.334 o
-13 14 7 41.411 39.587 2.557 o
-13 14 8 8.696 6.558 2.287 o
-13 14 9 33.199 37.486 2.796 o
-13 14 10 38.806 38.086 2.313 o
-13 14 11 2.911 0.862 1.451 o
-13 14 12 21.367 21.279 2.295 o
-13 14 13 4.927 4.346 1.739 o
-13 14 14 5.048 3.341 1.821 o
-13 14 15 0.214 3.867 1.741 o
-13 14 16 288.375 262.777 5.490 o
-13 14 17 1.790 4.143 1.645 o
-13 14 18 18.238 21.169 2.294 o
-13 14 19 26.846 28.293 2.226 o
-13 14 20 0.524 2.063 1.744 o
-13 14 21 30.837 33.524 2.343 o
-13 14 22 2.198 2.376 1.762 o
-13 14 23 0.821 0.595 1.774 o
-13 14 24 12.897 14.495 1.946 o
-13 14 25 28.519 35.318 2.915 o
-13 15 -6 9.592 12.158 1.699 o
-13 15 -5 14.105 13.654 2.476 o
-13 15 -4 1.048 4.090 1.568 o
-13 15 -3 20.201 24.743 2.633 o
-13 15 -2 64.452 63.302 2.512 o
-13 15 -1 9.300 10.547 2.241 o
-13 15 0 29.805 28.424 2.029 o
-13 15 1 20.753 24.317 1.861 o
-13 15 2 0.632 1.426 1.591 o
-13 15 3 0.965 0.568 1.481 o
-13 15 4 0.000 -0.759 1.239 o
-13 15 5 1.355 2.614 1.352 o
-13 15 6 15.944 13.733 1.734 o
-13 15 7 1.457 0.530 1.540 o
-13 15 8 15.656 14.997 2.683 o
-13 15 9 14.371 11.072 1.898 o
-13 15 10 1.561 -1.549 1.549 o
-13 15 11 0.440 -1.286 2.088 o
-13 15 12 29.316 27.558 3.010 o
-13 15 13 57.460 54.366 3.026 o
-13 15 14 23.309 24.000 2.353 o
-13 15 15 17.899 15.787 2.193 o
-13 15 16 0.245 3.025 1.794 o
-13 15 17 20.386 19.917 2.458 o
-13 15 18 3.735 5.607 1.934 o
-13 15 19 0.293 1.827 2.216 o
-12 0 -10 59.306 61.654 1.661 o
-12 0 -8 90.663 83.701 1.451 o
-12 0 -6 258.118 296.422 3.299 o
-12 0 -4 3301.910 3076.850 13.115 o
-12 0 -2 325.525 339.276 3.992 o
-12 0 0 3729.980 3950.730 15.490 o
-12 0 2 259.997 259.137 3.418 o
-12 0 4 492.775 642.053 4.906 o
-12 0 6 38.762 34.424 1.415 o
-12 0 8 26.773 23.792 1.237 o
-12 0 10 3.180 3.538 1.062 o
-12 0 12 1400.370 1411.970 7.294 o
-12 0 14 2290.680 2326.300 10.369 o
-12 0 16 292.581 258.759 3.479 o
-12 0 18 114.739 96.318 2.602 o
-12 0 20 945.386 930.126 6.242 o
-12 0 22 3112.010 2990.790 15.440 o
-12 0 24 19.099 22.102 1.335 o
-12 0 26 44.780 42.065 2.461 o
-12 0 28 384.930 402.555 5.976 o
-12 0 30 128.212 120.533 3.203 o
-12 0 32 56.697 54.069 2.003 o
-12 0 34 63.917 59.473 2.004 o
-12 0 36 91.932 89.566 2.991 o
-12 0 38 115.674 117.408 3.430 o
-12 0 40 24.027 21.658 2.381 o
-12 0 42 161.414 156.584 3.819 o
-12 0 44 0.742 31.990 2.390 o
-12 0 46 117.904 115.141 4.205 o
-12 0 48 20.297 21.385 2.293 o
-12 1 -11 729.018 701.131 3.251 o
-12 1 -10 66.190 61.951 1.151 o
-12 1 -9 16.270 24.818 0.617 o
-12 1 -8 206.083 141.737 1.343 o
-12 1 -7 75.264 75.354 0.951 o
-12 1 -6 28.800 55.866 1.047 o
-12 1 -5 816.970 801.407 3.204 o
-12 1 -4 267.703 234.729 1.996 o
-12 1 -3 3192.010 3117.430 8.859 o
-12 1 -2 264.053 259.806 2.084 o
-12 1 -1 461.538 463.336 3.193 o
-12 1 0 93.818 82.626 1.183 o
-12 1 1 1218.670 1225.220 4.613 o
-12 1 2 97.363 85.767 1.362 o
-12 1 3 21.308 21.784 0.766 o
-12 1 4 1129.440 1143.540 4.124 o
-12 1 5 1378.160 1432.410 4.738 o
-12 1 6 1439.100 1619.440 5.277 o
-12 1 7 0.210 0.051 0.654 o
-12 1 8 24.641 22.072 1.023 o
-12 1 9 500.608 496.526 3.489 o
-12 1 10 325.229 307.950 2.219 o
-12 1 11 537.386 466.610 3.186 o
-12 1 12 35.774 38.692 1.127 o
-12 1 13 53.741 49.696 1.291 o
-12 1 14 738.379 692.069 3.591 o
-12 1 15 6.747 8.880 0.882 o
-12 1 16 9.766 13.422 0.870 o
-12 1 17 868.711 834.074 4.565 o
-12 1 18 126.666 135.345 2.068 o
-12 1 19 183.032 157.772 2.272 o
-12 1 20 81.812 85.995 1.735 o
-12 1 21 260.125 234.697 2.300 o
-12 1 22 4.576 5.570 0.691 o
-12 1 23 20.131 29.798 1.164 o
-12 1 24 114.795 110.310 1.921 o
-12 1 25 174.990 160.551 2.121 o
-12 1 26 762.666 727.852 5.442 o
-12 1 27 3.412 4.513 1.070 o
-12 1 28 60.679 65.201 2.226 o
-12 1 29 98.575 101.306 2.282 o
-12 1 30 67.322 67.529 2.067 o
-12 1 31 23.863 29.151 1.101 o
-12 1 32 502.868 483.647 4.303 o
-12 1 33 12.626 12.658 0.900 o
-12 1 34 8.118 8.663 0.906 o
-12 1 35 20.910 19.266 1.028 o
-12 1 36 8.283 8.666 1.078 o
-12 1 37 14.666 14.662 1.039 o
-12 1 38 35.870 35.785 1.777 o
-12 1 39 15.897 15.247 1.164 o
-12 1 40 0.084 3.704 1.064 o
-12 1 41 162.256 151.391 2.889 o
-12 1 42 54.745 57.686 2.070 o
-12 1 43 49.489 50.682 2.259 o
-12 1 44 11.219 11.227 1.732 o
-12 1 45 117.502 118.346 4.269 o
-12 1 46 3.596 4.060 1.402 o
-12 1 47 0.151 1.024 1.265 o
-12 1 48 42.804 51.040 2.290 o
-12 1 49 48.392 52.806 2.501 o
-12 2 -11 14.109 17.564 0.849 o
-12 2 -10 0.371 1.385 0.536 o
-12 2 -9 18.450 13.171 0.635 o
-12 2 -8 10.158 7.698 0.540 o
-12 2 -7 195.485 181.038 1.765 o
-12 2 -6 760.543 662.423 2.855 o
-12 2 -5 25.728 10.743 0.721 o
-12 2 -4 430.308 340.115 2.549 o
-12 2 -3 103.696 78.940 1.190 o
-12 2 -2 6.954 5.423 0.496 o
-12 2 -1 2097.100 2054.490 6.102 o
-12 2 0 1056.420 995.944 3.817 o
-12 2 1 651.694 651.726 3.669 o
-12 2 2 631.595 570.889 2.937 o
-12 2 3 739.401 704.032 3.269 o
-12 2 4 603.995 583.402 2.924 o
-12 2 5 24.408 37.970 1.104 o
-12 2 6 4.806 2.280 0.687 o
-12 2 7 17.203 17.540 0.949 o
-12 2 8 782.828 771.252 3.463 o
-12 2 9 0.149 1.273 0.792 o
-12 2 10 193.371 188.758 1.935 o
-12 2 11 370.036 344.330 2.778 o
-12 2 12 0.009 2.584 0.920 o
-12 2 13 322.880 280.206 2.937 o
-12 2 14 0.526 1.088 0.669 o
-12 2 15 1266.660 1191.310 4.937 o
-12 2 16 57.587 54.746 1.277 o
-12 2 17 44.582 41.746 1.100 o
-12 2 18 67.612 68.618 1.598 o
-12 2 19 62.593 61.764 1.323 o
-12 2 20 78.087 83.353 1.685 o
-12 2 21 393.888 375.539 3.389 o
-12 2 22 0.062 -0.180 0.797 o
-12 2 23 137.802 127.832 2.244 o
-12 2 24 266.287 249.031 2.764 o
-12 2 25 18.742 19.558 1.209 o
-12 2 26 25.155 26.740 1.424 o
-12 2 27 41.699 40.162 1.837 o
-12 2 28 0.170 1.081 1.184 o
-12 2 29 163.922 158.457 3.250 o
-12 2 30 300.939 295.507 3.244 o
-12 2 31 35.841 35.586 1.218 o
-12 2 32 218.818 209.116 2.513 o
-12 2 33 50.279 51.888 1.338 o
-12 2 34 176.607 178.082 2.902 o
-12 2 35 147.929 140.406 2.486 o
-12 2 36 9.482 11.282 1.160 o
-12 2 37 17.182 16.014 1.129 o
-12 2 38 39.657 39.770 1.802 o
-12 2 39 0.256 -0.826 0.826 o
-12 2 40 10.536 10.198 1.205 o
-12 2 41 60.768 59.466 2.003 o
-12 2 42 27.033 29.277 1.685 o
-12 2 43 105.762 102.848 2.751 o
-12 2 44 145.221 138.274 3.607 o
-12 2 45 6.160 8.036 1.477 o
-12 2 46 41.594 42.295 2.371 o
-12 2 47 4.610 7.612 1.885 o
-12 2 48 0.029 2.741 1.430 o
-12 3 -11 32.629 37.234 0.831 o
-12 3 -10 5.195 6.575 0.573 o
-12 3 -9 225.778 244.296 2.162 o
-12 3 -8 92.223 95.661 1.375 o
-12 3 -7 136.999 136.364 1.408 o
-12 3 -6 249.486 259.140 2.236 o
-12 3 -5 547.365 512.326 2.618 o
-12 3 -4 18.488 11.484 0.643 o
-12 3 -3 23.497 16.393 0.764 o
-12 3 -2 0.461 3.208 0.555 o
-12 3 -1 69.046 50.509 1.091 o
-12 3 0 25.195 15.243 0.641 o
-12 3 1 208.840 238.549 2.056 o
-12 3 2 0.616 0.122 0.479 o
-12 3 3 1070.720 1049.040 4.117 o
-12 3 4 17.268 15.592 0.909 o
-12 3 5 1454.660 1446.960 4.984 o
-12 3 6 1077.820 1046.260 4.342 o
-12 3 7 4.165 7.657 0.910 o
-12 3 8 233.326 211.568 2.222 o
-12 3 9 1008.640 898.789 3.881 o
-12 3 10 676.027 656.061 3.366 o
-12 3 11 44.644 43.919 1.062 o
-12 3 12 38.732 35.100 1.079 o
-12 3 13 1332.590 1352.030 5.080 o
-12 3 14 63.702 59.711 1.148 o
-12 3 15 123.496 105.248 1.607 o
-12 3 16 30.348 30.449 1.014 o
-12 3 17 1680.910 1576.110 6.224 o
-12 3 18 103.200 104.212 1.988 o
-12 3 19 53.048 40.304 1.400 o
-12 3 20 239.439 235.027 2.595 o
-12 3 21 108.729 99.642 1.538 o
-12 3 22 177.730 176.394 2.151 o
-12 3 23 233.695 225.465 2.696 o
-12 3 24 181.471 183.124 2.388 o
-12 3 25 25.825 22.892 1.428 o
-12 3 26 0.000 -0.366 1.002 o
-12 3 27 15.277 17.512 1.281 o
-12 3 28 31.935 29.511 1.719 o
-12 3 29 187.458 185.482 2.753 o
-12 3 30 11.237 11.750 0.947 o
-12 3 31 330.378 325.146 3.393 o
-12 3 32 1.338 1.368 0.923 o
-12 3 33 1.757 4.449 0.815 o
-12 3 34 48.341 42.623 1.522 o
-12 3 35 0.038 0.855 0.867 o
-12 3 36 62.563 57.950 1.547 o
-12 3 37 33.163 32.565 1.294 o
-12 3 38 3.479 2.622 0.921 o
-12 3 39 72.272 73.288 2.566 o
-12 3 40 29.580 30.188 1.623 o
-12 3 41 17.524 18.477 1.447 o
-12 3 42 57.988 61.910 2.614 o
-12 3 43 60.818 60.533 2.775 o
-12 3 44 0.625 2.420 1.367 o
-12 3 45 4.097 7.557 1.837 o
-12 3 46 0.010 3.687 1.403 o
-12 3 47 20.288 23.118 1.886 o
-12 3 48 8.415 8.798 1.704 o
-12 4 -11 42.244 38.826 1.022 o
-12 4 -10 85.438 80.051 1.188 o
-12 4 -9 51.282 48.431 1.033 o
-12 4 -8 74.807 75.349 1.283 o
-12 4 -7 9.623 12.571 0.626 o
-12 4 -6 326.677 327.620 2.604 o
-12 4 -5 35.476 39.520 0.981 o
-12 4 -4 9.533 13.308 0.787 o
-12 4 -3 4.969 5.097 0.643 o
-12 4 -2 0.225 0.023 0.456 o
-12 4 -1 9.487 10.448 0.754 o
-12 4 0 360.914 351.163 2.736 o
-12 4 1 18.012 22.421 0.913 o
-12 4 2 262.331 279.779 2.072 o
-12 4 3 38.924 42.503 0.917 o
-12 4 4 23.295 56.592 1.315 o
-12 4 5 184.662 201.149 2.058 o
-12 4 6 45.539 38.330 1.007 o
-12 4 7 317.943 294.037 2.345 o
-12 4 8 86.067 91.066 1.492 o
-12 4 9 144.908 159.824 1.794 o
-12 4 10 36.894 33.718 1.010 o
-12 4 11 260.228 229.322 2.526 o
-12 4 12 18.752 38.203 1.112 o
-12 4 13 658.892 548.665 3.096 o
-12 4 14 89.899 73.657 1.395 o
-12 4 15 683.090 695.482 3.331 o
-12 4 16 92.373 157.598 2.087 o
-12 4 17 156.383 130.888 1.962 o
-12 4 18 103.355 84.571 1.102 o
-12 4 19 2.023 3.762 0.801 o
-12 4 21 511.468 525.853 3.097 o
-12 4 22 35.568 37.926 1.399 o
-12 4 23 164.287 159.343 2.843 o
-12 4 24 142.262 139.366 2.428 o
-12 4 25 484.517 470.230 5.071 o
-12 4 26 5.575 5.903 1.257 o
-12 4 27 2.464 3.133 1.139 o
-12 4 28 0.753 2.210 0.857 o
-12 4 29 861.106 815.693 5.518 o
-12 4 30 2.362 3.710 0.645 o
-12 4 31 5.199 3.549 0.711 o
-12 4 32 21.959 21.858 1.105 o
-12 4 33 126.479 121.839 1.975 o
-12 4 34 91.902 89.711 1.817 o
-12 4 35 12.900 16.585 1.248 o
-12 4 36 77.889 80.250 1.931 o
-12 4 37 0.189 2.351 0.930 o
-12 4 38 11.059 11.903 1.201 o
-12 4 39 36.315 41.257 1.729 o
-12 4 40 57.604 60.159 2.244 o
-12 4 41 21.174 22.440 1.542 o
-12 4 42 52.224 48.303 2.610 o
-12 4 43 17.869 17.514 1.881 o
-12 4 44 0.242 9.520 1.492 o
-12 4 45 49.138 49.865 2.306 o
-12 4 46 45.488 45.240 2.303 o
-12 4 47 0.995 2.141 1.783 o
-12 5 -11 27.180 29.156 1.105 o
-12 5 -10 71.006 57.105 1.442 o
-12 5 -9 60.696 55.427 1.163 o
-12 5 -8 4.934 7.438 0.671 o
-12 5 -7 173.683 163.551 1.894 o
-12 5 -6 45.729 44.784 1.117 o
-12 5 -5 42.630 46.506 1.078 o
-12 5 -4 27.509 32.447 0.769 o
-12 5 -3 101.284 102.823 1.286 o
-12 5 -2 97.591 89.159 1.553 o
-12 5 -1 773.903 732.169 3.407 o
-12 5 0 22.800 22.995 0.818 o
-12 5 1 798.719 797.316 3.760 o
-12 5 2 949.340 965.203 4.056 o
-12 5 3 87.155 96.782 1.467 o
-12 5 4 82.288 78.747 1.375 o
-12 5 5 5.471 9.455 0.855 o
-12 5 6 141.330 132.616 1.502 o
-12 5 7 82.693 86.560 1.369 o
-12 5 8 8.117 8.838 0.722 o
-12 5 9 207.204 215.113 1.810 o
-12 5 10 0.226 1.999 0.659 o
-12 5 11 0.603 2.101 0.721 o
-12 5 12 5.357 0.649 0.781 o
-12 5 13 128.557 148.907 1.946 o
-12 5 14 121.259 132.348 1.814 o
-12 5 15 29.785 27.540 0.900 o
-12 5 16 26.839 14.672 0.983 o
-12 5 17 410.635 365.260 2.717 o
-12 5 18 59.815 50.940 1.754 o
-12 5 19 97.490 94.169 1.908 o
-12 5 20 35.123 36.781 1.308 o
-12 5 21 0.980 1.101 1.183 o
-12 5 22 113.897 118.662 2.069 o
-12 5 23 553.945 551.713 4.914 o
-12 5 24 17.144 18.873 1.356 o
-12 5 25 16.540 19.904 1.236 o
-12 5 26 93.307 91.274 2.298 o
-12 5 27 63.567 66.547 1.422 o
-12 5 28 29.648 29.555 1.008 o
-12 5 29 315.044 306.986 2.845 o
-12 5 30 9.180 12.003 0.801 o
-12 5 31 6.646 7.921 0.744 o
-12 5 32 485.120 483.217 4.260 o
-12 5 33 635.575 615.128 6.434 o
-12 5 34 190.954 189.185 3.603 o
-12 5 35 8.630 7.759 1.019 o
-12 5 36 43.594 43.496 1.554 o
-12 5 37 8.697 9.474 1.109 o
-12 5 38 20.866 21.849 1.439 o
-12 5 39 65.302 68.993 2.112 o
-12 5 40 24.844 26.908 1.555 o
-12 5 41 0.676 0.229 1.141 o
-12 5 42 59.962 57.903 2.472 o
-12 5 43 56.358 54.226 2.153 o
-12 5 44 2.919 3.379 1.212 o
-12 5 45 13.435 17.465 1.575 o
-12 5 46 21.712 24.206 1.748 o
-12 5 47 81.126 77.392 5.629 o
-12 6 -11 704.673 685.804 4.390 o
-12 6 -10 70.282 71.166 1.450 o
-12 6 -9 332.570 323.180 2.669 o
-12 6 -8 1.829 2.247 0.681 o
-12 6 -7 484.686 484.847 3.087 o
-12 6 -6 165.193 154.292 1.785 o
-12 6 -5 105.224 109.112 1.669 o
-12 6 -4 340.280 309.963 2.616 o
-12 6 -3 251.749 258.675 2.074 o
-12 6 -2 5.519 5.465 0.673 o
-12 6 -1 3.796 3.385 0.635 o
-12 6 0 89.630 85.563 1.284 o
-12 6 1 107.080 103.936 1.550 o
-12 6 2 103.459 96.050 1.409 o
-12 6 3 0.004 -0.628 0.628 o
-12 6 4 196.044 188.598 1.873 o
-12 6 5 162.604 171.455 2.067 o
-12 6 6 21.721 20.319 0.886 o
-12 6 7 5.073 5.980 0.633 o
-12 6 8 0.202 0.159 0.652 o
-12 6 9 405.207 393.974 2.554 o
-12 6 10 52.445 52.116 1.131 o
-12 6 11 124.128 118.569 1.304 o
-12 6 12 749.698 730.923 4.342 o
-12 6 13 139.029 145.564 1.522 o
-12 6 14 10.912 15.438 0.993 o
-12 6 15 0.000 -0.434 0.864 o
-12 6 16 79.134 69.694 1.391 o
-12 6 17 211.336 200.187 2.510 o
-12 6 18 0.020 0.740 0.883 o
-12 6 19 46.714 42.985 1.567 o
-12 6 20 146.653 148.173 2.877 o
-12 6 21 17.399 20.849 1.288 o
-12 6 22 5.165 2.788 1.309 o
-12 6 23 160.492 169.728 2.576 o
-12 6 24 252.902 247.540 3.241 o
-12 6 25 39.700 41.814 1.637 o
-12 6 26 21.107 20.027 1.382 o
-12 6 27 13.629 14.995 1.040 o
-12 6 28 10.694 10.190 0.912 o
-12 6 29 288.109 278.435 3.607 o
-12 6 30 143.604 142.935 3.074 o
-12 6 31 245.091 236.845 3.055 o
-12 6 32 9.227 9.815 1.032 o
-12 6 33 96.511 98.460 2.259 o
-12 6 34 3.352 3.910 1.001 o
-12 6 35 17.815 20.401 1.359 o
-12 6 36 85.533 85.171 2.219 o
-12 6 37 4.873 4.199 1.236 o
-12 6 38 0.211 0.173 0.975 o
-12 6 39 0.925 1.851 1.024 o
-12 6 40 3.925 6.308 1.348 o
-12 6 41 21.080 24.445 1.651 o
-12 6 42 2.264 3.531 1.214 o
-12 6 43 61.909 61.005 2.319 o
-12 6 44 0.229 0.191 1.223 o
-12 6 45 0.048 1.774 1.346 o
-12 6 46 11.486 14.498 3.205 o
-12 7 -11 16.574 18.565 1.093 o
-12 7 -10 136.382 136.357 2.298 o
-12 7 -9 1.682 2.040 1.038 o
-12 7 -8 235.206 215.749 2.580 o
-12 7 -7 94.563 97.523 1.900 o
-12 7 -6 190.004 177.856 2.361 o
-12 7 -5 22.201 24.384 1.164 o
-12 7 -4 165.691 157.082 2.302 o
-12 7 -3 121.093 118.538 2.130 o
-12 7 -2 181.044 180.068 2.215 o
-12 7 -1 251.526 259.364 2.706 o
-12 7 0 64.014 74.986 1.122 o
-12 7 1 176.983 165.353 2.217 o
-12 7 2 85.936 87.517 1.584 o
-12 7 3 232.394 228.686 2.285 o
-12 7 4 85.721 80.890 1.345 o
-12 7 5 15.263 15.926 1.016 o
-12 7 6 275.213 272.580 2.141 o
-12 7 7 3.094 3.832 0.784 o
-12 7 8 124.618 115.256 1.551 o
-12 7 9 14.938 15.061 0.945 o
-12 7 10 29.780 28.279 1.055 o
-12 7 11 73.133 67.226 1.410 o
-12 7 12 30.073 28.513 0.994 o
-12 7 13 51.104 49.197 1.406 o
-12 7 14 0.000 0.318 0.873 o
-12 7 15 13.473 12.248 1.059 o
-12 7 16 18.569 19.426 1.136 o
-12 7 17 48.504 49.033 1.728 o
-12 7 18 3.891 5.197 1.059 o
-12 7 19 817.413 798.566 5.265 o
-12 7 20 0.045 0.508 1.044 o
-12 7 21 67.567 65.888 2.267 o
-12 7 22 12.966 13.085 0.880 o
-12 7 23 67.424 67.849 2.595 o
-12 7 24 11.370 9.851 0.997 o
-12 7 25 15.182 15.393 1.000 o
-12 7 26 57.741 59.822 1.843 o
-12 7 27 238.046 231.693 2.994 o
-12 7 28 20.757 21.529 1.461 o
-12 7 29 181.213 175.602 3.389 o
-12 7 30 126.413 120.334 3.268 o
-12 7 31 31.528 30.922 1.470 o
-12 7 32 0.203 0.821 0.853 o
-12 7 33 89.040 85.827 2.204 o
-12 7 34 24.063 27.016 1.792 o
-12 7 35 51.520 56.429 1.899 o
-12 7 36 26.007 27.489 1.965 o
-12 7 37 53.554 53.914 1.944 o
-12 7 38 0.722 2.883 1.894 o
-12 7 39 168.169 162.411 3.119 o
-12 7 40 4.800 3.895 1.518 o
-12 7 41 86.924 89.782 2.794 o
-12 7 42 24.152 24.140 1.802 o
-12 7 43 12.628 13.713 1.536 o
-12 7 44 0.271 1.732 1.391 o
-12 8 -11 18.754 20.994 1.302 o
-12 8 -10 14.607 14.114 0.892 o
-12 8 -9 66.501 65.408 1.778 o
-12 8 -8 241.013 234.071 2.544 o
-12 8 -7 237.579 241.236 2.932 o
-12 8 -6 19.298 20.296 1.432 o
-12 8 -5 430.262 421.794 4.211 o
-12 8 -4 2.871 4.292 0.990 o
-12 8 -3 52.605 50.791 1.565 o
-12 8 -2 3.499 3.303 0.896 o
-12 8 -1 23.230 25.459 1.338 o
-12 8 0 155.035 161.084 2.249 o
-12 8 1 47.913 49.169 1.556 o
-12 8 2 2.877 5.164 0.833 o
-12 8 3 384.281 379.111 3.609 o
-12 8 4 41.006 53.151 1.583 o
-12 8 5 0.361 0.192 0.911 o
-12 8 6 19.955 21.896 1.103 o
-12 8 7 11.983 13.947 1.237 o
-12 8 8 0.002 15.984 0.914 o
-12 8 9 297.513 311.893 3.314 o
-12 8 10 4.877 6.382 0.960 o
-12 8 11 17.029 16.389 1.175 o
-12 8 12 198.820 197.468 2.648 o
-12 8 13 152.863 147.798 2.425 o
-12 8 14 479.012 462.261 3.821 o
-12 8 15 10.595 12.618 1.178 o
-12 8 16 27.058 40.285 1.514 o
-12 8 17 21.657 23.994 1.336 o
-12 8 18 214.360 218.594 2.481 o
-12 8 19 65.925 64.063 1.612 o
-12 8 20 55.730 67.855 1.792 o
-12 8 21 78.057 75.684 1.631 o
-12 8 22 44.789 44.356 1.392 o
-12 8 23 0.122 -0.043 0.933 o
-12 8 25 20.424 19.326 1.440 o
-12 8 26 54.815 53.741 1.795 o
-12 8 27 4.408 3.226 1.132 o
-12 8 28 7.275 9.992 1.326 o
-12 8 29 162.958 162.934 2.704 o
-12 8 30 7.554 9.983 1.126 o
-12 8 31 1.941 3.658 1.138 o
-12 8 32 73.495 82.613 2.217 o
-12 8 33 7.118 9.146 1.557 o
-12 8 34 43.814 44.681 2.090 o
-12 8 35 41.751 42.334 2.648 o
-12 8 36 0.712 3.159 1.722 o
-12 8 37 33.695 31.291 2.051 o
-12 8 38 14.191 17.851 1.663 o
-12 8 39 6.604 4.633 1.424 o
-12 8 40 22.887 26.231 1.902 o
-12 8 41 20.049 20.750 1.792 o
-12 8 42 0.287 0.405 1.271 o
-12 8 43 8.462 7.730 1.489 o
-12 9 -11 12.635 12.894 0.936 o
-12 9 -10 10.411 10.998 0.891 o
-12 9 -9 0.040 -0.661 0.661 o
-12 9 -8 9.160 9.979 0.810 o
-12 9 -7 263.408 263.588 2.921 o
-12 9 -6 2.732 1.665 0.797 o
-12 9 -5 88.245 85.697 1.661 o
-12 9 -4 53.014 53.557 1.404 o
-12 9 -3 116.203 117.070 2.010 o
-12 9 -2 111.472 110.127 1.628 o
-12 9 -1 1.907 0.313 0.577 o
-12 9 0 159.527 161.007 2.455 o
-12 9 1 27.496 27.971 1.230 o
-12 9 2 4.268 4.489 0.768 o
-12 9 3 127.716 123.983 1.856 o
-12 9 4 499.985 488.395 4.095 o
-12 9 5 1.034 2.617 0.977 o
-12 9 6 587.914 578.898 4.562 o
-12 9 7 14.807 15.849 1.038 o
-12 9 8 52.708 59.375 1.414 o
-12 9 9 46.709 51.366 1.655 o
-12 9 10 220.601 209.983 2.615 o
-12 9 11 76.738 76.626 1.237 o
-12 9 12 99.623 98.237 1.785 o
-12 9 13 83.078 81.464 1.270 o
-12 9 14 1.104 2.043 0.679 o
-12 9 15 70.319 67.963 1.680 o
-12 9 16 10.370 10.823 1.002 o
-12 9 17 28.711 28.282 1.038 o
-12 9 18 4.646 6.083 0.907 o
-12 9 19 14.867 16.215 0.981 o
-12 9 20 49.954 51.036 1.595 o
-12 9 21 99.455 92.817 1.940 o
-12 9 22 86.875 89.099 2.387 o
-12 9 23 15.810 14.526 1.191 o
-12 9 24 0.052 -0.707 1.043 o
-12 9 25 211.286 199.523 3.707 o
-12 9 26 20.966 23.131 1.585 o
-12 9 27 146.677 141.492 4.501 o
-12 9 28 5.487 4.683 1.251 o
-12 9 29 49.656 50.175 1.830 o
-12 9 30 10.086 6.295 1.327 o
-12 9 31 0.666 -0.058 1.157 o
-12 9 32 2.247 3.355 1.227 o
-12 9 33 0.078 1.115 1.232 o
-12 9 34 10.792 12.753 1.620 o
-12 9 35 13.083 12.473 2.076 o
-12 9 36 17.165 14.988 1.671 o
-12 9 37 5.924 6.697 1.564 o
-12 9 38 13.840 16.939 1.941 o
-12 9 39 39.596 33.460 2.625 o
-12 9 40 17.973 15.396 1.691 o
-12 9 41 7.264 11.401 1.573 o
-12 10 -11 0.225 -0.041 0.793 o
-12 10 -10 0.052 1.008 0.759 o
-12 10 -9 1.318 1.238 0.904 o
-12 10 -8 0.204 -0.703 0.703 o
-12 10 -7 0.227 0.707 0.681 o
-12 10 -6 1.058 0.685 0.708 o
-12 10 -5 0.829 0.428 0.934 o
-12 10 -4 155.697 150.769 3.067 o
-12 10 -3 335.182 324.355 3.356 o
-12 10 -2 144.985 138.886 2.051 o
-12 10 -1 4.020 3.661 0.940 o
-12 10 0 38.600 39.387 1.312 o
-12 10 1 1.581 2.195 0.840 o
-12 10 2 217.315 218.088 3.545 o
-12 10 3 135.099 132.423 2.047 o
-12 10 4 78.744 75.192 1.734 o
-12 10 5 161.565 156.112 2.126 o
-12 10 6 53.892 50.413 1.511 o
-12 10 7 24.730 27.003 1.012 o
-12 10 8 231.876 225.024 2.698 o
-12 10 9 65.165 71.325 1.680 o
-12 10 10 0.099 1.319 0.650 o
-12 10 11 413.073 401.391 3.312 o
-12 10 12 72.216 74.046 1.476 o
-12 10 13 15.126 18.759 1.352 o
-12 10 14 463.086 444.981 3.855 o
-12 10 15 157.126 149.895 2.265 o
-12 10 16 0.000 0.578 0.739 o
-12 10 17 45.664 45.690 1.464 o
-12 10 18 38.141 37.136 2.040 o
-12 10 19 32.175 31.736 1.747 o
-12 10 20 1.970 3.042 0.919 o
-12 10 21 101.146 98.773 2.609 o
-12 10 22 93.678 86.870 2.029 o
-12 10 23 1.731 1.804 0.954 o
-12 10 24 24.578 26.814 2.113 o
-12 10 25 11.435 10.714 1.297 o
-12 10 26 0.468 1.446 1.035 o
-12 10 27 0.584 2.392 1.436 o
-12 10 28 59.846 61.645 2.397 o
-12 10 29 101.213 100.536 3.187 o
-12 10 30 4.926 4.193 1.255 o
-12 10 31 24.833 22.550 1.747 o
-12 10 32 23.531 26.616 1.758 o
-12 10 33 64.166 66.536 2.717 o
-12 10 34 56.031 60.491 2.443 o
-12 10 35 21.134 23.935 1.918 o
-12 10 36 0.050 -0.718 1.622 o
-12 10 37 0.749 2.045 1.918 o
-12 10 38 22.330 24.705 2.048 o
-12 10 39 11.423 17.489 2.030 o
-12 11 -11 33.346 34.386 1.465 o
-12 11 -10 12.543 14.368 1.376 o
-12 11 -9 0.022 -0.777 0.777 o
-12 11 -8 0.118 -0.207 0.910 o
-12 11 -7 0.083 -0.777 0.777 o
-12 11 -6 99.754 99.093 1.927 o
-12 11 -5 22.413 22.350 1.175 o
-12 11 -4 0.428 0.455 0.765 o
-12 11 -3 0.239 -0.168 0.812 o
-12 11 -2 8.883 8.508 1.038 o
-12 11 -1 499.831 473.988 4.351 o
-12 11 0 53.966 55.385 1.742 o
-12 11 1 59.469 65.135 1.684 o
-12 11 2 0.846 1.949 1.049 o
-12 11 3 5.433 5.350 1.046 o
-12 11 4 8.556 10.061 0.965 o
-12 11 5 16.364 16.901 1.343 o
-12 11 6 88.710 84.608 1.872 o
-12 11 7 58.747 56.981 1.559 o
-12 11 8 16.334 19.246 1.031 o
-12 11 9 114.267 114.284 1.965 o
-12 11 10 45.404 46.510 1.387 o
-12 11 11 19.538 18.473 1.209 o
-12 11 12 107.102 106.139 2.477 o
-12 11 13 19.124 21.573 1.498 o
-12 11 14 46.083 42.210 1.342 o
-12 11 15 25.630 30.085 1.510 o
-12 11 16 24.755 25.646 1.178 o
-12 11 17 75.463 73.347 1.747 o
-12 11 18 79.665 82.176 2.542 o
-12 11 19 15.308 14.556 1.242 o
-12 11 20 29.528 30.324 1.624 o
-12 11 21 11.075 9.553 1.587 o
-12 11 22 3.454 3.750 1.345 o
-12 11 23 44.251 46.003 2.000 o
-12 11 24 32.321 33.060 1.866 o
-12 11 25 0.801 2.333 0.930 o
-12 11 26 32.552 41.155 1.660 o
-12 11 27 0.309 0.540 1.515 o
-12 11 28 0.904 0.064 1.844 o
-12 11 29 2.600 5.859 1.448 o
-12 11 30 126.411 123.095 3.029 o
-12 11 31 0.277 0.610 1.360 o
-12 11 32 47.594 51.755 2.764 o
-12 11 33 0.950 1.961 1.574 o
-12 11 34 19.638 18.497 2.078 o
-12 11 35 7.920 8.198 1.902 o
-12 11 36 11.026 11.681 1.742 o
-12 11 37 33.655 31.345 2.639 o
-12 12 -11 107.868 107.040 2.396 o
-12 12 -10 2.163 3.257 1.257 o
-12 12 -9 12.489 12.128 1.140 o
-12 12 -8 90.058 83.255 2.201 o
-12 12 -7 17.592 18.617 1.194 o
-12 12 -6 66.372 66.629 1.807 o
-12 12 -5 32.833 33.934 1.407 o
-12 12 -4 69.462 70.481 2.176 o
-12 12 -3 211.705 210.985 2.742 o
-12 12 -2 42.903 43.193 1.973 o
-12 12 -1 16.028 16.477 1.356 o
-12 12 0 36.182 38.752 1.836 o
-12 12 1 50.157 47.564 1.648 o
-12 12 2 0.075 0.564 1.208 o
-12 12 3 65.601 63.707 2.227 o
-12 12 4 23.550 29.609 1.631 o
-12 12 5 8.822 7.878 1.112 o
-12 12 6 16.334 16.593 1.510 o
-12 12 7 4.687 3.145 1.037 o
-12 12 8 2.460 4.885 1.333 o
-12 12 9 103.005 100.985 2.442 o
-12 12 10 0.467 1.107 0.936 o
-12 12 11 0.516 3.305 1.109 o
-12 12 12 125.985 129.870 2.427 o
-12 12 13 32.989 33.711 1.469 o
-12 12 14 106.853 102.695 2.447 o
-12 12 15 53.663 52.641 1.894 o
-12 12 16 59.580 63.803 2.478 o
-12 12 17 95.791 89.519 2.144 o
-12 12 18 74.564 73.950 2.335 o
-12 12 19 11.280 14.875 1.295 o
-12 12 20 59.840 63.892 2.178 o
-12 12 21 0.273 3.155 1.436 o
-12 12 22 155.400 151.875 3.307 o
-12 12 23 66.492 62.696 2.918 o
-12 12 24 14.747 22.596 2.193 o
-12 12 25 0.452 0.977 1.109 o
-12 12 26 12.623 14.184 1.637 o
-12 12 27 2.481 6.844 1.451 o
-12 12 28 2.083 3.210 1.435 o
-12 12 29 18.320 16.518 2.399 o
-12 12 30 57.753 59.348 3.255 o
-12 12 31 9.029 12.605 2.079 o
-12 12 32 80.809 88.765 3.831 o
-12 12 33 10.905 14.989 2.213 o
-12 12 34 0.890 2.395 2.573 o
-12 13 -11 2.756 4.361 1.088 o
-12 13 -10 16.078 18.412 1.470 o
-12 13 -9 27.377 29.364 1.621 o
-12 13 -8 16.174 16.004 1.840 o
-12 13 -7 56.072 55.642 1.953 o
-12 13 -6 19.827 22.338 1.630 o
-12 13 -5 34.930 37.095 1.644 o
-12 13 -4 133.635 129.108 3.350 o
-12 13 -3 192.184 189.112 3.263 o
-12 13 -2 1.927 3.677 1.061 o
-12 13 -1 14.550 17.711 1.339 o
-12 13 0 6.506 7.158 1.094 o
-12 13 1 1.383 0.688 1.000 o
-12 13 2 50.897 51.744 1.911 o
-12 13 3 103.361 101.862 2.585 o
-12 13 4 14.270 15.095 1.482 o
-12 13 5 103.832 97.047 2.579 o
-12 13 6 8.671 8.580 1.270 o
-12 13 7 1.256 4.749 1.267 o
-12 13 8 0.147 0.648 1.137 o
-12 13 9 14.813 15.138 1.464 o
-12 13 10 2.179 2.912 1.055 o
-12 13 11 0.324 0.819 1.266 o
-12 13 12 0.477 2.107 1.538 o
-12 13 13 216.786 206.785 3.702 o
-12 13 14 97.729 93.890 2.328 o
-12 13 15 4.523 5.596 1.185 o
-12 13 16 27.056 26.845 1.886 o
-12 13 17 11.898 16.790 1.795 o
-12 13 18 115.579 107.270 3.626 o
-12 13 19 1.277 3.551 1.339 o
-12 13 20 4.561 5.881 1.273 o
-12 13 21 17.123 19.249 1.835 o
-12 13 22 5.919 8.184 1.962 o
-12 13 23 21.690 21.409 2.077 o
-12 13 24 2.308 4.312 1.848 o
-12 13 25 30.772 31.865 2.496 o
-12 13 26 1.664 3.396 1.871 o
-12 13 27 31.906 33.032 2.598 o
-12 13 28 2.886 5.631 1.835 o
-12 13 29 5.964 6.006 1.817 o
-12 13 30 39.208 34.486 2.713 o
-12 14 -11 15.751 20.562 1.903 o
-12 14 -10 0.083 -0.596 1.394 o
-12 14 -9 0.001 0.981 1.239 o
-12 14 -8 12.149 9.791 1.563 o
-12 14 -7 10.729 14.253 1.473 o
-12 14 -6 37.806 38.802 1.964 o
-12 14 -5 7.851 9.696 1.424 o
-12 14 -4 0.372 1.177 1.224 o
-12 14 -3 32.238 36.525 1.902 o
-12 14 -2 47.863 46.551 2.065 o
-12 14 -1 25.212 25.554 1.620 o
-12 14 0 48.725 44.390 1.931 o
-12 14 1 1.464 2.418 1.224 o
-12 14 2 39.470 39.372 2.071 o
-12 14 3 18.511 17.695 1.610 o
-12 14 4 7.696 6.282 1.905 o
-12 14 5 28.110 26.705 1.800 o
-12 14 6 51.674 51.745 2.293 o
-12 14 7 4.626 9.033 1.366 o
-12 14 8 5.863 8.678 1.377 o
-12 14 9 1.649 3.332 1.332 o
-12 14 10 5.156 2.925 1.472 o
-12 14 11 2.377 1.836 1.897 o
-12 14 12 16.115 14.945 2.241 o
-12 14 13 36.197 37.303 2.546 o
-12 14 14 50.323 52.487 2.815 o
-12 14 15 3.546 5.706 1.755 o
-12 14 16 1.847 5.378 1.708 o
-12 14 17 56.969 52.214 2.719 o
-12 14 18 0.180 1.161 1.632 o
-12 14 19 47.984 47.127 2.435 o
-12 14 20 19.605 19.374 2.024 o
-12 14 21 20.316 21.901 1.914 o
-12 14 22 3.511 4.492 1.636 o
-12 14 23 5.044 6.465 1.781 o
-12 14 24 8.705 13.031 1.864 o
-12 14 25 5.486 9.753 1.697 o
-12 14 26 21.781 21.291 2.054 o
-12 15 -9 1.921 5.572 4.714 o
-12 15 -8 5.988 7.982 1.599 o
-12 15 -7 74.110 71.700 3.635 o
-12 15 -6 6.379 4.907 1.415 o
-12 15 -5 18.402 20.308 2.036 o
-12 15 -4 8.499 7.531 1.423 o
-12 15 -3 26.671 28.078 1.949 o
-12 15 -2 3.934 6.095 1.439 o
-12 15 -1 0.768 0.986 1.428 o
-12 15 0 3.403 2.734 1.330 o
-12 15 1 4.754 3.002 1.576 o
-12 15 2 24.834 22.932 2.012 o
-12 15 3 38.672 35.752 2.263 o
-12 15 4 18.827 21.155 2.256 o
-12 15 5 6.811 6.711 1.434 o
-12 15 6 55.300 57.906 2.458 o
-12 15 7 7.235 10.608 1.687 o
-12 15 8 20.926 21.279 2.139 o
-12 15 9 24.575 27.019 2.364 o
-12 15 10 0.232 0.235 2.012 o
-12 15 11 54.300 56.195 3.025 o
-12 15 12 7.228 8.882 1.902 o
-12 15 13 5.498 4.340 2.021 o
-12 15 14 0.516 0.656 2.352 o
-12 15 15 12.061 12.328 2.021 o
-12 15 16 20.422 24.472 2.124 o
-12 15 17 9.498 8.571 2.281 o
-12 15 18 28.703 28.097 2.716 o
-12 15 19 7.194 5.985 2.278 o
-12 15 20 0.713 4.557 1.875 o
-11 0 -9 2.816 3.891 0.666 o
-11 0 -7 199.083 195.570 2.087 o
-11 0 -5 277.785 310.360 3.180 o
-11 0 -3 270.011 305.734 3.609 o
-11 0 -1 25.046 29.604 1.327 o
-11 0 1 2398.430 2662.510 10.536 o
-11 0 3 385.250 374.879 3.297 o
-11 0 5 593.369 709.547 4.353 o
-11 0 7 1408.550 1509.850 6.914 o
-11 0 9 243.678 275.921 3.213 o
-11 0 11 216.330 214.858 3.422 o
-11 0 13 13.455 10.909 1.079 o
-11 0 15 78.378 94.722 2.149 o
-11 0 17 31.473 31.542 1.560 o
-11 0 19 517.700 476.718 5.251 o
-11 0 21 271.012 288.389 4.320 o
-11 0 23 35.111 30.992 2.008 o
-11 0 25 1535.770 1475.260 9.898 o
-11 0 27 380.408 356.534 5.160 o
-11 0 29 185.594 180.818 4.872 o
-11 0 31 472.292 439.849 5.142 o
-11 0 33 363.434 369.577 4.822 o
-11 0 35 279.974 261.112 4.399 o
-11 0 37 9.405 11.639 1.719 o
-11 0 39 215.305 208.800 5.215 o
-11 0 41 23.637 32.035 2.370 o
-11 0 43 343.895 337.251 10.632 o
-11 0 45 0.713 0.946 2.021 o
-11 0 47 17.269 14.257 2.735 o
-11 0 49 68.650 70.906 3.815 o
-11 1 -10 33.140 28.971 0.864 o
-11 1 -9 306.149 246.399 1.963 o
-11 1 -8 354.146 288.100 2.265 o
-11 1 -7 6.572 0.608 0.441 o
-11 1 -6 2714.740 2580.360 7.121 o
-11 1 -5 1580.260 1630.670 4.912 o
-11 1 -4 794.006 739.875 3.537 o
-11 1 -3 262.753 270.244 1.957 o
-11 1 -2 20.181 27.187 0.729 o
-11 1 -1 427.243 418.815 2.397 o
-11 1 0 119.642 113.268 1.326 o
-11 1 1 160.917 230.775 1.965 o
-11 1 2 425.358 439.822 2.202 o
-11 1 3 80.631 82.024 1.242 o
-11 1 4 120.318 109.141 1.495 o
-11 1 5 182.563 164.539 1.560 o
-11 1 6 364.135 349.603 2.596 o
-11 1 7 5.637 2.682 0.638 o
-11 1 8 850.664 815.564 3.498 o
-11 1 9 312.847 303.309 2.336 o
-11 1 10 2372.030 2424.160 7.315 o
-11 1 11 939.374 901.938 3.540 o
-11 1 12 74.757 64.875 1.333 o
-11 1 13 110.298 110.324 1.487 o
-11 1 14 705.264 702.120 3.612 o
-11 1 15 378.597 384.165 2.729 o
-11 1 16 366.424 387.741 3.270 o
-11 1 17 18.040 21.293 1.143 o
-11 1 18 0.523 0.672 0.714 o
-11 1 19 42.872 41.509 1.179 o
-11 1 20 8.928 4.769 0.763 o
-11 1 21 1728.750 1632.050 6.568 o
-11 1 22 1243.500 1193.660 6.068 o
-11 1 23 677.097 655.414 4.861 o
-11 1 24 78.290 84.320 1.963 o
-11 1 25 6.979 8.359 1.129 o
-11 1 26 481.554 443.846 4.275 o
-11 1 27 26.530 23.434 1.461 o
-11 1 28 23.413 26.568 1.501 o
-11 1 29 59.050 54.960 1.908 o
-11 1 30 30.525 27.289 1.766 o
-11 1 31 160.045 147.521 1.996 o
-11 1 32 0.273 -0.526 0.673 o
-11 1 33 44.918 38.693 1.327 o
-11 1 34 52.910 54.434 1.682 o
-11 1 35 1.244 2.214 0.756 o
-11 1 36 85.638 86.712 2.508 o
-11 1 37 19.519 20.351 1.144 o
-11 1 38 50.934 52.036 1.850 o
-11 1 39 259.990 243.831 3.160 o
-11 1 40 88.904 84.943 2.307 o
-11 1 41 28.950 31.027 1.654 o
-11 1 42 3.197 3.099 1.144 o
-11 1 43 0.670 -0.007 1.301 o
-11 1 44 23.811 27.087 1.697 o
-11 1 45 3.740 5.644 1.755 o
-11 1 46 48.227 48.745 2.130 o
-11 1 47 18.465 21.229 1.716 o
-11 1 48 26.244 26.386 1.818 o
-11 1 49 60.842 69.314 2.621 o
-11 2 -10 620.954 593.097 3.154 o
-11 2 -9 136.330 129.078 1.502 o
-11 2 -8 2.356 2.489 0.488 o
-11 2 -7 224.507 207.989 1.708 o
-11 2 -6 221.635 228.385 1.781 o
-11 2 -5 271.891 222.737 1.672 o
-11 2 -4 38.084 35.278 0.937 o
-11 2 -3 417.380 411.510 2.406 o
-11 2 -2 41.994 50.280 1.084 o
-11 2 -1 457.300 436.485 2.308 o
-11 2 0 125.119 118.509 1.462 o
-11 2 1 824.167 790.331 3.514 o
-11 2 2 1248.010 1270.350 4.402 o
-11 2 3 585.947 597.541 3.110 o
-11 2 4 365.514 376.413 2.363 o
-11 2 5 59.717 61.783 1.351 o
-11 2 6 708.478 704.426 3.347 o
-11 2 7 685.655 771.356 3.486 o
-11 2 8 101.590 100.290 1.492 o
-11 2 9 890.265 954.095 3.730 o
-11 2 10 810.973 908.868 3.736 o
-11 2 11 536.525 500.087 3.006 o
-11 2 12 7.458 2.956 0.792 o
-11 2 13 93.370 94.698 1.686 o
-11 2 14 541.331 537.376 3.320 o
-11 2 15 286.853 274.329 3.090 o
-11 2 16 125.462 131.282 1.884 o
-11 2 17 35.373 27.611 1.256 o
-11 2 18 54.330 39.475 1.073 o
-11 2 19 223.333 224.823 2.039 o
-11 2 20 516.236 525.218 3.819 o
-11 2 21 1.147 1.770 0.884 o
-11 2 22 73.540 65.813 1.436 o
-11 2 23 68.241 67.614 1.559 o
-11 2 24 90.747 95.744 1.777 o
-11 2 25 307.828 312.656 3.429 o
-11 2 26 64.346 57.780 1.676 o
-11 2 27 15.137 12.385 1.287 o
-11 2 28 116.233 116.298 2.545 o
-11 2 29 11.262 12.612 1.367 o
-11 2 30 178.907 182.142 3.476 o
-11 2 31 11.630 13.664 0.945 o
-11 2 32 4.605 5.082 0.685 o
-11 2 33 98.471 96.902 1.929 o
-11 2 34 19.636 18.754 1.125 o
-11 2 35 15.215 13.983 1.074 o
-11 2 36 32.006 33.529 1.210 o
-11 2 37 5.631 7.023 0.948 o
-11 2 38 205.228 191.366 2.988 o
-11 2 39 2.577 3.566 0.900 o
-11 2 40 14.249 14.731 1.200 o
-11 2 41 0.395 1.952 0.991 o
-11 2 42 8.361 8.190 1.229 o
-11 2 43 0.038 2.299 1.235 o
-11 2 44 89.634 92.581 3.031 o
-11 2 45 1.220 4.117 1.331 o
-11 2 46 18.242 18.541 2.218 o
-11 2 47 12.290 16.439 1.820 o
-11 2 48 7.523 12.781 1.889 o
-11 3 -10 476.793 503.700 2.814 o
-11 3 -9 3.588 4.082 0.583 o
-11 3 -8 409.993 368.683 2.334 o
-11 3 -7 3.897 7.792 0.523 o
-11 3 -6 482.001 518.695 2.407 o
-11 3 -5 581.916 514.224 2.329 o
-11 3 -4 488.903 419.303 2.401 o
-11 3 -3 221.104 187.295 1.456 o
-11 3 -2 437.105 481.182 3.071 o
-11 3 -1 218.019 203.293 1.755 o
-11 3 0 301.181 251.283 1.956 o
-11 3 1 0.780 2.322 0.631 o
-11 3 2 2298.520 2193.270 6.072 o
-11 3 3 5180.710 5166.750 12.372 o
-11 3 4 158.421 143.888 1.614 o
-11 3 5 112.140 109.295 1.389 o
-11 3 6 434.619 435.687 2.747 o
-11 3 7 42.846 50.217 1.007 o
-11 3 8 346.177 299.270 2.317 o
-11 3 9 1559.620 1501.820 4.878 o
-11 3 10 143.170 185.061 1.940 o
-11 3 11 769.728 802.355 4.252 o
-11 3 12 193.940 204.276 2.142 o
-11 3 13 49.467 53.920 1.055 o
-11 3 14 66.960 80.620 1.167 o
-11 3 15 0.047 0.453 0.581 o
-11 3 16 351.283 328.931 2.678 o
-11 3 17 122.189 107.222 1.706 o
-11 3 18 401.603 381.536 3.442 o
-11 3 19 58.920 57.253 1.567 o
-11 3 20 65.440 65.709 1.419 o
-11 3 21 177.523 173.849 2.220 o
-11 3 22 422.123 426.240 3.827 o
-11 3 23 2.828 1.942 0.909 o
-11 3 24 185.534 175.278 2.511 o
-11 3 25 183.541 187.838 2.982 o
-11 3 26 145.983 137.809 2.473 o
-11 3 27 133.331 126.964 2.900 o
-11 3 28 69.696 68.128 2.199 o
-11 3 29 0.079 -0.712 1.135 o
-11 3 30 3.624 3.886 0.683 o
-11 3 31 1.850 2.105 0.740 o
-11 3 32 1.298 1.517 0.678 o
-11 3 33 31.211 29.086 1.328 o
-11 3 34 146.667 142.854 2.764 o
-11 3 35 1.566 1.673 0.989 o
-11 3 36 14.027 15.042 1.141 o
-11 3 37 154.419 149.528 2.447 o
-11 3 38 22.108 21.211 1.238 o
-11 3 39 25.424 26.959 1.414 o
-11 3 40 32.842 31.015 1.651 o
-11 3 41 36.898 37.447 1.867 o
-11 3 42 0.081 0.487 1.251 o
-11 3 43 25.908 28.669 1.718 o
-11 3 44 0.860 0.839 1.258 o
-11 3 45 23.522 24.048 1.853 o
-11 3 46 115.830 111.465 3.189 o
-11 3 47 7.432 8.085 1.614 o
-11 3 48 8.796 8.575 1.638 o
-11 4 -10 190.809 194.139 1.934 o
-11 4 -9 2.995 1.282 0.618 o
-11 4 -8 21.478 26.899 0.823 o
-11 4 -7 25.244 30.154 0.813 o
-11 4 -6 319.117 310.220 2.325 o
-11 4 -5 5.224 7.660 0.592 o
-11 4 -4 144.861 122.543 1.500 o
-11 4 -3 182.261 139.374 1.470 o
-11 4 -2 0.118 0.130 0.545 o
-11 4 -1 210.026 165.178 1.872 o
-11 4 0 2448.620 2258.580 6.704 o
-11 4 1 29.723 31.711 0.806 o
-11 4 2 606.186 609.509 2.947 o
-11 4 3 223.255 208.131 1.839 o
-11 4 4 158.089 146.596 1.743 o
-11 4 5 19.265 28.438 0.863 o
-11 4 6 3538.510 3428.590 9.307 o
-11 4 7 1311.180 1240.000 4.384 o
-11 4 8 8.384 6.911 0.667 o
-11 4 9 81.510 75.401 1.304 o
-11 4 10 143.116 169.436 1.674 o
-11 4 11 570.179 555.779 3.030 o
-11 4 12 0.811 5.126 0.687 o
-11 4 13 5085.090 4765.330 12.065 o
-11 4 14 267.873 184.304 1.776 o
-11 4 15 638.846 588.079 3.604 o
-11 4 16 139.809 143.027 1.902 o
-11 4 17 739.469 713.586 3.600 o
-11 4 18 1.514 0.965 0.760 o
-11 4 19 98.080 102.101 1.625 o
-11 4 20 1219.710 1198.470 5.169 o
-11 4 21 292.037 284.373 3.349 o
-11 4 22 604.253 602.677 4.136 o
-11 4 23 8.172 7.818 0.960 o
-11 4 24 9.970 11.567 1.130 o
-11 4 25 0.002 -0.160 1.511 o
-11 4 26 469.685 469.170 4.290 o
-11 4 27 36.405 39.054 1.533 o
-11 4 28 87.571 85.594 2.356 o
-11 4 29 65.158 69.243 1.432 o
-11 4 30 217.816 206.574 2.628 o
-11 4 31 2.554 1.889 0.865 o
-11 4 32 45.467 48.689 1.863 o
-11 4 33 2.033 1.130 1.013 o
-11 4 34 78.370 81.204 2.013 o
-11 4 35 356.962 338.615 3.587 o
-11 4 36 1.404 2.506 0.972 o
-11 4 37 68.053 70.528 1.939 o
-11 4 38 123.782 120.063 2.300 o
-11 4 39 97.373 95.277 2.386 o
-11 4 40 137.012 136.582 2.740 o
-11 4 41 19.885 21.116 1.506 o
-11 4 42 16.367 19.279 1.490 o
-11 4 43 26.529 28.391 1.818 o
-11 4 44 78.215 76.854 3.176 o
-11 4 45 76.412 73.734 2.603 o
-11 4 46 3.916 5.977 1.426 o
-11 4 47 0.780 2.997 1.547 o
-11 5 -10 164.601 172.192 1.828 o
-11 5 -9 164.779 166.766 1.836 o
-11 5 -8 428.839 429.922 2.388 o
-11 5 -7 33.842 33.680 0.855 o
-11 5 -6 2.625 3.018 0.620 o
-11 5 -5 77.089 72.840 1.412 o
-11 5 -4 816.684 815.543 3.486 o
-11 5 -3 58.810 53.386 1.202 o
-11 5 -2 78.012 91.432 1.394 o
-11 5 -1 0.149 0.931 0.499 o
-11 5 0 163.523 191.358 1.759 o
-11 5 1 715.011 659.776 3.614 o
-11 5 2 78.413 72.670 1.145 o
-11 5 3 1.754 1.833 0.552 o
-11 5 4 261.443 258.939 1.896 o
-11 5 5 24.064 32.731 0.883 o
-11 5 6 831.443 768.493 3.502 o
-11 5 7 159.937 161.860 1.783 o
-11 5 8 7.767 4.984 0.677 o
-11 5 9 128.725 118.851 1.500 o
-11 5 10 128.995 156.968 1.774 o
-11 5 11 131.789 160.052 1.859 o
-11 5 12 77.515 72.403 1.517 o
-11 5 13 76.014 65.885 1.294 o
-11 5 14 142.636 146.266 1.836 o
-11 5 15 300.646 316.436 2.981 o
-11 5 16 179.794 210.644 1.916 o
-11 5 17 146.652 134.670 1.960 o
-11 5 18 14.746 18.159 1.007 o
-11 5 19 19.077 19.155 1.047 o
-11 5 20 16.387 20.362 1.089 o
-11 5 21 17.949 19.210 1.130 o
-11 5 22 302.109 294.654 3.558 o
-11 5 23 2.756 5.133 1.015 o
-11 5 24 50.837 51.588 1.706 o
-11 5 25 492.448 482.734 5.258 o
-11 5 26 0.464 1.108 1.132 o
-11 5 27 53.261 53.387 1.562 o
-11 5 28 4.194 4.845 0.583 o
-11 5 29 0.592 1.724 0.651 o
-11 5 30 13.476 14.612 1.007 o
-11 5 31 90.252 86.739 1.712 o
-11 5 32 98.459 91.927 1.684 o
-11 5 33 0.097 0.101 0.763 o
-11 5 34 1.320 1.027 0.747 o
-11 5 35 3.389 4.099 0.970 o
-11 5 36 41.358 42.514 1.708 o
-11 5 37 275.803 262.992 3.783 o
-11 5 38 2.148 2.976 0.996 o
-11 5 39 15.457 15.180 1.386 o
-11 5 40 0.309 1.788 1.051 o
-11 5 41 19.659 21.831 1.606 o
-11 5 42 13.277 14.049 1.387 o
-11 5 43 2.038 1.980 1.112 o
-11 5 44 158.606 151.206 3.069 o
-11 5 45 65.489 73.931 2.988 o
-11 5 46 0.001 2.326 1.290 o
-11 5 47 4.591 7.452 1.815 o
-11 6 -10 4.162 3.848 0.710 o
-11 6 -9 594.980 595.440 3.614 o
-11 6 -8 35.759 31.453 1.082 o
-11 6 -7 286.792 285.929 2.773 o
-11 6 -6 201.718 205.078 2.018 o
-11 6 -5 218.820 214.213 1.680 o
-11 6 -4 110.630 123.550 1.946 o
-11 6 -3 4.492 3.049 0.555 o
-11 6 -2 275.488 278.068 2.146 o
-11 6 -1 8.352 7.629 0.659 o
-11 6 0 310.034 298.872 2.427 o
-11 6 1 92.013 75.841 1.316 o
-11 6 2 188.280 167.974 1.787 o
-11 6 3 138.268 143.433 1.889 o
-11 6 4 58.645 70.133 1.141 o
-11 6 5 0.467 1.161 0.687 o
-11 6 6 20.124 20.799 0.818 o
-11 6 7 20.237 22.830 1.056 o
-11 6 8 155.348 136.625 1.618 o
-11 6 9 93.456 106.022 1.532 o
-11 6 10 154.513 145.254 2.041 o
-11 6 11 51.062 29.522 0.971 o
-11 6 12 222.233 188.441 1.940 o
-11 6 13 272.205 272.151 2.292 o
-11 6 14 356.953 372.417 2.961 o
-11 6 15 73.181 67.222 1.513 o
-11 6 16 64.550 64.577 1.735 o
-11 6 17 204.371 220.870 2.683 o
-11 6 18 6.778 4.952 1.090 o
-11 6 19 60.713 61.249 1.784 o
-11 6 20 0.855 -0.012 1.133 o
-11 6 21 150.356 149.287 3.131 o
-11 6 22 1.122 1.918 1.175 o
-11 6 23 13.682 10.477 1.426 o
-11 6 24 420.462 415.551 3.991 o
-11 6 25 13.970 14.169 1.336 o
-11 6 26 37.816 37.014 1.686 o
-11 6 27 0.696 0.449 0.760 o
-11 6 28 12.834 12.921 1.046 o
-11 6 29 0.642 1.067 0.895 o
-11 6 30 0.588 0.812 0.880 o
-11 6 31 245.418 230.367 3.254 o
-11 6 32 157.682 152.429 2.408 o
-11 6 33 2.047 1.996 0.914 o
-11 6 34 8.330 8.621 1.110 o
-11 6 35 2.808 2.259 0.991 o
-11 6 36 0.167 0.937 0.967 o
-11 6 37 18.558 21.730 1.530 o
-11 6 38 5.961 5.932 1.222 o
-11 6 39 88.316 91.067 2.376 o
-11 6 40 1.335 1.570 1.119 o
-11 6 41 94.028 93.040 2.539 o
-11 6 42 42.126 38.530 1.802 o
-11 6 43 5.092 5.186 1.194 o
-11 6 44 8.132 8.664 1.301 o
-11 6 45 78.508 75.436 2.516 o
-11 6 46 3.835 4.427 1.741 o
-11 7 -10 7.679 9.210 1.020 o
-11 7 -9 48.411 49.245 1.311 o
-11 7 -8 321.368 322.108 3.100 o
-11 7 -7 149.972 150.781 2.075 o
-11 7 -6 180.854 180.841 2.260 o
-11 7 -5 35.783 39.340 1.445 o
-11 7 -4 5.487 5.647 0.859 o
-11 7 -3 294.262 285.637 2.032 o
-11 7 -2 1.590 3.497 0.664 o
-11 7 -1 308.996 314.019 2.342 o
-11 7 0 174.275 169.255 2.038 o
-11 7 1 58.277 56.417 1.089 o
-11 7 2 61.551 72.490 1.331 o
-11 7 3 222.758 241.310 2.245 o
-11 7 4 13.041 9.209 0.888 o
-11 7 5 28.054 27.381 0.898 o
-11 7 6 36.743 43.549 1.189 o
-11 7 7 110.848 110.604 1.471 o
-11 7 8 124.775 112.039 1.484 o
-11 7 9 32.731 37.612 1.115 o
-11 7 10 59.753 68.979 1.485 o
-11 7 11 31.120 32.206 1.154 o
-11 7 12 345.785 343.153 2.849 o
-11 7 13 44.394 46.312 1.344 o
-11 7 14 0.593 1.257 0.798 o
-11 7 15 45.836 37.292 1.286 o
-11 7 16 136.302 142.228 2.174 o
-11 7 17 25.172 26.066 1.679 o
-11 7 18 135.316 131.351 2.340 o
-11 7 19 136.396 141.162 3.041 o
-11 7 20 33.785 38.348 1.800 o
-11 7 21 73.275 79.885 2.862 o
-11 7 22 73.338 78.035 2.535 o
-11 7 23 26.320 23.946 1.183 o
-11 7 24 77.019 72.253 2.054 o
-11 7 25 22.049 21.822 1.342 o
-11 7 26 0.329 1.066 0.801 o
-11 7 27 9.639 9.771 0.950 o
-11 7 28 595.190 581.860 6.718 o
-11 7 29 0.438 3.066 0.775 o
-11 7 30 401.923 386.371 5.028 o
-11 7 31 605.972 584.139 5.892 o
-11 7 32 126.234 123.704 2.346 o
-11 7 33 8.196 7.166 1.080 o
-11 7 34 229.215 220.820 3.071 o
-11 7 35 28.987 31.252 1.610 o
-11 7 36 11.038 10.854 1.366 o
-11 7 37 3.588 1.856 0.999 o
-11 7 38 110.909 104.877 2.582 o
-11 7 39 0.000 2.438 1.165 o
-11 7 40 2.973 2.051 1.116 o
-11 7 41 0.301 0.334 1.125 o
-11 7 42 0.103 2.425 1.163 o
-11 7 43 8.357 11.092 1.535 o
-11 7 44 2.350 4.212 1.271 o
-11 8 -10 55.296 55.613 1.851 o
-11 8 -9 1.394 1.512 0.563 o
-11 8 -8 21.709 22.655 1.393 o
-11 8 -7 97.276 105.069 1.826 o
-11 8 -6 93.358 91.291 2.150 o
-11 8 -5 0.286 1.795 1.108 o
-11 8 -4 324.973 321.966 2.933 o
-11 8 -3 1.106 1.078 1.034 o
-11 8 -2 31.604 31.462 1.454 o
-11 8 -1 19.699 20.726 1.288 o
-11 8 0 212.966 216.487 2.218 o
-11 8 1 37.162 37.163 1.303 o
-11 8 2 172.320 175.171 2.107 o
-11 8 3 465.840 469.445 3.046 o
-11 8 4 256.132 249.701 2.236 o
-11 8 5 0.993 0.790 0.714 o
-11 8 6 181.070 184.336 2.383 o
-11 8 7 204.239 179.346 1.994 o
-11 8 8 107.302 108.066 1.867 o
-11 8 9 703.860 697.392 4.391 o
-11 8 10 28.002 26.750 1.228 o
-11 8 11 0.002 0.439 0.862 o
-11 8 12 11.635 16.183 1.142 o
-11 8 13 329.816 325.539 3.431 o
-11 8 14 61.138 64.510 1.273 o
-11 8 15 120.818 117.575 2.391 o
-11 8 16 110.193 107.121 2.441 o
-11 8 17 214.105 210.744 2.933 o
-11 8 18 43.114 45.531 1.879 o
-11 8 19 179.967 186.217 2.759 o
-11 8 20 57.283 60.209 1.845 o
-11 8 21 53.534 54.064 2.027 o
-11 8 22 8.823 7.479 0.926 o
-11 8 23 17.310 18.793 1.358 o
-11 8 24 32.832 32.413 1.374 o
-11 8 25 29.654 27.056 1.414 o
-11 8 26 1.873 2.814 0.809 o
-11 8 27 1.658 1.586 1.085 o
-11 8 28 172.917 170.388 2.471 o
-11 8 29 607.558 589.681 5.296 o
-11 8 30 4.069 4.883 1.195 o
-11 8 31 3.260 3.046 1.104 o
-11 8 32 226.856 215.657 3.683 o
-11 8 33 127.438 126.892 3.552 o
-11 8 34 5.773 6.928 1.116 o
-11 8 35 24.797 26.246 1.486 o
-11 8 36 16.078 15.854 1.428 o
-11 8 37 21.503 24.029 1.829 o
-11 8 38 3.534 5.287 1.232 o
-11 8 39 299.687 286.138 4.581 o
-11 8 40 8.970 14.290 1.575 o
-11 8 41 0.918 -0.618 1.414 o
-11 8 42 23.593 21.008 1.899 o
-11 8 43 3.068 4.625 2.274 o
-11 9 -10 145.578 140.990 2.357 o
-11 9 -9 10.267 10.704 0.759 o
-11 9 -8 28.566 30.804 1.145 o
-11 9 -7 42.534 45.224 1.399 o
-11 9 -6 140.661 132.720 1.861 o
-11 9 -5 86.418 91.314 1.858 o
-11 9 -4 9.037 11.510 0.813 o
-11 9 -3 79.307 80.903 1.521 o
-11 9 -2 0.025 0.240 1.089 o
-11 9 -1 638.411 609.622 4.491 o
-11 9 0 0.665 1.106 1.046 o
-11 9 1 133.386 128.843 2.494 o
-11 9 2 18.330 20.061 1.370 o
-11 9 3 322.364 309.457 3.408 o
-11 9 4 26.507 30.630 1.292 o
-11 9 5 78.650 85.817 1.703 o
-11 9 6 37.851 37.857 1.258 o
-11 9 7 1.779 3.224 1.119 o
-11 9 8 550.951 539.213 4.122 o
-11 9 9 64.127 66.621 1.333 o
-11 9 10 19.019 17.915 1.042 o
-11 9 11 60.332 66.040 1.964 o
-11 9 12 40.834 37.461 1.633 o
-11 9 13 9.417 10.547 0.643 o
-11 9 14 45.423 44.533 1.296 o
-11 9 15 302.372 290.505 2.835 o
-11 9 16 52.029 55.568 1.373 o
-11 9 17 131.946 126.743 1.979 o
-11 9 18 336.165 320.575 3.813 o
-11 9 19 12.354 14.748 1.224 o
-11 9 20 2.124 1.750 0.845 o
-11 9 21 67.371 66.702 2.169 o
-11 9 22 1.421 2.912 0.855 o
-11 9 23 22.099 20.876 1.314 o
-11 9 24 0.037 -0.191 0.938 o
-11 9 25 26.697 28.297 1.638 o
-11 9 26 42.106 41.245 1.663 o
-11 9 27 48.221 46.583 2.424 o
-11 9 28 3.478 2.072 0.962 o
-11 9 29 0.504 1.859 1.156 o
-11 9 30 62.422 63.607 2.435 o
-11 9 31 5.626 3.368 1.104 o
-11 9 32 150.625 140.425 3.002 o
-11 9 33 0.299 1.690 1.196 o
-11 9 34 0.403 0.891 1.296 o
-11 9 35 11.411 10.424 1.546 o
-11 9 36 4.078 3.672 1.452 o
-11 9 37 0.264 0.204 1.347 o
-11 9 38 14.042 17.523 1.852 o
-11 9 39 12.453 15.105 1.702 o
-11 9 40 195.085 188.209 4.336 o
-11 9 41 2.786 4.448 2.013 o
-11 10 -10 3.647 3.580 0.968 o
-11 10 -9 87.282 85.427 1.778 o
-11 10 -8 169.752 167.734 2.383 o
-11 10 -7 316.736 311.618 3.071 o
-11 10 -6 9.900 10.186 0.869 o
-11 10 -5 3.211 2.792 0.717 o
-11 10 -4 1.082 1.650 0.673 o
-11 10 -3 115.948 116.587 1.962 o
-11 10 -2 55.801 58.559 1.697 o
-11 10 -1 267.919 260.008 3.198 o
-11 10 0 47.196 49.437 1.489 o
-11 10 1 56.424 53.690 1.702 o
-11 10 2 7.858 8.920 1.065 o
-11 10 3 1.865 2.453 0.806 o
-11 10 4 0.137 1.387 0.533 o
-11 10 5 34.480 35.407 1.347 o
-11 10 6 86.300 90.769 1.450 o
-11 10 7 58.914 57.890 1.413 o
-11 10 8 154.086 150.581 1.869 o
-11 10 9 423.735 396.951 3.298 o
-11 10 10 0.003 1.078 0.654 o
-11 10 11 55.958 58.404 1.666 o
-11 10 12 18.627 22.565 0.944 o
-11 10 13 190.010 183.303 2.058 o
-11 10 14 83.939 81.335 1.975 o
-11 10 15 11.541 11.585 0.930 o
-11 10 16 37.480 40.139 1.443 o
-11 10 17 28.329 30.321 1.280 o
-11 10 18 12.287 12.251 0.929 o
-11 10 19 57.209 53.996 1.523 o
-11 10 20 99.146 93.376 2.396 o
-11 10 21 19.265 17.402 1.550 o
-11 10 22 58.581 56.377 1.739 o
-11 10 23 12.289 9.736 1.150 o
-11 10 24 0.059 -0.253 1.354 o
-11 10 25 90.676 83.924 2.243 o
-11 10 26 4.651 5.462 1.041 o
-11 10 27 85.557 85.522 2.285 o
[truncated: 440,263 more chars]
