# Supplementary material for: Crystal structures of an azo­benzene-bridged aza-18-crown-6 cryptand and a sodium complex thereof
Source: Acta Crystallogr E Crystallogr Commun. 2026 Feb 10;82(Pt 3):271–7. doi: 10.1107/S2056989026001234 (PMC12961670; doi:10.1107/S2056989026001234)
Supplement: Supplementary file 3 [file e-82-00271-2sup3.hkl]

#
# h,k,l, Fc-squared, Fo-squared, sigma(Fo-squared), status flag
#
data_2
#cu_acs_s0069_0m
_shelx_title ' cu_acs_s0069_0m_a.res in P-1'
_shelx_refln_list_code          4
_shelx_F_calc_maximum      447.29
_exptl_crystal_F_000      2440.00
_reflns_d_resolution_high  0.7982

loop_
 _space_group_symop_operation_xyz
 'x, y, z'
 '-x, -y, -z'

_cell_length_a    13.5857
_cell_length_b    13.8054
_cell_length_c    27.8552
_cell_angle_alpha  84.152
_cell_angle_beta   78.185
_cell_angle_gamma  89.238

_shelx_F_squared_multiplier     1.000

loop_
 _refln_index_h
 _refln_index_k
 _refln_index_l
 _refln_F_squared_calc
 _refln_F_squared_meas
 _refln_F_squared_sigma
 _refln_observed_status
   1   0   0        644.08       1102.33        20.14 o
   2   0   0        259.81        474.71         8.97 o
   3   0   0      34920.15      35591.75       548.58 o
   4   0   0       3555.41       3590.82        65.50 o
   5   0   0        903.84        691.07        14.97 o
   6   0   0       2519.69       2825.03        45.84 o
   7   0   0       2402.79       2430.44        36.90 o
   8   0   0       5956.83       7012.28       101.97 o
   9   0   0        169.45        105.45         5.97 o
  10   0   0        481.59        401.68         8.04 o
  11   0   0       1363.65       1319.46        20.81 o
  12   0   0        995.15        882.16        19.42 o
  13   0   0         21.22         38.20         3.48 o
  14   0   0         13.47          4.88         3.35 o
  15   0   0        100.44         91.86         5.84 o
  16   0   0          8.16          9.04         3.19 o
 -16   1   0          8.34         11.69         3.27 o
 -15   1   0         70.13         40.93         4.13 o
 -14   1   0        575.81        647.44        22.81 o
 -13   1   0         23.62         45.91         3.97 o
 -12   1   0         60.46        103.62         7.59 o
 -11   1   0        378.90        428.78        11.00 o
 -10   1   0        698.65        749.85        13.04 o
  -9   1   0       1260.83       1263.59        23.56 o
  -8   1   0        833.69        787.51        18.69 o
  -7   1   0       1110.66       1277.06        21.81 o
  -6   1   0         56.49          9.94         4.99 o
  -5   1   0       1945.29       1951.70        28.45 o
  -4   1   0       8234.92       8103.02       110.54 o
  -3   1   0     200066.47     197457.89      5255.03 o
  -2   1   0       1253.18        956.82        15.45 o
  -1   1   0       1079.11        794.86        16.48 o
   0   1   0       8543.47       8375.10       137.18 o
   1   1   0         71.41        139.16         4.23 o
   2   1   0       1249.70       1928.34        29.91 o
   3   1   0      38177.70      41856.84       682.08 o
   4   1   0       1560.06       1871.81        28.35 o
   5   1   0       1576.76       1373.41        20.78 o
   6   1   0      10524.07      12453.84       196.11 o
   7   1   0       5604.24       6186.78        91.33 o
   8   1   0        223.31        195.37         7.78 o
   9   1   0        175.71        235.85         8.82 o
  10   1   0       1031.29       1136.48        16.90 o
  11   1   0        763.36        764.58        13.62 o
  12   1   0        912.48        712.47        15.79 o
  13   1   0          5.51         10.72         3.37 o
  14   1   0         26.65         27.45         4.50 o
  15   1   0          5.85          6.28         7.45 o
  16   1   0         42.32         39.48         4.33 o
 -16   2   0        180.08        226.37        16.81 o
 -15   2   0         51.50         58.10         4.78 o
 -14   2   0        213.73        144.01         7.17 o
 -13   2   0         67.30         53.02         5.10 o
 -12   2   0        310.69        371.49        12.77 o
 -11   2   0          0.24          3.85         2.68 o
 -10   2   0         46.09         50.67         4.55 o
  -9   2   0          9.98         24.77         2.33 o
  -8   2   0       5697.12       6185.15        90.78 o
  -7   2   0       7380.05       8569.86       125.41 o
  -6   2   0          4.37          4.48         4.66 o
  -5   2   0      10176.96      10972.22       150.19 o
  -4   2   0      15579.49      15846.13       223.44 o
  -3   2   0       8556.85      10295.43       175.61 o
  -2   2   0      25659.69      25331.71       390.66 o
  -1   2   0       4705.27       4319.58        79.41 o
   0   2   0        150.25         63.81         3.31 o
   1   2   0       1675.64       2032.22        33.92 o
   2   2   0      11606.74      11846.92       166.28 o
   3   2   0       1049.62       1883.29        31.81 o
   4   2   0       4551.13       5015.37        66.64 o
   5   2   0       1285.91        572.10        11.29 o
   6   2   0       5294.56       6223.54       100.67 o
   7   2   0        792.52        725.46        19.80 o
   8   2   0        845.01        919.26        15.43 o
   9   2   0       1501.34       1665.48        22.55 o
  10   2   0        105.70        118.59         4.96 o
  11   2   0       1583.62       1364.88        21.47 o
  12   2   0          2.77          0.09         4.22 o
  13   2   0        449.50        376.89        11.07 o
  14   2   0         18.38         12.61         3.37 o
  15   2   0         16.74         13.10         3.93 o
  16   2   0          9.70          9.86         3.36 o
 -16   3   0         26.54         17.72         3.43 o
 -15   3   0          7.25         10.48         2.73 o
 -14   3   0         26.70         39.55         3.73 o
 -13   3   0       1186.48       1126.16        26.53 o
 -12   3   0        698.84        698.27        18.44 o
 -11   3   0       3631.74       3495.81        56.96 o
 -10   3   0         26.16         11.12         2.32 o
  -9   3   0          0.26          5.00         1.96 o
  -8   3   0        585.92        777.65        14.95 o
  -7   3   0        713.64        758.77        22.73 o
  -6   3   0       2717.64       2269.86        46.64 o
  -5   3   0      12715.02      11891.69       169.39 o
  -4   3   0       4179.42       4314.68        66.98 o
  -3   3   0      11078.68       9597.14       176.63 o
  -2   3   0       2197.75       2530.79        48.18 o
  -1   3   0       2807.07       2894.39        59.13 o
   0   3   0       1871.90       1818.41        29.66 o
   1   3   0      99105.02     103615.50      1951.74 o
   2   3   0        290.59        447.13        17.32 o
   3   3   0       2543.94       3409.86        54.99 o
   4   3   0       4397.40       3975.12        56.29 o
   5   3   0       1886.20       2386.56        35.44 o
   6   3   0       1609.53       2643.95        42.37 o
   7   3   0      18470.25      19164.23       243.02 o
   8   3   0          2.59          8.72         3.60 o
   9   3   0       4778.81       5272.32        68.97 o
  10   3   0        166.14        120.51         5.11 o
  11   3   0         21.33         31.59         3.93 o
  12   3   0        525.14        425.38        10.93 o
  13   3   0        494.47        537.97        16.74 o
  14   3   0         17.12          3.49         4.37 o
  15   3   0        495.23        540.35        25.53 o
  16   3   0         65.86         68.36         6.45 o
 -16   4   0         25.00         39.98         6.37 o
 -15   4   0        123.41         94.78         5.19 o
 -14   4   0        468.73        434.62        12.17 o
 -13   4   0         98.12        102.85         6.19 o
 -12   4   0         71.01         74.22         5.85 o
 -11   4   0          0.31          6.00         3.46 o
 -10   4   0          2.76         17.30         3.20 o
  -9   4   0       1525.59       1582.20        24.74 o
  -8   4   0        628.37        616.08        20.49 o
  -7   4   0        800.59        857.39        24.70 o
  -6   4   0        727.37        740.93        28.95 o
  -5   4   0       6435.90       5885.66        96.23 o
  -4   4   0       5081.26       5587.47        92.42 o
  -3   4   0       1218.49       1264.64        22.77 o
  -2   4   0       2641.41       3130.00        52.71 o
  -1   4   0      10641.13      11925.79       198.78 o
   0   4   0       3110.11       3150.85        49.89 o
   1   4   0       1434.30        924.28        16.34 o
   2   4   0       2524.98       2814.93        43.38 o
   3   4   0        535.72        338.83        16.03 o
   4   4   0         29.92        105.60         5.19 o
   5   4   0         47.49          8.38         3.73 o
   6   4   0       5915.85       5975.08        90.89 o
   7   4   0       1611.66       1385.75        23.24 o
   8   4   0         58.45         71.47         3.80 o
   9   4   0       3549.48       3600.61        48.53 o
  10   4   0        177.41        193.15         7.73 o
  11   4   0         24.55         42.64         3.82 o
  12   4   0        165.69        144.62        14.03 o
  13   4   0        152.55        155.47         6.92 o
  14   4   0         87.74         99.64         7.77 o
  15   4   0         15.40         17.66         4.28 o
  16   4   0          6.21          1.52         2.65 o
 -15   5   0         34.74         35.14         2.81 o
 -14   5   0        904.84        966.81        31.06 o
 -13   5   0        320.39        379.72        13.39 o
 -12   5   0        160.84        250.55         7.90 o
 -11   5   0        308.04        364.01        12.05 o
 -10   5   0          9.12          0.55         4.63 o
  -9   5   0       2889.92       3111.01        42.83 o
  -8   5   0        294.16        217.52         7.46 o
  -7   5   0       5231.44       4975.20        77.86 o
  -6   5   0       3416.79       3220.46        70.56 o
  -5   5   0       3490.91       3173.20        55.25 o
  -4   5   0        123.23        115.63         7.61 o
  -3   5   0       1382.33       1671.10        30.54 o
  -2   5   0        624.89        744.34        15.03 o
  -1   5   0        783.56        617.23        14.08 o
   0   5   0       2655.66       2971.57        46.34 o
   1   5   0        750.75        880.23        16.55 o
   2   5   0       8687.56       7180.07       100.70 o
   3   5   0        969.75        558.94        25.50 o
   4   5   0       7523.05       7402.95       105.59 o
   5   5   0        297.79        370.56        11.11 o
   6   5   0       8177.38       8105.69       115.09 o
   7   5   0        607.07        560.30        10.17 o
   8   5   0        988.95       1154.94        18.10 o
   9   5   0        428.50        351.64         8.34 o
  10   5   0       1832.86       1669.19        29.13 o
  11   5   0        124.95        102.48         5.46 o
  12   5   0        519.85        543.64        13.57 o
  13   5   0         45.46         11.61         3.82 o
  14   5   0         60.97         73.90         5.90 o
  15   5   0          8.73          5.68         3.12 o
 -15   6   0         54.79         33.36         5.56 o
 -14   6   0         88.67         81.07        10.83 o
 -13   6   0         25.49          8.13         2.47 o
 -12   6   0        114.54        110.95         4.81 o
 -11   6   0        183.74        186.23         7.45 o
 -10   6   0       2820.77       2992.53        45.03 o
  -9   6   0        373.34        379.15        15.06 o
  -8   6   0          3.80          2.24         2.22 o
  -7   6   0       1186.11       1289.85        21.21 o
  -6   6   0        290.09        282.30        11.08 o
  -5   6   0        333.40        174.39        12.35 o
  -4   6   0      16493.86      15521.61       234.63 o
  -3   6   0       2908.09       2498.77        43.48 o
  -2   6   0        335.72        365.49        11.80 o
  -1   6   0      10485.14      11831.49       163.53 o
   0   6   0       3102.43       2722.74        46.05 o
   1   6   0       1636.24       1916.29        30.73 o
   2   6   0       4898.30       4793.35        73.63 o
   3   6   0          0.00         11.94         3.89 o
   4   6   0        137.69        138.95         7.70 o
   5   6   0        266.64        226.60         8.72 o
   6   6   0       2079.47       2309.48        33.22 o
   7   6   0       1926.24       2001.39        27.69 o
   8   6   0         14.01         12.38         3.13 o
   9   6   0        319.03        271.71         7.22 o
  10   6   0        734.31        771.03        15.58 o
  11   6   0        287.80        191.25         9.80 o
  12   6   0        964.37        916.59        24.31 o
  13   6   0        309.05        239.95         9.29 o
  14   6   0         42.55         28.80         3.61 o
  15   6   0         75.40         63.50         5.24 o
 -15   7   0          0.09          3.89         2.18 o
 -14   7   0        131.81        134.98         7.38 o
 -13   7   0         36.70         21.57         3.20 o
 -12   7   0        714.64        819.70        16.31 o
 -11   7   0         41.23         64.58         9.75 o
 -10   7   0       1976.13       2284.88        34.81 o
  -9   7   0        260.11        280.43         6.82 o
  -8   7   0         46.80         63.80         5.43 o
  -7   7   0         33.15        104.87         4.97 o
  -6   7   0       1198.09        979.03        20.96 o
  -5   7   0         27.02         19.10        13.02 o
  -4   7   0      10886.49      12108.41       207.00 o
  -3   7   0       7366.43       7745.44       117.45 o
  -2   7   0        876.67        970.96        24.00 o
  -1   7   0       6850.94       8032.35       109.91 o
   0   7   0        461.45        435.01        15.29 o
   1   7   0       4270.80       4228.07        71.10 o
   2   7   0       7937.39       7476.49       112.68 o
   3   7   0        153.75        188.16         7.91 o
   4   7   0         20.95         10.27         4.19 o
   5   7   0       3456.39       4157.50        55.56 o
   6   7   0          7.70          4.12         4.05 o
   7   7   0        843.61        982.56        17.04 o
   8   7   0          3.92          2.05         3.44 o
   9   7   0        232.33        258.04         8.35 o
  10   7   0         12.23         24.59         3.81 o
  11   7   0        352.58        323.77        10.18 o
  12   7   0        129.35        154.32         7.87 o
  13   7   0        237.18        257.45        12.09 o
  14   7   0         21.56         24.86         3.13 o
  15   7   0         24.47         16.18         3.31 o
 -14   8   0         42.19         19.49         4.20 o
 -13   8   0         94.20         79.07         4.08 o
 -12   8   0        126.38        101.39         4.68 o
 -11   8   0        389.25        428.10         9.73 o
 -10   8   0        121.94        175.52         6.88 o
  -9   8   0       1400.96       1369.81        21.78 o
  -8   8   0        800.07        867.33        19.16 o
  -7   8   0        138.53        140.01         8.55 o
  -6   8   0        436.06        359.53         8.84 o
  -5   8   0        109.49        121.05         5.04 o
  -4   8   0       3221.18       3858.96        56.28 o
  -3   8   0        489.65        571.22        16.31 o
  -2   8   0       1122.17       1353.65        31.54 o
  -1   8   0        412.48        428.50        18.92 o
   0   8   0       4542.95       4283.65        72.66 o
   1   8   0       2866.83       3208.04        54.34 o
   2   8   0       1914.05       1545.64        32.46 o
   3   8   0        885.98       1050.08        20.64 o
   4   8   0        147.14        118.39         6.94 o
   5   8   0       2823.09       2781.71        38.99 o
   6   8   0          7.20          9.41         2.63 o
   7   8   0        715.89        671.94        14.67 o
   8   8   0       1080.36       1083.95        18.08 o
   9   8   0         16.89          9.39         3.61 o
  10   8   0       1133.38       1131.67        36.68 o
  11   8   0        321.25        293.46        11.88 o
  12   8   0         19.96         19.45         3.91 o
  13   8   0        533.33        518.49        15.13 o
  14   8   0        358.20        355.23        21.18 o
 -14   9   0        218.60        227.59         8.97 o
 -13   9   0        216.47        284.21        11.78 o
 -12   9   0         41.96         30.22         2.30 o
 -11   9   0        459.08        461.21         9.57 o
 -10   9   0        182.56        186.55         5.97 o
  -9   9   0       1742.99       2057.76        32.07 o
  -8   9   0        897.08       1061.87        20.24 o
  -7   9   0        308.66        330.56         9.04 o
  -6   9   0       1159.50       1213.32        20.62 o
  -5   9   0        187.28        157.24         4.77 o
  -4   9   0       4217.12       4061.82        52.37 o
  -3   9   0       6330.93       6398.12        84.19 o
  -2   9   0          1.14         20.41         4.16 o
  -1   9   0        219.77        238.94        10.43 o
   0   9   0        347.18        296.37        10.53 o
   1   9   0       1384.54       1371.09        25.15 o
   2   9   0        449.33        547.02        12.08 o
   3   9   0       1661.45       1793.03        28.77 o
   4   9   0        749.94        990.14        24.67 o
   5   9   0          9.89         -1.63         3.23 o
   6   9   0       2975.79       2649.70        40.83 o
   7   9   0       1460.04       1547.03        25.34 o
   8   9   0       1455.07       1404.99        22.54 o
   9   9   0        104.28        107.17         5.99 o
  10   9   0        137.48        139.70         8.00 o
  11   9   0        137.22        151.46         8.20 o
  12   9   0        310.83        318.97        11.45 o
  13   9   0         46.98         30.46         5.43 o
  14   9   0         34.23         29.61         4.07 o
 -13  10   0          0.72          1.96         1.85 o
 -12  10   0          4.64          7.78         2.03 o
 -11  10   0         98.45         92.56         5.33 o
 -10  10   0          0.01          3.76         2.45 o
  -9  10   0         53.01         74.54         3.70 o
  -8  10   0        330.46        379.74         8.92 o
  -7  10   0        269.38        267.08         8.75 o
  -6  10   0        362.39        455.06        13.98 o
  -5  10   0       4788.29       4611.44        74.98 o
  -4  10   0       3186.95       3364.79        45.71 o
  -3  10   0       6816.30       7163.95        91.91 o
  -2  10   0       1180.31       1454.45        22.38 o
  -1  10   0       1217.17       1114.34        17.96 o
   0  10   0         20.31         32.14         3.51 o
   1  10   0         18.48         13.04         3.67 o
   2  10   0        772.91        900.07        15.36 o
   3  10   0        392.11        402.98        10.96 o
   4  10   0          7.56          7.06         4.00 o
   5  10   0        704.59        776.58        16.11 o
   6  10   0         46.13         26.90         3.66 o
   7  10   0       1871.27       1907.41        29.96 o
   8  10   0       1002.65        899.02        22.14 o
   9  10   0        444.71        469.33        13.38 o
  10  10   0         15.19         13.14         3.15 o
  11  10   0        153.71        217.90        10.44 o
  12  10   0         14.16         38.74         4.29 o
  13  10   0        418.53        412.06        13.11 o
 -12  11   0        103.49        120.82         4.92 o
 -11  11   0         38.92         55.13         4.52 o
 -10  11   0          4.40          9.18         2.01 o
  -9  11   0         14.38         19.47         2.86 o
  -8  11   0       1309.24       1364.29        23.13 o
  -7  11   0         51.67         21.21         7.79 o
  -6  11   0        279.75        346.87         8.76 o
  -5  11   0         21.18         32.13         3.37 o
  -4  11   0       5353.50       5006.64        75.86 o
  -3  11   0       1717.63       1821.70        27.92 o
  -2  11   0        406.43        348.97         9.06 o
  -1  11   0       1267.66       1190.90        22.42 o
   0  11   0       1030.00        937.20        17.64 o
   1  11   0       2066.70       2078.59        32.84 o
   2  11   0       2013.52       1762.54        28.59 o
   3  11   0       1310.29       1211.88        23.00 o
   4  11   0       2673.40       3060.12        54.53 o
   5  11   0          7.63         22.91         3.78 o
   6  11   0        656.80        562.52        14.60 o
   7  11   0         14.02          4.09         3.82 o
   8  11   0        108.30         81.95         5.28 o
   9  11   0         63.09         67.34         5.01 o
  10  11   0        232.46        208.20        17.07 o
  11  11   0         26.88         34.60         5.60 o
  12  11   0        163.23        185.79        18.76 o
 -11  12   0          1.16         -1.02         1.75 o
 -10  12   0          2.44          4.05         1.93 o
  -9  12   0          0.14          3.51         2.36 o
  -8  12   0        265.94        202.92         5.20 o
  -7  12   0         38.47         40.13         5.06 o
  -6  12   0        280.64        239.90         6.64 o
  -5  12   0       1290.58       1289.22        31.84 o
  -4  12   0        290.66        297.31         9.60 o
  -3  12   0        247.83        286.93         7.23 o
  -2  12   0        437.42        404.93         8.63 o
  -1  12   0       1678.90       1566.96        24.65 o
   0  12   0         69.92         73.73         5.10 o
   1  12   0        318.22        339.65        10.94 o
   2  12   0       1085.15       1003.06        17.99 o
   3  12   0        890.12        728.96        15.14 o
   4  12   0        666.12        666.70        14.11 o
   5  12   0        133.27        155.77         8.13 o
   6  12   0       2068.65       1916.57        37.71 o
   7  12   0        368.12        363.66        11.70 o
   8  12   0       1734.29       1692.63        48.63 o
   9  12   0          0.26         -3.06         3.06 o
  10  12   0         26.15         13.25         3.40 o
  11  12   0        238.99        230.21        11.42 o
 -10  13   0          9.36          9.56         2.81 o
  -9  13   0          7.83          8.80         2.25 o
  -8  13   0         23.91         15.64         2.56 o
  -7  13   0         14.04         21.21         4.93 o
  -6  13   0         22.35         35.58         4.02 o
  -5  13   0         82.09         72.16         4.66 o
  -4  13   0        352.56        411.35        13.83 o
  -3  13   0       1055.01       1028.68        17.48 o
  -2  13   0       1140.54       1071.30        36.27 o
  -1  13   0        271.69        279.82        12.42 o
   0  13   0        181.80        282.70        10.07 o
   1  13   0        520.92        544.60        14.84 o
   2  13   0        274.07        280.61        17.34 o
   3  13   0         18.10          3.73         3.37 o
   4  13   0        328.51        334.08         9.59 o
   5  13   0       1127.77       1110.46        22.81 o
   6  13   0         20.17         12.46         3.80 o
   7  13   0         73.47         88.17         8.39 o
   8  13   0         99.01         85.21         6.20 o
   9  13   0          0.08          0.47         3.25 o
  10  13   0         46.06         36.55         5.28 o
  -9  14   0          7.28          8.24         3.01 o
  -8  14   0          1.19          5.19         2.61 o
  -7  14   0          9.99         14.88         2.98 o
  -6  14   0         57.39         56.25         3.28 o
  -5  14   0         24.64         21.73         2.06 o
  -4  14   0         77.11         54.83         2.86 o
  -3  14   0        430.85        413.86         8.55 o
  -2  14   0        447.20        425.81         8.87 o
  -1  14   0         23.12         10.72         2.46 o
   0  14   0        822.73        834.39        16.15 o
   1  14   0         78.80        113.06         5.69 o
   2  14   0         78.70         65.23         4.23 o
   3  14   0       1099.23       1193.53        25.56 o
   4  14   0          9.02          4.71         3.33 o
   5  14   0         84.04         80.92         5.02 o
   6  14   0          4.02          0.66         4.23 o
   7  14   0          3.04          1.23         2.87 o
   8  14   0         85.07        100.31         8.20 o
   9  14   0        719.65        808.09        29.06 o
  -8  15   0         78.23         54.25         4.59 o
  -7  15   0          0.39          2.04         2.14 o
  -6  15   0        662.74        632.12        13.33 o
  -5  15   0        211.18        208.38         6.88 o
  -4  15   0          0.01         15.93         3.26 o
  -3  15   0        364.13        404.39        10.35 o
  -2  15   0          0.31          2.35         1.90 o
  -1  15   0        296.23        253.03         6.91 o
   0  15   0        252.64        255.58         7.19 o
   1  15   0        556.11        575.91        12.76 o
   2  15   0        328.77        319.29         8.98 o
   3  15   0        100.39        122.80         7.83 o
   4  15   0         18.39         15.39         3.02 o
   5  15   0          0.04          2.54         3.46 o
   6  15   0         29.71         36.23         3.55 o
   7  15   0        144.81        145.71        10.57 o
   8  15   0        575.45        603.55        30.94 o
  -6  16   0         55.35         36.53         4.43 o
  -5  16   0         51.97         57.38         6.77 o
  -4  16   0         32.76         38.56         3.26 o
  -3  16   0        459.48        448.92        13.67 o
  -2  16   0        246.46        230.25         6.66 o
  -1  16   0          1.82          2.93         2.03 o
   0  16   0        168.27        201.77         6.19 o
   1  16   0         67.59         59.32         4.95 o
   2  16   0         15.54         29.34         3.19 o
   3  16   0        140.06        148.83         9.01 o
   4  16   0         30.82         42.33         3.62 o
   5  16   0        249.03        279.20        12.30 o
  -2  17   0         64.54         81.13         9.62 o
  -1  17   0        375.83        362.25        11.27 o
   0  17   0         62.59         73.19         5.84 o
   1  17   0          7.40          9.18         3.09 o
   2  17   0         34.19         40.52         4.25 o
  -1 -17   1         26.28         45.06         4.35 o
   0 -17   1         10.10          8.61         3.11 o
   2 -17   1        399.99        444.01        46.32 o
  -5 -16   1         48.13         62.58         4.20 o
  -4 -16   1          0.74         -1.65         3.27 o
  -3 -16   1         78.14         90.61         5.70 o
  -2 -16   1         30.23         31.55         3.89 o
  -1 -16   1        201.22        184.38         6.14 o
   0 -16   1         38.06         21.95         2.67 o
   1 -16   1         49.19         54.98         3.18 o
   2 -16   1         19.32         28.99         3.50 o
   3 -16   1         72.28         82.87        14.71 o
   4 -16   1         11.78         16.60         2.43 o
   5 -16   1         56.92         51.24         4.55 o
   6 -16   1         53.17         51.52         4.57 o
  -7 -15   1         46.79         33.88         3.46 o
  -6 -15   1          4.82          0.75         2.66 o
  -5 -15   1        296.48        264.35         9.97 o
  -4 -15   1         10.57         28.75         4.63 o
  -3 -15   1        178.15        163.23         8.77 o
  -2 -15   1        463.22        488.36        11.48 o
  -1 -15   1        254.77        286.60         8.86 o
   0 -15   1          2.89          0.07         2.09 o
   1 -15   1          1.16          6.60         2.54 o
   2 -15   1        122.08        169.95         5.21 o
   3 -15   1        594.41        604.73        12.77 o
   4 -15   1         64.76         98.82         4.32 o
   5 -15   1         29.10         48.89         5.35 o
   8 -15   1         10.23         20.30         5.14 o
  -9 -14   1        411.59        482.95        26.17 o
  -8 -14   1          0.74         -2.47         4.63 o
  -7 -14   1        118.66        155.23         8.00 o
  -6 -14   1        130.57        135.23         7.07 o
  -5 -14   1         34.65         17.02         4.35 o
  -4 -14   1          4.39         10.73         5.78 o
  -3 -14   1         40.70         44.08         3.91 o
  -2 -14   1        516.08        632.95        15.27 o
  -1 -14   1        110.96        107.65         5.21 o
   0 -14   1        927.78        771.30        14.28 o
   1 -14   1         29.52         28.71         3.09 o
   2 -14   1          0.11         -0.55         2.62 o
   3 -14   1         11.37         -0.46         2.65 o
   4 -14   1        555.22        558.17        11.15 o
   5 -14   1         53.34         35.65         2.71 o
   6 -14   1          5.15         19.81         3.61 o
   7 -14   1          0.28          9.21         3.94 o
   8 -14   1          1.04          0.02         1.99 o
   9 -14   1         22.17          8.55         2.43 o
  -9 -13   1        106.79         75.46         6.32 o
  -8 -13   1        130.03        137.30         8.21 o
  -7 -13   1        772.40        733.42        23.67 o
  -6 -13   1        726.24        654.09        20.39 o
  -5 -13   1        467.25        506.75        15.40 o
  -4 -13   1       1355.55       1327.45        25.35 o
  -3 -13   1        300.96        260.42         8.77 o
  -2 -13   1         68.01         86.84         4.44 o
  -1 -13   1        255.76        314.36        14.11 o
   0 -13   1        255.67        226.61        11.27 o
   1 -13   1         87.27         67.56        11.04 o
   2 -13   1          0.03         -0.63         2.66 o
   3 -13   1       1640.69       1640.48        26.09 o
   4 -13   1        765.53        859.69        18.95 o
   5 -13   1          2.78          9.93         2.16 o
   6 -13   1        122.07         83.10         3.31 o
   7 -13   1          7.67         -0.79         2.73 o
   8 -13   1        117.75        121.68         6.52 o
   9 -13   1        344.52        360.61         7.91 o
  10 -13   1         49.36         29.16         3.28 o
  11 -13   1        114.38         68.63         5.91 o
 -11 -12   1        155.41        140.47        20.00 o
 -10 -12   1         37.40         37.78         3.68 o
  -9 -12   1         62.46         63.97         7.54 o
  -8 -12   1         41.19         18.72         7.84 o
  -7 -12   1        674.32        784.22        34.55 o
  -6 -12   1         62.96         26.77         4.93 o
  -5 -12   1        442.06        324.78        11.06 o
  -4 -12   1         94.55         58.81         4.40 o
  -3 -12   1         16.29          4.39         3.88 o
  -2 -12   1        443.04        403.63        11.42 o
  -1 -12   1         46.16         16.44         3.11 o
   0 -12   1       1748.07       1671.50        26.07 o
   1 -12   1        718.62        594.47        11.32 o
   2 -12   1         87.01        132.83         6.65 o
   3 -12   1        608.26        715.67        12.52 o
   4 -12   1        371.37        310.57         7.76 o
   5 -12   1        967.94        901.56        28.35 o
   6 -12   1         92.38         96.50         7.64 o
   7 -12   1        221.92        229.38         5.74 o
   8 -12   1        105.45        125.17         5.14 o
   9 -12   1         81.45         59.53         3.26 o
  10 -12   1         33.74         25.74         2.34 o
  11 -12   1         58.34         46.43         4.23 o
  12 -12   1         11.10         11.45         2.18 o
 -12 -11   1          5.39          3.09         4.56 o
 -11 -11   1         32.14         32.35         4.20 o
 -10 -11   1         51.47         44.41         7.03 o
  -9 -11   1        110.96        150.98        11.13 o
  -8 -11   1        407.41        391.98        12.52 o
  -7 -11   1         25.69         17.31         3.83 o
  -6 -11   1       1026.28       1210.65        24.69 o
  -5 -11   1         27.47         45.55         4.49 o
  -4 -11   1        928.43        992.34        20.06 o
  -3 -11   1        134.52        148.44         7.04 o
  -2 -11   1       1163.89       1027.24        17.31 o
  -1 -11   1       2480.53       2819.33        45.56 o
   0 -11   1        561.26        748.66        15.37 o
   1 -11   1       1005.82        905.79        20.06 o
   2 -11   1       1042.60        996.86        17.46 o
   3 -11   1        641.40        612.97        10.72 o
   4 -11   1       1336.12       1391.12        21.98 o
   5 -11   1         29.95         21.55         2.68 o
   6 -11   1         49.27         55.72         4.78 o
   7 -11   1         74.53         94.82         5.97 o
   8 -11   1         15.82         22.83         4.65 o
   9 -11   1         71.14        116.15         4.56 o
  10 -11   1        689.35        649.72        11.81 o
  11 -11   1         46.37         44.77         2.46 o
  12 -11   1          0.68          2.89         1.93 o
 -13 -10   1         22.17         12.40         3.27 o
 -12 -10   1         23.76         29.14         3.99 o
 -11 -10   1        111.77        114.77         9.47 o
 -10 -10   1        256.00        211.69         8.34 o
  -9 -10   1        201.11        196.87         8.04 o
  -8 -10   1        735.89        701.39        23.41 o
  -7 -10   1        615.79        662.66        14.19 o
  -6 -10   1        123.01        116.81         5.50 o
  -5 -10   1         42.74         93.91         5.39 o
  -4 -10   1       3964.59       4145.88        72.67 o
  -3 -10   1       2317.87       2171.18        34.97 o
  -2 -10   1        606.08        410.91         8.86 o
  -1 -10   1        554.73        616.14        11.54 o
   0 -10   1       1951.34       1905.54        28.02 o
   1 -10   1        588.87        597.39        14.11 o
   2 -10   1        205.79        367.98        12.60 o
   3 -10   1         62.02         44.00         4.43 o
   4 -10   1        371.39        376.92        11.31 o
   5 -10   1        441.04        393.97        10.98 o
   6 -10   1        201.19        200.55         5.58 o
   7 -10   1        306.65        352.34        10.72 o
   8 -10   1         68.17         70.35         3.94 o
   9 -10   1        321.15        315.00         9.90 o
  10 -10   1        299.45        284.27         7.55 o
  11 -10   1         57.15         51.36         3.59 o
  12 -10   1        263.18        253.69         7.54 o
  13 -10   1        185.19        205.15         7.47 o
 -13  -9   1         42.04         26.79         4.18 o
 -12  -9   1         48.29         39.18         4.93 o
 -11  -9   1         32.87         27.55         4.70 o
 -10  -9   1         10.28          3.64         3.26 o
  -9  -9   1        979.10        975.23        24.88 o
  -8  -9   1        794.35        733.35        13.98 o
  -7  -9   1        975.02       1130.51        19.00 o
  -6  -9   1        263.96        242.98         9.15 o
  -5  -9   1        312.72        397.97         8.76 o
  -4  -9   1       2534.94       2737.35        39.68 o
  -3  -9   1        490.02        510.01        13.03 o
  -2  -9   1         12.05          6.98        10.41 o
  -1  -9   1         79.65         57.52         4.20 o
   0  -9   1         53.61         68.11        12.88 o
   1  -9   1        515.71        494.23        11.70 o
   2  -9   1       2570.33       2642.10        42.28 o
   3  -9   1        210.16        189.97         6.67 o
   4  -9   1         79.91         67.24         5.18 o
   5  -9   1         42.81         44.70         3.37 o
   6  -9   1       6067.50       5997.47        90.86 o
   7  -9   1        513.04        479.51         9.33 o
   8  -9   1        453.40        586.92        11.96 o
   9  -9   1       1820.67       2112.07        33.45 o
  10  -9   1        303.28        358.99         7.95 o
  11  -9   1          7.15          9.95         2.78 o
  12  -9   1          5.35          1.87         1.83 o
  13  -9   1          1.07          5.08         1.85 o
  14  -9   1        234.50        220.07         9.60 o
 -14  -8   1         66.11         54.94         5.67 o
 -13  -8   1        256.96        291.49        10.32 o
 -12  -8   1        543.63        508.78        18.39 o
 -11  -8   1        383.78        299.90        10.54 o
 -10  -8   1         80.34         64.39         5.91 o
  -9  -8   1        495.38        481.68        11.52 o
  -8  -8   1         12.27          6.98         3.88 o
  -7  -8   1        758.55        884.50        16.13 o
  -6  -8   1        296.41        271.68         7.48 o
  -5  -8   1        151.71        176.33         6.25 o
  -4  -8   1       1195.28       1170.95        19.89 o
  -3  -8   1       1333.70       1251.40        22.94 o
  -2  -8   1        195.00        251.40        10.14 o
  -1  -8   1        599.40        973.54        33.43 o
   0  -8   1       1121.61       1042.58        25.02 o
   1  -8   1        931.60       1335.91        38.01 o
   2  -8   1       1604.67       1364.91        32.93 o
   3  -8   1        673.33        459.58        13.39 o
   4  -8   1       3705.82       3605.45        50.17 o
   5  -8   1          8.59          0.80         5.43 o
   6  -8   1       3023.76       3462.22        50.59 o
   7  -8   1          9.19         33.48         7.25 o
   8  -8   1         71.56        118.22         5.75 o
   9  -8   1         79.08         45.35         6.12 o
  10  -8   1        216.35        249.15         7.52 o
  11  -8   1        428.95        522.32        10.18 o
  12  -8   1        193.51        185.98         5.62 o
  13  -8   1          0.80         -1.05         1.81 o
  14  -8   1          1.64         -0.91         1.91 o
 -15  -7   1        143.34        151.46         8.92 o
 -14  -7   1         25.52         19.83         3.01 o
 -13  -7   1         28.35         20.92         3.74 o
 -12  -7   1        641.48        677.36        18.24 o
 -11  -7   1        237.08        300.61        14.17 o
 -10  -7   1       3662.34       3970.48        68.79 o
  -9  -7   1       1162.05       1167.90        21.15 o
  -8  -7   1         47.36         30.43         3.61 o
  -7  -7   1        319.88        252.61         6.82 o
  -6  -7   1        151.64        189.40         6.86 o
  -5  -7   1          1.42          4.32         3.72 o
  -4  -7   1       1360.96       1246.08        25.79 o
  -3  -7   1       1684.18       1689.68        35.43 o
  -2  -7   1        991.17       1518.81        30.05 o
  -1  -7   1       1472.02       1716.20        32.81 o
   0  -7   1       3694.09       4197.97        66.84 o
   1  -7   1       1573.07       1818.02        33.75 o
   2  -7   1        692.65        326.30        13.23 o
   3  -7   1        377.58        475.60        17.90 o
   4  -7   1         14.94          9.44         7.72 o
   5  -7   1          2.39         18.90         5.20 o
   6  -7   1        585.93        647.63        14.25 o
   7  -7   1         24.73         29.88         2.56 o
   8  -7   1        604.87        587.34        13.22 o
   9  -7   1        781.50        678.97        12.14 o
  10  -7   1        655.75        727.21        13.09 o
  11  -7   1          2.45         29.37         5.13 o
  12  -7   1         23.34         18.55         2.77 o
  13  -7   1         10.88         13.48         2.29 o
  14  -7   1         98.76         87.09         4.93 o
  15  -7   1         76.18         62.71         4.49 o
 -15  -6   1         50.82         66.61        13.42 o
 -14  -6   1         35.70         25.86         3.36 o
 -13  -6   1         31.00         39.14         4.52 o
 -12  -6   1         26.33         26.57         4.56 o
 -11  -6   1         60.18         56.72         4.87 o
 -10  -6   1       3012.17       3094.00        54.48 o
  -9  -6   1       5120.07       4990.01        69.41 o
  -8  -6   1       3818.46       3976.46        52.65 o
  -7  -6   1        559.57        578.19        10.09 o
  -6  -6   1        146.54         75.75         3.93 o
  -5  -6   1         45.56          5.50         3.28 o
  -4  -6   1        257.44        197.96         8.02 o
  -3  -6   1        654.48        650.70        18.44 o
  -2  -6   1        701.04       1060.00        27.78 o
  -1  -6   1       1203.77       1812.11        34.68 o
   0  -6   1       1391.82       1652.77        28.25 o
   1  -6   1       9336.37       8654.09       127.33 o
   2  -6   1       1240.87       1472.74        38.68 o
   3  -6   1       2069.07       2350.78        44.13 o
   4  -6   1       2771.55       3431.16        85.16 o
   5  -6   1          4.78          3.90        11.94 o
   6  -6   1        147.25        189.57        10.61 o
   7  -6   1       4715.89       4897.46        83.74 o
   8  -6   1       1234.98       1241.45        18.85 o
   9  -6   1        333.90        345.24         7.86 o
  10  -6   1        522.78        730.36        13.43 o
  11  -6   1        243.35        269.27         8.11 o
  12  -6   1        206.09        281.14        12.03 o
  13  -6   1        272.58        284.01         7.00 o
  14  -6   1         14.58         11.08         2.51 o
  15  -6   1         93.77         97.63         6.70 o
 -15  -5   1         21.18         22.48         4.10 o
 -14  -5   1        154.13        123.93         7.01 o
 -13  -5   1        101.03        143.14         9.56 o
 -12  -5   1         24.91         16.65         4.59 o
 -11  -5   1        736.79        788.54        22.33 o
 -10  -5   1          5.09         19.02         3.35 o
  -9  -5   1        191.17        146.57         5.73 o
  -8  -5   1        516.60        488.70         9.87 o
  -7  -5   1       1717.40       1457.19        23.38 o
  -6  -5   1       5310.32       6107.50        86.00 o
  -5  -5   1        206.46         84.25         5.30 o
  -4  -5   1        328.30        420.95        17.89 o
  -3  -5   1        394.01        332.42         9.82 o
  -2  -5   1       3322.51       3529.22        52.16 o
  -1  -5   1      21683.56      22137.85       326.97 o
   0  -5   1       4539.18       5354.04        76.20 o
   1  -5   1        574.01        584.83        14.96 o
   2  -5   1       1071.49       1464.80        26.74 o
   3  -5   1       8594.59       7771.95       133.71 o
   4  -5   1       3658.41       2362.30        45.02 o
   5  -5   1       9409.14       9379.73       151.21 o
   6  -5   1        213.15        198.40        10.70 o
   7  -5   1        598.41        898.06        31.48 o
   8  -5   1        147.52        186.28         7.40 o
   9  -5   1       1590.50       1626.01        23.73 o
  10  -5   1        549.61        525.59        11.65 o
  11  -5   1       1443.26       1493.97        23.41 o
  12  -5   1        965.11        889.18        18.23 o
  13  -5   1        268.76        283.24         9.87 o
  14  -5   1         26.15         37.34         3.96 o
  15  -5   1        188.50        172.77         6.75 o
  16  -5   1          0.01         -4.20         4.20 o
 -16  -4   1          9.81          4.95         3.26 o
 -15  -4   1         82.36         85.40        13.70 o
 -14  -4   1        167.92        215.69         9.15 o
 -13  -4   1          0.54         -3.44         3.44 o
 -12  -4   1          6.89          9.73         4.00 o
 -11  -4   1        491.10        548.69        12.26 o
 -10  -4   1        319.96        239.55         6.84 o
  -9  -4   1       1370.24       1107.36        17.23 o
  -8  -4   1          4.46          5.05         4.92 o
  -7  -4   1       4659.76       4591.52        62.24 o
  -6  -4   1        160.11         58.46         4.60 o
  -5  -4   1        134.87        171.09         7.67 o
  -4  -4   1       1730.49       1232.46        20.71 o
  -3  -4   1       9464.14       7540.30       113.91 o
  -2  -4   1       1184.93        981.59        32.37 o
  -1  -4   1      16517.63      16950.73       238.56 o
   0  -4   1         45.42         37.28         4.54 o
   1  -4   1         35.48         44.01         3.91 o
   2  -4   1        825.76        883.87        23.89 o
   3  -4   1        707.07        659.47        23.58 o
   4  -4   1        653.04        615.57        20.94 o
   5  -4   1       7357.88       8071.15       124.28 o
   6  -4   1       7339.34       8249.86       158.67 o
   7  -4   1       3934.17       4596.98        87.14 o
   8  -4   1       1260.77       1278.40        23.62 o
   9  -4   1         75.91         81.52         4.08 o
  10  -4   1         90.16         91.94         6.99 o
  11  -4   1        509.76        481.39         9.87 o
  12  -4   1        664.35        675.58        18.87 o
  13  -4   1        333.07        422.78        11.65 o
  14  -4   1        474.41        561.11        16.74 o
  15  -4   1        563.46        613.50        16.27 o
  16  -4   1        217.92        195.79        24.83 o
 -16  -3   1         60.11         68.08         7.03 o
 -15  -3   1        243.84        278.11        18.44 o
 -14  -3   1         14.63         14.93         3.98 o
 -13  -3   1        113.10        136.18         7.21 o
 -12  -3   1         88.39         71.57         5.82 o
 -11  -3   1        168.41        175.44         6.79 o
 -10  -3   1        282.09        274.55         9.40 o
  -9  -3   1        145.12        169.92         5.79 o
  -8  -3   1       1561.88       1626.23        23.93 o
  -7  -3   1       2166.45       2723.31        40.97 o
  -6  -3   1       3126.41       3855.05        55.53 o
  -5  -3   1        868.19        923.66        15.82 o
  -4  -3   1        735.30        560.24        13.49 o
  -3  -3   1       2728.12       2456.58        36.46 o
  -2  -3   1       7391.30       7828.35       117.98 o
  -1  -3   1        275.88        223.23         9.12 o
   0  -3   1      23955.19      25108.29       388.68 o
   1  -3   1        691.35        834.95        15.59 o
   2  -3   1       5555.16       5198.27        78.81 o
   3  -3   1       4692.27       3560.07        58.79 o
   4  -3   1      15530.57      14222.27       369.02 o
   5  -3   1       1057.42        844.64        24.69 o
   6  -3   1       2446.91       2443.34        67.46 o
   7  -3   1       1155.97       1212.27        43.12 o
   8  -3   1       2155.96       2092.89        41.09 o
   9  -3   1         48.90         43.56        10.45 o
  10  -3   1        381.99        313.72         7.64 o
  11  -3   1         12.94         24.64         3.05 o
  12  -3   1        244.08        255.01         7.24 o
  13  -3   1        531.23        638.68        17.42 o
  14  -3   1         48.50         94.67         5.84 o
  15  -3   1         26.44         52.86         3.82 o
  16  -3   1        225.44        281.68        17.27 o
 -16  -2   1          4.86          8.51         4.18 o
 -15  -2   1         47.45         75.39         9.88 o
 -14  -2   1        399.55        337.43        11.50 o
 -13  -2   1       1757.44       1881.07        42.16 o
 -12  -2   1        384.26        401.43        10.86 o
 -11  -2   1        626.38        737.33        14.54 o
 -10  -2   1        106.87        114.42         4.63 o
  -9  -2   1         20.51         29.72         4.24 o
  -8  -2   1        446.78        454.18         9.12 o
  -7  -2   1       7985.10       7636.97       112.33 o
  -6  -2   1       4650.30       4922.44        74.45 o
  -5  -2   1       2943.29       3774.52        53.56 o
  -4  -2   1       3891.66       3358.69        47.50 o
  -3  -2   1      35050.18      36940.02       540.85 o
  -2  -2   1      38843.71      37349.05       546.24 o
  -1  -2   1      17997.48      16614.74       292.32 o
   0  -2   1       3810.26       5260.78        74.93 o
   1  -2   1       2194.48       2331.19        32.64 o
   2  -2   1         16.64         14.65         2.20 o
   3  -2   1       4391.13       5065.63        73.19 o
   4  -2   1        131.86        238.93         7.63 o
   5  -2   1         50.78         34.36        13.32 o
   6  -2   1       4891.75       4898.76        80.51 o
   7  -2   1        828.21        818.69        26.10 o
   8  -2   1         54.34          8.84         4.98 o
   9  -2   1       3379.51       3498.48        47.65 o
  10  -2   1       4220.12       4313.24        60.53 o
  11  -2   1        656.25        723.56        15.62 o
  12  -2   1         28.00         13.60         3.21 o
  13  -2   1        116.34        170.15         7.40 o
  14  -2   1          6.76         13.94         4.89 o
  15  -2   1          2.65         -2.10         2.49 o
  16  -2   1        218.82        246.30        12.73 o
 -16  -1   1         77.33         70.33        10.10 o
 -15  -1   1         34.22         45.83         5.32 o
 -14  -1   1         22.22         38.27         4.34 o
 -13  -1   1          1.54          2.91         3.27 o
 -12  -1   1        255.85        207.44         8.97 o
 -11  -1   1          7.57         17.84         3.59 o
 -10  -1   1        979.80       1005.02        15.84 o
  -9  -1   1        805.54        814.67        13.64 o
  -8  -1   1        417.56        344.89         7.94 o
  -7  -1   1       1005.27        979.77        19.36 o
  -6  -1   1         11.76         15.24         6.71 o
  -5  -1   1       5880.10       5667.87        81.17 o
  -4  -1   1       1125.90       1354.63        21.36 o
  -3  -1   1      36065.91      35635.10       581.42 o
  -2  -1   1         72.17          6.96         2.60 o
  -1  -1   1       1360.66       1444.19        43.25 o
   0  -1   1        324.19        362.44         6.37 o
   1  -1   1        549.62        731.79        10.57 o
   2  -1   1        279.69        205.67         4.24 o
   3  -1   1      14832.41      14756.43       210.89 o
   4  -1   1       5455.79       5313.49        65.65 o
   5  -1   1        208.04        324.37         9.12 o
   6  -1   1      16559.01      17955.18       243.52 o
   7  -1   1          4.48          8.59         6.16 o
   8  -1   1       3480.91       3617.82        58.08 o
   9  -1   1         57.90          7.55         4.15 o
  10  -1   1        338.75        430.75        10.28 o
  11  -1   1        500.70        527.77        12.00 o
  12  -1   1        246.68        240.71         7.63 o
  13  -1   1        961.72        966.62        33.86 o
  14  -1   1        684.29        817.92        20.29 o
  15  -1   1         23.81         28.79         4.13 o
  16  -1   1         64.37         63.67         5.83 o
 -16   0   1        163.75        174.84        10.15 o
 -15   0   1          1.29          5.18         3.54 o
 -14   0   1         79.13         93.05         6.24 o
 -13   0   1         48.26         60.13         3.90 o
 -12   0   1        135.99        221.85         7.42 o
 -11   0   1          0.55         -0.21         3.73 o
 -10   0   1        723.82        640.22        10.99 o
  -9   0   1        237.54        266.27         7.24 o
  -8   0   1         52.72         10.08         3.90 o
  -7   0   1       3112.01       3448.46        48.13 o
  -6   0   1      10418.14      11923.99       194.27 o
  -5   0   1       4574.51       4442.79        65.69 o
  -4   0   1       1063.00       1306.80        21.29 o
  -3   0   1        453.79        736.92        14.80 o
  -2   0   1       9991.24      11366.53       171.24 o
  -1   0   1      23271.28      24177.59       499.21 o
   0   0   1        137.63         -0.28         0.28 o
   1   0   1       5011.27       3384.51        70.32 o
   2   0   1      13741.06      11110.19       162.83 o
   3   0   1      60415.09      58002.76      1013.33 o
   4   0   1        968.74        868.14        15.20 o
   5   0   1       6943.38       7969.47       114.22 o
   6   0   1       5442.29       5958.55        83.00 o
   7   0   1         85.01        171.18         7.38 o
   8   0   1        432.37        677.38        15.32 o
   9   0   1         19.10         10.00         3.37 o
  10   0   1         23.34          4.98         2.17 o
  11   0   1         94.80         66.40         4.66 o
  12   0   1         37.02          7.67         2.62 o
  13   0   1         31.58         73.85         4.76 o
  14   0   1         17.54         16.29         3.30 o
  15   0   1        157.83        148.15        12.89 o
  16   0   1         90.64         77.33         6.75 o
 -16   1   1          0.01         -2.80         2.80 o
 -15   1   1         24.90         42.18         4.03 o
 -14   1   1        404.62        369.37        10.54 o
 -13   1   1        951.22        951.83        20.42 o
 -12   1   1        970.30        795.99        21.08 o
 -11   1   1        503.12        688.07        14.30 o
 -10   1   1          0.46          5.03         3.05 o
  -9   1   1         91.48         72.75         6.41 o
  -8   1   1         98.90         49.36         4.49 o
  -7   1   1        189.08         94.37        11.24 o
  -6   1   1       1225.48       1179.51        25.96 o
  -5   1   1       8206.38       6795.52        96.12 o
  -4   1   1       3896.54       3192.91        52.77 o
  -3   1   1      14471.13      15841.05       221.51 o
  -2   1   1        996.38        791.07        14.73 o
  -1   1   1        850.55        474.59        10.05 o
   0   1   1         95.84        293.39        13.22 o
   1   1   1       7160.26       7590.72       118.06 o
   2   1   1      16668.66      15344.83       251.70 o
   3   1   1      17478.96      17573.64       246.06 o
   4   1   1      21496.39      22050.66       295.01 o
   5   1   1       2833.69       2411.38        33.98 o
   6   1   1       2039.49       1509.12        27.79 o
   7   1   1       4562.16       4632.93        76.95 o
   8   1   1       3331.94       3261.22        50.07 o
   9   1   1         15.81          2.84         2.94 o
  10   1   1        505.54        526.01         9.55 o
  11   1   1         45.32         15.18         2.47 o
  12   1   1        150.95        226.16         8.98 o
  13   1   1       1817.62       1718.58        32.43 o
  14   1   1        142.26        218.63        12.99 o
  15   1   1        137.42        141.18         9.47 o
  16   1   1         23.79         31.62         5.44 o
 -16   2   1         67.70         33.45         7.53 o
 -15   2   1          3.98          7.55         2.65 o
 -14   2   1         80.15        110.53         6.89 o
 -13   2   1        386.94        354.89        10.42 o
 -12   2   1        762.70        666.60        16.56 o
 -11   2   1          3.66          8.67         2.58 o
 -10   2   1          1.77         -2.07         2.56 o
  -9   2   1         95.01        113.80         4.39 o
  -8   2   1       3849.14       3947.80        60.06 o
  -7   2   1       7332.64       8879.64       125.46 o
  -6   2   1         64.58        163.67         7.32 o
  -5   2   1       4407.21       3600.20        54.37 o
  -4   2   1        324.57        375.15        32.75 o
  -3   2   1       2970.41       2994.55        77.54 o
  -2   2   1      22064.52      20261.19       297.71 o
  -1   2   1        747.38        738.32        14.07 o
   0   2   1        374.40        472.01         9.22 o
   1   2   1       2590.77       2425.97        56.88 o
   2   2   1      14377.21      13287.66       195.95 o
   3   2   1        272.75        123.61         5.26 o
   4   2   1      15910.14      15602.37       202.32 o
   5   2   1       5634.13       6147.50        81.60 o
   6   2   1        341.24        311.75        14.50 o
   7   2   1       5420.48       4959.29        69.36 o
   8   2   1       2979.27       3247.42        55.12 o
   9   2   1         44.75          3.30         2.13 o
  10   2   1        163.53        148.68         5.37 o
  11   2   1        458.94        488.91        10.15 o
  12   2   1         17.78         36.56         3.65 o
  13   2   1        305.63        378.73        11.03 o
  14   2   1          5.30          3.52         3.66 o
  15   2   1         33.39         23.53         4.99 o
  16   2   1        159.09        161.96        10.34 o
 -16   3   1         30.34         17.30         5.39 o
 -15   3   1          8.82          8.37         2.91 o
 -14   3   1         76.81         58.55         4.92 o
 -13   3   1        148.19        150.62        10.73 o
 -12   3   1        622.12        644.25        16.93 o
 -11   3   1        353.07        259.72         8.17 o
 -10   3   1        675.20        740.83        21.14 o
  -9   3   1       2375.81       2767.94        40.15 o
  -8   3   1       1686.91       1988.51        32.83 o
  -7   3   1         35.86         65.02         8.94 o
  -6   3   1        634.43        653.42        15.01 o
  -5   3   1       7358.60       8801.38       165.80 o
  -4   3   1        952.16        961.61        21.51 o
  -3   3   1          0.32         11.43         3.33 o
  -2   3   1       7678.48       8902.81       121.21 o
  -1   3   1      35247.93      35481.49       519.44 o
   0   3   1      43791.32      46950.48       654.50 o
   1   3   1       2377.82       2147.56        53.62 o
   2   3   1       8909.46       9871.26       185.22 o
   3   3   1      29840.90      28824.74       385.88 o
   4   3   1        354.93        402.38         9.65 o
   5   3   1       4064.15       4327.83        64.29 o
   6   3   1       2346.97       2955.13        45.16 o
   7   3   1        761.76        915.76        19.32 o
   8   3   1       1591.56       1819.21        27.28 o
   9   3   1         45.90         11.56         4.26 o
  10   3   1        127.28        109.05         4.70 o
  11   3   1        192.02        245.55         7.27 o
  12   3   1        434.01        448.18        12.92 o
  13   3   1        805.19        695.29        17.18 o
  14   3   1        290.65        346.98        13.16 o
  15   3   1         12.32          3.16         4.63 o
  16   3   1        161.81        188.10        12.57 o
 -16   4   1         83.92         51.57         7.51 o
 -15   4   1          0.09         -2.26         2.26 o
 -14   4   1        143.42        207.92         8.80 o
 -13   4   1         52.55         16.90         2.75 o
 -12   4   1        254.57        222.82        15.30 o
 -11   4   1        384.76        361.16        10.58 o
 -10   4   1       1412.04       1339.47        22.95 o
  -9   4   1         25.81         29.27         3.12 o
  -8   4   1       1212.24       1302.24        31.46 o
  -7   4   1       6518.46       7394.31       167.48 o
  -6   4   1       2502.74       2235.78        45.79 o
  -5   4   1       2913.75       2217.06        38.39 o
  -4   4   1        109.43         99.88         7.03 o
  -3   4   1       4327.53       5183.49        73.38 o
  -2   4   1       7297.41       6709.18        97.43 o
  -1   4   1         59.48         27.47         4.36 o
   0   4   1      11801.36      11090.14       165.95 o
   1   4   1         27.89         19.71         3.27 o
   2   4   1       6427.33       7221.16       100.54 o
   3   4   1        224.89        409.46         8.81 o
   4   4   1         23.03          7.27         4.09 o
   5   4   1       3469.52       3252.01        47.36 o
   6   4   1       1706.32       1756.62        31.57 o
   7   4   1       2485.25       2586.99        44.00 o
   8   4   1       7113.40       6956.30        77.27 o
   9   4   1        328.70        334.53         7.65 o
  10   4   1        673.05        804.94        15.65 o
  11   4   1        494.11        471.31        10.77 o
  12   4   1         42.32         15.64         4.48 o
  13   4   1        178.36        203.02         8.60 o
  14   4   1         53.35         29.45         5.28 o
  15   4   1         58.96         91.43         8.16 o
  16   4   1         57.76         53.40         6.83 o
 -15   5   1          0.40          0.06         2.25 o
 -14   5   1         32.55         18.05         4.24 o
 -13   5   1        136.65        161.87         6.18 o
 -12   5   1        231.93        346.99         9.20 o
 -11   5   1          9.89          3.01         4.35 o
 -10   5   1          0.97          2.42         2.39 o
  -9   5   1          0.39         10.18         2.79 o
  -8   5   1       1947.68       2247.58        35.76 o
  -7   5   1        634.46        858.16        17.69 o
  -6   5   1       5214.96       4984.09        83.77 o
  -5   5   1       4993.77       5954.20        99.06 o
  -4   5   1        544.73        753.20        36.50 o
  -3   5   1       1300.91       1553.01        32.83 o
  -2   5   1        802.92        886.47        17.24 o
  -1   5   1       1776.06       1312.65        22.01 o
   0   5   1       3027.00       3589.89        52.89 o
   1   5   1       4745.72       4300.31        62.93 o
   2   5   1         20.88         26.35         5.78 o
   3   5   1        848.35        697.82        17.29 o
   4   5   1        751.12        748.63        15.75 o
   5   5   1       4533.79       4743.02        64.86 o
   6   5   1       2872.87       3293.74        48.10 o
   7   5   1        643.69        695.74        11.94 o
   8   5   1          0.16          4.36         4.09 o
   9   5   1         23.97         46.37         4.14 o
  10   5   1        114.40        116.12         5.56 o
  11   5   1        198.56        254.59        10.65 o
  12   5   1        724.18        796.60        18.85 o
  13   5   1        106.89        101.39        10.06 o
  14   5   1        290.88        291.71        10.59 o
  15   5   1         74.15         67.95         5.41 o
 -15   6   1         22.10         27.55         3.37 o
 -14   6   1        591.99        706.65        18.46 o
 -13   6   1         79.09         70.79         4.89 o
 -12   6   1        326.62        381.72         9.87 o
 -11   6   1        174.62        174.54         6.18 o
 -10   6   1        339.23        363.87         8.29 o
  -9   6   1       2574.61       2376.51        36.37 o
  -8   6   1         41.68         48.66         3.45 o
  -7   6   1        188.58        124.25         6.51 o
  -6   6   1        837.01        808.34        18.16 o
  -5   6   1        573.75        738.02        20.97 o
  -4   6   1        583.09        842.28        32.90 o
  -3   6   1        938.90        647.27        16.70 o
  -2   6   1        130.95        102.05         9.81 o
  -1   6   1       3618.02       2582.77        41.37 o
   0   6   1      20579.45      20381.19       266.47 o
   1   6   1        577.06       1006.52        24.76 o
   2   6   1       1118.72       1283.16        25.81 o
   3   6   1      14293.36      15831.59       215.91 o
   4   6   1       1427.65       1517.93        25.50 o
   5   6   1       1552.85       1396.25        25.96 o
   6   6   1          0.75         -1.02         4.78 o
   7   6   1         34.43         45.01         4.38 o
   8   6   1       2026.08       2040.98        28.00 o
   9   6   1         34.79         58.20         4.62 o
  10   6   1         77.87        113.05         6.64 o
  11   6   1        606.80        605.52        13.05 o
  12   6   1         90.90         61.15         6.23 o
  13   6   1          0.33          4.25         3.43 o
  14   6   1          6.62         10.22         3.16 o
  15   6   1         23.63         22.84         3.59 o
 -15   7   1        128.88        160.61        13.78 o
 -14   7   1          0.26          0.08         1.83 o
 -13   7   1        264.35        267.29        11.04 o
 -12   7   1         45.21         34.51         5.17 o
 -11   7   1       1394.34       1414.24        25.54 o
 -10   7   1        765.37        705.69        13.66 o
  -9   7   1         58.34        147.24         5.84 o
  -8   7   1        621.12        866.96        16.41 o
  -7   7   1        293.72        356.15         8.33 o
  -6   7   1       1525.49       1367.37        21.23 o
  -5   7   1       1888.97       2077.54        38.13 o
  -4   7   1        910.99        939.68        38.19 o
  -3   7   1       4469.16       4978.36        79.89 o
  -2   7   1          0.82         -2.01         6.22 o
  -1   7   1      10741.56      12548.00       173.85 o
   0   7   1         28.96         29.01         5.51 o
   1   7   1        447.60        307.57        11.87 o
   2   7   1       1198.41       1094.72        22.23 o
   3   7   1        405.93        523.07        15.34 o
   4   7   1       1374.76       1253.78        33.87 o
   5   7   1       1165.43       1018.93        18.03 o
   6   7   1       1042.67        900.93        14.85 o
   7   7   1         26.71         18.48         3.86 o
   8   7   1        848.28        877.70        15.37 o
   9   7   1        303.27        314.20        10.29 o
  10   7   1          6.36          2.95         3.27 o
  11   7   1         34.98         63.51         6.06 o
  12   7   1       2905.74       3046.21        61.56 o
  13   7   1         40.93         49.86         5.72 o
  14   7   1        193.27        214.53         7.99 o
  15   7   1         40.45         16.84         3.43 o
 -14   8   1        153.72        162.58         8.46 o
 -13   8   1         38.61         22.92         2.15 o
 -12   8   1        100.13         98.75         4.85 o
 -11   8   1        488.78        503.15        11.72 o
 -10   8   1       1000.30        988.05        29.59 o
  -9   8   1         84.38        100.13         7.65 o
  -8   8   1       1141.42       1082.34        18.57 o
  -7   8   1       2052.49       2072.60        37.55 o
  -6   8   1         32.51         64.90         5.79 o
  -5   8   1         92.87         92.39         6.72 o
  -4   8   1       1264.78       1218.79        21.71 o
  -3   8   1        504.20        590.40        15.09 o
  -2   8   1       1953.29       1835.44        39.10 o
  -1   8   1        770.76        591.85        23.06 o
   0   8   1        238.61        176.69        23.70 o
   1   8   1       8535.41       8630.46       147.43 o
   2   8   1       9213.74       9910.56       159.63 o
   3   8   1       1735.64       1493.86        25.51 o
   4   8   1        402.41        550.04        22.72 o
   5   8   1        617.94        808.70        15.97 o
   6   8   1       1211.33       1438.33        21.80 o
   7   8   1         57.72         60.73         3.98 o
   8   8   1        439.60        387.14         9.40 o
   9   8   1       2718.59       2806.90        46.87 o
  10   8   1       2569.80       2744.88        50.20 o
  11   8   1         63.47         80.50         5.74 o
  12   8   1          0.58          3.94         3.52 o
  13   8   1         10.03         12.26         3.30 o
  14   8   1         77.74        101.97         6.47 o
 -14   9   1         51.15         29.99         3.01 o
 -13   9   1        138.71        124.87         7.44 o
 -12   9   1         62.34         52.09         2.81 o
 -11   9   1        159.98        187.69         5.58 o
 -10   9   1        136.31        202.90         6.54 o
  -9   9   1         98.35        125.17         5.92 o
  -8   9   1       1701.49       1703.73        27.59 o
  -7   9   1         10.21          4.46         4.94 o
  -6   9   1       1960.33       1921.39        29.03 o
  -5   9   1        243.94        308.64         6.73 o
  -4   9   1        145.60         72.94         5.54 o
  -3   9   1        165.16        205.63         8.96 o
  -2   9   1          1.64         15.39         8.10 o
  -1   9   1       2191.60       2148.29        55.02 o
   0   9   1         53.60         47.84         6.76 o
   1   9   1        604.82        518.93        16.23 o
   2   9   1          7.35         18.86         3.82 o
   3   9   1        389.15        372.70         8.57 o
   4   9   1        577.94        401.12        10.74 o
   5   9   1         37.94         37.30         4.39 o
   6   9   1          0.56          2.99         3.01 o
   7   9   1       1834.36       1681.65        26.05 o
   8   9   1        413.51        461.71        10.71 o
   9   9   1         58.44         62.14         4.35 o
  10   9   1        303.28        342.02        12.71 o
  11   9   1        122.57        118.61         8.18 o
  12   9   1        175.21        193.67        16.95 o
  13   9   1        187.61        202.95         7.60 o
  14   9   1          5.15          5.33         2.91 o
 -13  10   1         26.08         14.87         3.88 o
 -12  10   1        100.12        141.81         4.78 o
 -11  10   1          0.87          0.12         2.21 o
 -10  10   1         13.12         15.43         2.54 o
  -9  10   1        120.70        158.81         8.24 o
  -8  10   1        508.14        519.43        11.74 o
  -7  10   1       1091.71       1139.73        19.16 o
  -6  10   1        420.34        541.93        10.81 o
  -5  10   1        495.66        560.30        18.07 o
  -4  10   1        140.05        105.85         7.10 o
  -3  10   1       2693.19       2818.74        38.36 o
  -2  10   1          9.83         12.15         3.26 o
  -1  10   1        525.25        734.24        14.92 o
   0  10   1       2634.08       2915.36        46.33 o
   1  10   1        171.64        106.99         7.83 o
   2  10   1        630.96        580.75        11.69 o
   3  10   1         61.56         76.37         4.85 o
   4  10   1        612.55        707.85        14.22 o
   5  10   1       1434.53       1346.21        29.27 o
   6  10   1        349.63        359.35        10.60 o
   7  10   1        978.07       1062.65        18.49 o
   8  10   1        505.17        466.09        13.91 o
   9  10   1        355.42        341.81        10.47 o
  10  10   1          4.52         10.39         3.60 o
  11  10   1         10.26          2.38         3.35 o
  12  10   1          8.13          5.92         3.31 o
  13  10   1        163.48        171.56         7.64 o
 -12  11   1          8.43          9.00         2.11 o
 -11  11   1        167.59        171.98         5.72 o
 -10  11   1        118.28         96.66         4.75 o
  -9  11   1         67.15         79.63         4.04 o
  -8  11   1        164.77        162.34         6.96 o
  -7  11   1         36.89         16.84         3.21 o
  -6  11   1        567.49        494.95        14.78 o
  -5  11   1        251.55        354.51         9.19 o
  -4  11   1        329.44        250.43         6.57 o
  -3  11   1       2864.17       2920.16        42.42 o
  -2  11   1        852.48        953.27        19.86 o
  -1  11   1       3908.77       3613.77        63.42 o
   0  11   1       4176.71       4019.07        62.88 o
   1  11   1          9.54         18.70         3.42 o
   2  11   1        566.56        438.81        12.07 o
   3  11   1        850.19        776.74        16.32 o
   4  11   1         41.81         44.19         3.90 o
   5  11   1        888.15        775.78        15.53 o
   6  11   1          1.53          0.17         3.21 o
   7  11   1        587.23        710.76        27.60 o
   8  11   1        224.61        269.17        10.43 o
   9  11   1       1147.63       1101.31        30.07 o
  10  11   1        179.52        162.17        12.21 o
  11  11   1          8.11          1.31         3.91 o
  12  11   1         13.95         23.75         3.84 o
 -11  12   1          0.31          5.26         2.36 o
 -10  12   1          6.82          4.74         1.99 o
  -9  12   1        112.41         84.71         4.54 o
  -8  12   1          3.29         10.42         2.62 o
  -7  12   1        826.17        858.77        15.18 o
  -6  12   1          5.92          5.47         4.42 o
  -5  12   1        468.17        459.15        21.65 o
  -4  12   1       1156.59       1154.50        19.27 o
  -3  12   1        155.90        125.01         5.00 o
  -2  12   1       1340.90       1380.48        23.71 o
  -1  12   1          0.31         -3.12         3.12 o
   0  12   1          0.71         -0.33         2.59 o
   1  12   1        327.56        321.33         8.61 o
   2  12   1        105.07        106.23         5.62 o
   3  12   1       1891.19       1909.68        32.18 o
   4  12   1         76.54         52.41         4.45 o
   5  12   1        181.98        169.69         7.73 o
   6  12   1         20.44         38.30         3.99 o
   7  12   1        572.34        494.29        13.88 o
   8  12   1       1132.50       1200.38        52.28 o
   9  12   1          6.16          5.62         3.29 o
  10  12   1        123.30        128.90        11.75 o
  11  12   1        117.07        118.56        13.79 o
 -10  13   1         58.15         64.24         4.47 o
  -9  13   1         10.93          9.76         3.00 o
  -8  13   1         43.56         40.28         7.49 o
  -7  13   1       1397.48       1373.00        22.70 o
  -6  13   1        215.99        305.48        15.38 o
  -5  13   1       1079.92       1119.85        19.06 o
  -4  13   1        438.89        380.04         8.27 o
  -3  13   1        423.74        587.63        11.21 o
  -2  13   1          1.03         14.54         9.15 o
  -1  13   1       1267.49       1445.09        28.38 o
   0  13   1          1.54         16.72         5.21 o
   1  13   1         26.59          6.68         4.28 o
   2  13   1        116.21        136.39        12.34 o
   3  13   1        378.21        407.62        10.80 o
   4  13   1        185.90        213.82         9.02 o
   5  13   1        133.76        128.64         6.23 o
   6  13   1        234.80        305.65        10.96 o
   7  13   1        569.10        512.88        17.49 o
   8  13   1        480.88        461.57        19.75 o
   9  13   1         29.36         18.03         3.11 o
  10  13   1        107.40        137.23         8.77 o
  -9  14   1         36.09         28.09         3.20 o
  -8  14   1          9.34          4.55         2.16 o
  -7  14   1        118.72        182.03         6.36 o
  -6  14   1          5.82          1.13         3.38 o
  -5  14   1         16.98         34.75         2.77 o
  -4  14   1          6.08          1.06         3.98 o
  -3  14   1        224.84        254.06         8.28 o
  -2  14   1         32.24         16.83         2.46 o
  -1  14   1        709.00        698.35        13.00 o
   0  14   1        992.45       1076.88        19.89 o
   1  14   1         24.76         28.13         3.20 o
   2  14   1        385.99        344.00        10.02 o
   3  14   1        329.37        281.50        10.09 o
   4  14   1        169.91        130.85         6.99 o
   5  14   1          0.10         -3.91         3.91 o
   6  14   1         11.27         17.70         5.13 o
   7  14   1         29.71         29.42         3.44 o
   8  14   1         68.49         67.34         6.15 o
   9  14   1         11.39         -1.11         6.45 o
  -8  15   1         26.73         24.48         3.06 o
  -7  15   1         53.67         53.50         3.31 o
  -6  15   1        125.95        132.03         6.84 o
  -5  15   1         14.61         50.37         5.73 o
  -4  15   1        156.92        150.43         6.14 o
  -3  15   1        315.42        369.93         7.93 o
  -2  15   1         44.86         81.04         5.32 o
  -1  15   1         23.21         21.61         3.25 o
   0  15   1        123.45         92.24         4.76 o
   1  15   1         30.65         18.70         3.71 o
   2  15   1        277.28        395.73        14.59 o
   3  15   1          2.68          2.55         4.09 o
   4  15   1          1.60          1.61         3.37 o
   5  15   1         12.81         19.85         4.06 o
   6  15   1         19.36         18.88         3.28 o
   7  15   1         85.09         92.31        10.60 o
   8  15   1          8.74          6.27         2.86 o
  -6  16   1         10.03         38.56         9.12 o
  -5  16   1        317.11        341.89        13.39 o
  -4  16   1         26.59         34.39         2.70 o
  -3  16   1          1.80         35.68         4.80 o
  -2  16   1        151.49        159.08         5.50 o
  -1  16   1        111.35         96.98         5.34 o
   0  16   1         23.09          4.38         2.22 o
   1  16   1         25.11         25.72         2.38 o
   2  16   1          0.23          2.84         2.01 o
   3  16   1        307.59        455.52        17.20 o
   4  16   1          0.08          0.73         2.66 o
   5  16   1         73.25         95.59         8.31 o
   6  16   1          0.69         -0.53         2.02 o
  -2  17   1         23.86         32.40         5.45 o
  -1  17   1          0.03         21.38         5.28 o
   0  17   1         26.57         19.26         3.35 o
   1  17   1          7.12         14.83         2.61 o
   2  17   1        388.22        530.42        19.09 o
  -1 -17   2         32.09         52.78         6.66 o
   0 -17   2         24.72          9.15         4.78 o
   1 -17   2         60.54         70.90         5.70 o
  -5 -16   2         59.68         75.48         4.37 o
  -4 -16   2         36.19         38.09         6.40 o
  -3 -16   2          0.51         -1.72         2.37 o
  -2 -16   2        107.15        115.64         5.74 o
  -1 -16   2          7.08         -0.94         2.23 o
   0 -16   2         78.65         72.29         5.96 o
   1 -16   2          0.03          0.40         2.39 o
   2 -16   2         43.77         40.52         3.49 o
   3 -16   2        218.15        196.24         5.75 o
   4 -16   2          3.38          2.30         2.36 o
   5 -16   2        112.90        132.84         6.24 o
   6 -16   2         56.92         63.37         4.87 o
  -7 -15   2        541.09        637.97        18.64 o
  -5 -15   2         29.89         40.73         3.45 o
  -4 -15   2        162.74        143.17         6.30 o
  -3 -15   2        262.17        298.50         7.11 o
  -2 -15   2          0.96         -0.08         2.39 o
  -1 -15   2         51.75         71.25         3.98 o
   0 -15   2        332.28        418.54        10.13 o
   1 -15   2        216.34        280.08         7.09 o
   2 -15   2        292.09        304.46         7.22 o
   3 -15   2          2.21         20.59         3.83 o
   4 -15   2          4.98          5.35         2.35 o
   5 -15   2        304.04        311.50         6.68 o
   6 -15   2        129.69        108.60         8.88 o
   7 -15   2        218.16        229.53         7.92 o
   8 -15   2        150.40         82.45         8.58 o
  -9 -14   2         88.33         76.87         6.16 o
  -8 -14   2        138.41        161.17        19.69 o
  -7 -14   2         35.99         26.63         3.75 o
  -6 -14   2          3.81          5.16         3.63 o
  -5 -14   2         29.04         24.84         6.30 o
  -4 -14   2         45.96         37.84         3.85 o
  -3 -14   2       1687.47       2024.43        44.21 o
  -2 -14   2        182.58        187.65         7.20 o
  -1 -14   2       1370.18       1248.72        22.81 o
   0 -14   2         73.46         39.42         2.92 o
   1 -14   2         13.25         10.61         2.31 o
   2 -14   2        339.81        337.50         7.57 o
   3 -14   2         34.16          7.94         2.09 o
   4 -14   2         13.32         19.63         3.27 o
   5 -14   2          0.03          3.02         2.02 o
   6 -14   2         16.24          4.28         2.11 o
   7 -14   2        201.78        189.19         5.44 o
   8 -14   2        319.18        269.49         6.86 o
   9 -14   2          0.05          1.03         2.02 o
 -10 -13   2         59.96         64.85         5.90 o
  -9 -13   2          2.43          5.63         3.35 o
  -8 -13   2         26.51         21.60         3.44 o
  -7 -13   2        104.87        124.29         7.39 o
  -6 -13   2        455.99        571.31        30.06 o
  -5 -13   2          6.58          8.21         3.58 o
  -4 -13   2        167.41        147.37         6.59 o
  -3 -13   2        659.56        633.89        14.22 o
  -2 -13   2        940.64       1117.94        22.50 o
  -1 -13   2        673.35        599.05        12.70 o
   0 -13   2        102.54         84.40         5.09 o
   1 -13   2         20.82         33.86         3.70 o
   2 -13   2         78.36        122.37         6.21 o
   3 -13   2         29.56         39.32         5.72 o
   4 -13   2         43.77         85.47         7.50 o
   5 -13   2        172.95         85.61         3.41 o
   6 -13   2        770.20        806.35        14.44 o
   7 -13   2          1.33          7.71         2.29 o
   8 -13   2        349.54        364.41         8.25 o
   9 -13   2         67.16         49.34         3.70 o
  10 -13   2        118.13        124.85         5.11 o
  11 -13   2          1.52          0.44         1.92 o
 -11 -12   2        123.89        133.53         8.88 o
 -10 -12   2          4.48         -2.20         3.16 o
  -9 -12   2         84.96        101.01        11.90 o
  -8 -12   2         19.37          5.62         5.45 o
  -7 -12   2       1460.97       1415.06        80.30 o
  -6 -12   2        877.26        923.53        22.86 o
  -5 -12   2         10.02          8.13         3.52 o
  -4 -12   2         31.39         24.05         3.92 o
  -3 -12   2         11.14         21.56         3.63 o
  -2 -12   2        129.13        126.26         5.30 o
  -1 -12   2         60.89         58.82         3.81 o
   0 -12   2       1388.63       1333.05        22.25 o
   1 -12   2       4144.80       4089.58        57.72 o
   2 -12   2        171.04        120.78         4.73 o
   3 -12   2       1019.26       1149.46        17.75 o
   4 -12   2        297.05        325.99         9.31 o
   5 -12   2        326.45        363.16        13.43 o
   6 -12   2       2005.29       1906.47        27.65 o
   7 -12   2         23.04         14.67         2.31 o
   8 -12   2         75.05         86.60         4.15 o
   9 -12   2         80.99         90.98         3.73 o
  10 -12   2         77.56         64.30         3.78 o
  11 -12   2         13.10         16.32         2.24 o
  12 -12   2          7.20         21.78         4.22 o
 -12 -11   2          6.36          3.72         2.46 o
 -11 -11   2         99.24        106.89         7.15 o
 -10 -11   2         32.16         36.16         8.08 o
  -9 -11   2          1.97         -1.59         3.38 o
  -8 -11   2          1.25          6.49         6.07 o
  -7 -11   2        651.58        766.27        19.89 o
  -6 -11   2        430.96        451.03        12.79 o
  -5 -11   2         46.57        101.26         5.75 o
  -4 -11   2        325.34        285.91         8.79 o
  -3 -11   2         18.17         43.75         3.77 o
  -2 -11   2        370.71        362.95         9.56 o
  -1 -11   2       3028.64       2982.01        45.48 o
   0 -11   2         98.78        124.85         6.88 o
   1 -11   2       1795.52       1989.14        35.23 o
   2 -11   2       7570.44       7175.50       103.25 o
   3 -11   2        888.09       1138.62        17.46 o
   4 -11   2         37.75         41.18         5.85 o
   5 -11   2       4442.31       4184.16        61.37 o
   6 -11   2        293.34        238.03         6.76 o
   7 -11   2        694.11        631.52        15.02 o
   8 -11   2          0.20          3.83         2.13 o
   9 -11   2        131.32        139.30         5.06 o
  10 -11   2         40.07         43.29         5.64 o
  11 -11   2          5.09          6.63         1.95 o
  12 -11   2          2.42          2.11         1.63 o
 -13 -10   2         59.07         36.89         4.15 o
 -12 -10   2        590.74        593.35        30.04 o
 -11 -10   2          0.11         -2.89         5.03 o
 -10 -10   2        875.19       1034.01        24.72 o
  -9 -10   2         40.67         50.07         4.70 o
  -8 -10   2        550.35        480.61        11.10 o
  -7 -10   2          0.36          0.31         3.23 o
  -6 -10   2        133.02        118.83         6.44 o
  -5 -10   2        380.19        301.34         9.54 o
  -4 -10   2          3.96          6.51         3.23 o
  -3 -10   2        569.18        488.43        15.79 o
  -2 -10   2        276.07        367.67         8.36 o
  -1 -10   2       1840.15       1718.06        25.64 o
   0 -10   2         50.39         55.62         5.85 o
   1 -10   2        519.44        493.23        10.45 o
   2 -10   2         39.09         41.87         5.17 o
   3 -10   2       3244.08       3485.17        45.54 o
   4 -10   2        317.68        337.30        13.04 o
   5 -10   2       1724.90       1710.88        26.80 o
   6 -10   2        551.67        598.32        12.34 o
   7 -10   2        344.82        329.58         7.35 o
   8 -10   2        113.37         50.33         2.99 o
   9 -10   2         79.35         90.13         5.57 o
  10 -10   2        621.20        681.76        12.04 o
  11 -10   2         43.84         48.73         3.35 o
  12 -10   2         27.50         26.73         2.64 o
  13 -10   2         35.02         16.65         2.20 o
 -13  -9   2        838.53        786.32        28.83 o
 -12  -9   2          0.11          1.70         3.73 o
 -11  -9   2         16.00          6.74         3.70 o
 -10  -9   2          3.58          0.56         3.28 o
  -9  -9   2          3.71          2.28         3.49 o
  -8  -9   2        194.70        210.64         8.33 o
  -7  -9   2        941.49        889.76        17.72 o
  -6  -9   2        124.63        157.56         7.28 o
  -5  -9   2        123.43         99.64         5.10 o
  -4  -9   2        114.63         95.84         4.96 o
  -3  -9   2        540.60        693.07        13.23 o
  -2  -9   2        101.68         79.58         8.52 o
  -1  -9   2         46.03         60.79         4.55 o
   0  -9   2        219.48        163.18         9.91 o
   1  -9   2       2481.22       2180.68        36.16 o
   2  -9   2         16.13         12.78        12.20 o
   3  -9   2       3305.31       3131.05        43.74 o
   4  -9   2       1739.25       1606.91        25.74 o
   5  -9   2          7.77          7.80         2.54 o
   6  -9   2       1530.95       1708.48        33.06 o
   7  -9   2        760.00        775.64        13.51 o
   8  -9   2       1385.11       1508.59        22.89 o
   9  -9   2        592.73        614.73        13.66 o
  10  -9   2        184.70        155.93         7.34 o
  11  -9   2         55.85         49.64         3.64 o
  12  -9   2        200.99        185.43         6.23 o
  13  -9   2        175.44        213.70         6.47 o
  14  -9   2        177.00        205.04         7.62 o
 -14  -8   2        252.10        228.33        10.65 o
 -13  -8   2        502.45        485.18        16.57 o
 -12  -8   2         66.82         62.64         5.07 o
 -11  -8   2       1212.76       1062.94        23.31 o
 -10  -8   2        208.32        251.90         8.82 o
  -9  -8   2        160.66        170.98         8.32 o
  -8  -8   2         71.18         49.22         3.73 o
  -7  -8   2       1680.46       1685.02        28.72 o
  -6  -8   2          6.28          4.20         2.78 o
  -5  -8   2        669.46        640.24        12.40 o
  -4  -8   2         32.22         43.18         4.31 o
  -3  -8   2       5963.88       6080.11        87.04 o
  -2  -8   2        132.71        226.82        12.96 o
  -1  -8   2        130.92        158.80         9.65 o
   0  -8   2       2958.43       2877.40        56.99 o
   1  -8   2        916.22        967.36        24.90 o
   2  -8   2       6795.91       6140.93       119.19 o
   3  -8   2       1926.38       1704.89        33.11 o
   4  -8   2        535.85        480.52        11.24 o
   5  -8   2         41.61         65.57         6.82 o
   6  -8   2       6533.97       6624.78        88.80 o
   7  -8   2         15.36         19.61         2.55 o
   8  -8   2         31.82         33.45         4.90 o
   9  -8   2         16.99         28.96         2.85 o
  10  -8   2        303.17        294.22         8.10 o
  11  -8   2        117.87        122.52         5.01 o
  12  -8   2         33.45         51.98         2.65 o
  13  -8   2          0.72          4.40         2.04 o
  14  -8   2        100.82        119.14         6.25 o
 -14  -7   2         59.19         48.96         4.11 o
 -13  -7   2         21.34         21.88         3.72 o
 -12  -7   2         12.99          5.33         4.64 o
 -11  -7   2       1702.55       1545.46        30.47 o
 -10  -7   2        205.61        187.90         9.32 o
  -9  -7   2          7.54          2.31         3.87 o
  -8  -7   2         21.28         16.57         2.99 o
  -7  -7   2        410.33        357.96         8.25 o
  -6  -7   2        184.50        210.37         6.52 o
  -5  -7   2       1001.55        939.87        17.61 o
  -4  -7   2       2088.05       1936.65        33.03 o
  -3  -7   2       2689.34       2961.36        50.96 o
  -2  -7   2       1999.87       2821.67        47.10 o
  -1  -7   2       8574.66       9886.18       145.85 o
   0  -7   2          1.24         12.68         7.01 o
   1  -7   2       3048.50       3494.60        54.71 o
   2  -7   2        652.33       1109.25        26.61 o
   3  -7   2       2145.32       1712.23        37.14 o
   4  -7   2      11335.24      11412.45       177.94 o
   5  -7   2       2743.16       2905.42        54.35 o
   6  -7   2       1718.13       1951.13        35.09 o
   7  -7   2        136.40        152.28         4.56 o
   8  -7   2          1.48          4.59         5.25 o
   9  -7   2         31.90         47.29         4.38 o
  10  -7   2         14.85          6.40         4.03 o
  11  -7   2         13.33         14.70         3.58 o
  12  -7   2        126.95         88.89         3.91 o
  13  -7   2        137.58        166.64         6.95 o
  14  -7   2         92.26         94.06         5.53 o
  15  -7   2         44.27         42.50         3.56 o
 -15  -6   2          4.74         -4.55         4.55 o
 -14  -6   2         31.43         55.15         4.57 o
 -13  -6   2         21.12          1.06         3.48 o
 -12  -6   2        220.40        190.43        10.49 o
 -11  -6   2         35.26         42.46        11.30 o
 -10  -6   2         86.95        101.21         5.64 o
  -9  -6   2         64.74         33.89         3.63 o
  -8  -6   2          8.06         11.38         3.26 o
  -7  -6   2       2729.90       2866.38        38.30 o
  -6  -6   2       2751.66       2430.05        33.70 o
  -5  -6   2       1334.33       1108.41        22.83 o
  -4  -6   2          9.57          5.00         3.27 o
  -3  -6   2         47.67         90.63         5.92 o
  -2  -6   2      15246.32      17194.59       256.66 o
  -1  -6   2         26.44        150.06        11.31 o
   0  -6   2        999.89       1351.16        27.68 o
   1  -6   2       1191.03       1382.28        26.05 o
   2  -6   2       3393.87       4111.13        61.37 o
   3  -6   2        438.60        463.30        18.13 o
   4  -6   2       4922.90       6537.38       111.49 o
   5  -6   2       1979.49       1798.84        46.96 o
   6  -6   2       5322.33       4899.69        97.03 o
   7  -6   2       1518.62       1716.76        30.60 o
   8  -6   2         46.45         27.76         2.57 o
   9  -6   2         62.61         27.52         3.36 o
  10  -6   2        161.60        231.72         6.23 o
  11  -6   2        683.70        715.64        13.22 o
  12  -6   2        802.14        906.66        16.83 o
  13  -6   2        513.02        660.44        14.55 o
  14  -6   2        300.04        300.99         8.39 o
  15  -6   2          9.71         17.25         5.12 o
 -15  -5   2        110.41         86.45         5.65 o
 -14  -5   2        114.10         87.47         5.90 o
 -13  -5   2         25.35         40.48         4.61 o
 -12  -5   2        226.67        192.54         9.68 o
 -11  -5   2         68.27         68.53         4.43 o
 -10  -5   2          4.77          1.36         2.82 o
  -9  -5   2        120.26        121.56         6.41 o
  -8  -5   2       3461.67       3521.91        48.88 o
  -7  -5   2       1798.24       2080.80        32.16 o
  -6  -5   2         91.57        168.95        14.39 o
  -5  -5   2       1308.72       1224.15        22.60 o
  -4  -5   2       2337.98       2141.72        37.41 o
  -3  -5   2        634.85        866.95        17.52 o
  -2  -5   2       2418.65       1614.80        50.06 o
  -1  -5   2      14250.92      15677.87       233.82 o
   0  -5   2       2491.01       2359.27        46.24 o
   1  -5   2        793.01       1082.90        27.22 o
   2  -5   2       4064.18       3401.22        59.70 o
   3  -5   2       1387.38       1704.71        36.74 o
   4  -5   2       4676.42       5319.75        88.88 o
   5  -5   2        869.53       1162.58        28.25 o
   6  -5   2      11803.71      11150.93       171.85 o
   7  -5   2       1122.89       1104.03        24.93 o
   8  -5   2        979.97        960.10        17.17 o
   9  -5   2        241.11        209.38         6.23 o
  10  -5   2       1199.54       1321.89        21.57 o
  11  -5   2         20.82         39.85         4.30 o
  12  -5   2          3.47          3.49         4.24 o
  13  -5   2          7.38          5.66         2.93 o
  14  -5   2         15.64         14.99         2.44 o
  15  -5   2         27.29         28.20         2.51 o
  16  -5   2        154.44        172.04        12.67 o
 -15  -4   2        252.62        263.45        17.90 o
 -14  -4   2          8.55          9.89         4.59 o
 -13  -4   2         87.65         61.33         5.12 o
 -12  -4   2          2.45          8.89         6.39 o
 -11  -4   2        112.60        139.84         5.75 o
 -10  -4   2       1689.67       1477.41        23.90 o
  -9  -4   2        161.58        126.77         7.75 o
  -8  -4   2         60.99         73.71         3.64 o
  -7  -4   2       1693.14       2094.98        28.41 o
  -6  -4   2      13718.14      13459.97       185.33 o
  -5  -4   2       2485.09       2929.56        41.37 o
  -4  -4   2      17136.60      17991.19       255.73 o
  -3  -4   2        984.39        803.75        14.87 o
  -2  -4   2       2393.93       2217.69        36.22 o
  -1  -4   2      19440.96      19020.08       268.01 o
   0  -4   2       6227.62       6111.75        88.98 o
   1  -4   2      14714.41      15614.29       231.92 o
   2  -4   2       4078.47       4359.01        72.12 o
   3  -4   2      11487.32      10440.74       165.68 o
   4  -4   2       2962.53       3160.35        59.33 o
   5  -4   2         11.76          9.72         9.81 o
   6  -4   2       4889.34       5189.65        87.75 o
   7  -4   2         24.63         82.29         8.07 o
   8  -4   2        114.49        153.83         7.82 o
   9  -4   2        866.38        721.56        13.50 o
  10  -4   2        679.42        806.94        16.38 o
  11  -4   2          0.03          1.08         2.51 o
  12  -4   2        280.76        281.78         7.17 o
  13  -4   2        360.03        346.69         8.35 o
  14  -4   2        743.10        804.64        17.85 o
  15  -4   2        136.30        163.89         9.66 o
  16  -4   2          0.65         -0.10         2.46 o
 -16  -3   2         36.29         22.31         4.03 o
 -15  -3   2          6.51          7.64         3.99 o
 -14  -3   2         32.94         25.99         3.96 o
 -13  -3   2       1126.73       1048.53        26.35 o
 -12  -3   2          0.20         -3.72         5.84 o
 -11  -3   2        473.75        418.39        10.87 o
 -10  -3   2         16.42         25.49         2.98 o
  -9  -3   2        531.42        516.41         9.33 o
  -8  -3   2        410.98        512.73        10.59 o
  -7  -3   2         88.24        117.97        11.90 o
  -6  -3   2        203.15        205.22         6.56 o
  -5  -3   2       2430.80       2511.29        41.09 o
  -4  -3   2        149.01        137.94         5.11 o
  -3  -3   2        449.17        317.87         7.97 o
  -2  -3   2       1931.53       1720.51        29.67 o
  -1  -3   2       2272.55       2081.44        37.28 o
   0  -3   2       7849.57       7016.60        96.06 o
   1  -3   2     109208.44     109020.37      1515.74 o
   2  -3   2      37524.59      37068.20       516.48 o
   3  -3   2       8794.89      10520.59       156.79 o
   4  -3   2       5184.96       4835.84        75.52 o
   5  -3   2       6523.58       6259.48       109.89 o
   6  -3   2       4765.64       4800.05        92.40 o
   7  -3   2       1631.09       1969.34        44.92 o
   8  -3   2       4029.08       3438.81        72.42 o
   9  -3   2        703.15        565.90        11.00 o
  10  -3   2        258.60        393.86         7.78 o
  11  -3   2       2580.44       2569.18        40.58 o
  12  -3   2       1453.24       1378.69        28.63 o
  13  -3   2       2342.59       2644.58        46.90 o
  14  -3   2         94.63        138.06         6.55 o
  15  -3   2         63.18         58.38         4.19 o
  16  -3   2        121.58        112.34         5.47 o
 -16  -2   2         23.99         10.28         2.97 o
 -15  -2   2          3.66          3.52         3.50 o
 -14  -2   2         93.93         94.04         6.83 o
 -13  -2   2         90.51        113.39         6.18 o
 -12  -2   2        488.93        567.59        15.33 o
 -11  -2   2        547.18        498.05        11.43 o
 -10  -2   2       1191.95       1273.71        22.00 o
  -9  -2   2        502.62        613.15        10.18 o
  -8  -2   2        357.84        439.27         8.68 o
  -7  -2   2        174.53        185.19         7.98 o
  -6  -2   2      11704.02      12766.02       174.07 o
  -5  -2   2       6261.08       7000.67        93.50 o
  -4  -2   2       2350.35       2660.15        38.94 o
  -3  -2   2      44555.97      43758.98       610.31 o
  -2  -2   2      60025.63      58197.29       849.38 o
  -1  -2   2       4499.96       5709.96       101.83 o
   0  -2   2         17.31        212.56         6.39 o
   1  -2   2       9851.60      11315.62       166.14 o
   2  -2   2      19823.20      19816.70       290.39 o
   3  -2   2      42651.55      43271.98       603.09 o
   4  -2   2      13234.85      13726.49       203.78 o
   5  -2   2       1491.38       1753.11        29.42 o
   6  -2   2       9997.17      10696.28       153.51 o
   7  -2   2       1856.94       1484.68        29.48 o
   8  -2   2        189.88        203.66        11.34 o
   9  -2   2        146.46        108.67         5.47 o
  10  -2   2         39.39         26.40         2.38 o
  11  -2   2         46.99         41.40         3.25 o
  12  -2   2        302.32        282.39         8.00 o
  13  -2   2         66.93        104.28         5.25 o
  14  -2   2          5.75          1.13         9.18 o
  15  -2   2         71.21         44.17         3.61 o
  16  -2   2         30.31         40.82         5.10 o
 -16  -1   2         33.05         41.47         8.50 o
 -15  -1   2         43.21         48.82         5.62 o
 -14  -1   2        106.24         95.67         6.45 o
 -13  -1   2          2.21          0.39         3.94 o
 -12  -1   2         19.98         11.23         3.28 o
 -11  -1   2          0.19         -3.18         4.83 o
 -10  -1   2        313.84        322.69         7.69 o
  -9  -1   2       4162.98       4382.76        53.09 o
  -8  -1   2       5303.11       5164.73        64.63 o
  -7  -1   2          6.90         27.71         5.31 o
  -6  -1   2       5848.21       4995.94        74.10 o
  -5  -1   2        317.95        323.64         8.59 o
  -4  -1   2       2201.60       1894.43        27.76 o
  -3  -1   2      52086.05      58563.54      1021.39 o
  -2  -1   2      39102.57      35202.05       541.99 o
  -1  -1   2      20999.18      22376.49       326.73 o
   0  -1   2       1542.17        835.12        15.75 o
   1  -1   2        395.55        693.63        11.60 o
   2  -1   2        421.73        476.35        10.64 o
   3  -1   2      16194.29      14250.90       202.07 o
   4  -1   2       7835.17       7915.49       112.67 o
   5  -1   2       5674.62       5859.51        78.05 o
   6  -1   2       5067.38       4943.40        67.64 o
   7  -1   2       1533.99       1469.45        25.25 o
   8  -1   2        856.72        862.97        19.89 o
   9  -1   2        145.16        194.28         7.67 o
  10  -1   2          0.51          2.28         2.97 o
  11  -1   2        371.60        460.20        15.47 o
  12  -1   2       1318.73       1446.62        25.14 o
  13  -1   2          0.64         18.13         3.05 o
  14  -1   2       1110.18       1166.92        36.83 o
  16  -1   2        173.08        153.63        12.02 o
 -15   0   2         28.61         33.32         4.45 o
 -14   0   2        352.80        310.66        10.56 o
 -13   0   2          1.09         -0.64         3.74 o
 -12   0   2        498.55        453.72        14.58 o
 -11   0   2        561.79        517.15        11.67 o
 -10   0   2        122.47        200.61         6.05 o
  -9   0   2         14.35         12.56         3.31 o
  -8   0   2          9.59          8.78         2.58 o
  -7   0   2        805.90        546.46        11.52 o
  -6   0   2      18268.26      18312.12       258.81 o
  -5   0   2        111.72          3.39         2.10 o
  -4   0   2         59.98        104.29         4.34 o
  -3   0   2       2123.76       2509.22        39.01 o
  -2   0   2      11578.00      10837.91       168.00 o
  -1   0   2       7850.37       8086.54       142.49 o
   0   0   2         69.38        107.16         2.56 o
   1   0   2         61.13         54.25         1.56 o
   2   0   2       2412.04       2038.13        42.27 o
   3   0   2       5883.76       4937.92        81.80 o
   4   0   2      10133.71      10032.91       149.02 o
   5   0   2        146.97         48.38         3.38 o
   6   0   2      27647.21      28043.33       350.20 o
   7   0   2        372.02        217.36         6.54 o
   8   0   2       8423.34       8530.37       128.76 o
   9   0   2         50.74         28.91         6.20 o
  10   0   2         20.28         27.58         3.32 o
  11   0   2         90.10         86.16         7.00 o
  12   0   2        112.94        125.34         5.21 o
  13   0   2         71.33         30.85         4.38 o
  14   0   2        213.08        182.78        10.78 o
  15   0   2        171.90        178.58        10.81 o
  16   0   2         59.68         57.20         5.80 o
 -16   1   2          6.17          6.82         6.38 o
 -15   1   2         32.21         59.80         7.99 o
 -14   1   2        164.28        187.93         7.38 o
 -13   1   2         31.30         40.66         5.39 o
 -12   1   2         73.83        118.23         6.09 o
 -11   1   2         59.06         98.13         5.77 o
 -10   1   2          0.14          5.66         2.81 o
  -9   1   2         78.96        205.85         6.78 o
  -8   1   2        232.03        153.01         5.04 o
  -7   1   2       4699.98       4676.36        66.44 o
  -6   1   2       1094.89        899.21        17.13 o
  -5   1   2        232.14        280.17         7.83 o
  -4   1   2      12756.94      13118.27       169.69 o
  -3   1   2       1001.94       1355.89        29.81 o
  -2   1   2      12777.61      14859.24       229.67 o
  -1   1   2        520.70        167.57         4.98 o
   0   1   2      10474.23      11672.82       204.92 o
   1   1   2        322.96        218.44         7.58 o
   2   1   2       7731.08       6710.43        95.14 o
   3   1   2      28665.14      27472.95       367.38 o
   4   1   2        131.87        185.01         4.64 o
   5   1   2       1549.73       2248.62        31.16 o
   6   1   2       3580.52       4265.36        62.52 o
   7   1   2         24.31         25.92         3.96 o
   8   1   2       3031.65       3869.24        58.44 o
   9   1   2       2347.17       1942.17        25.95 o
  10   1   2        679.74        709.40        12.86 o
  11   1   2          1.39          2.39         2.67 o
  12   1   2        295.93        259.68         7.39 o
  13   1   2        679.18        789.82        24.76 o
  14   1   2        271.60        444.94        14.87 o
  15   1   2         13.90         18.79         4.05 o
  16   1   2         13.04          7.65         3.43 o
 -16   2   2        228.73        258.09        17.29 o
 -15   2   2         25.90         14.15         3.08 o
 -14   2   2        121.55         84.77         6.57 o
 -13   2   2        215.72        205.33         8.48 o
 -12   2   2         47.01         58.74         3.91 o
 -11   2   2        486.36        469.31        10.80 o
 -10   2   2        442.32        474.62        10.76 o
  -9   2   2       1422.57       1499.34        23.26 o
  -8   2   2         24.11          5.35         5.75 o
  -7   2   2      10377.94       9129.55       150.61 o
  -6   2   2       1262.05       1658.12        40.62 o
  -5   2   2       6380.16       5882.73        86.39 o
  -4   2   2       2519.90       3098.11        48.71 o
  -3   2   2        578.51        631.39        12.84 o
  -2   2   2        748.55       1306.66        22.59 o
  -1   2   2       6155.27       6209.75        97.71 o
   0   2   2       2546.41       3047.64        44.93 o
   1   2   2        505.61        605.66        15.21 o
   2   2   2        807.53       1102.69        17.81 o
   3   2   2      46890.91      46177.30       674.93 o
   4   2   2      21116.12      22329.68       288.35 o
   5   2   2      21971.99      19229.33       249.32 o
   6   2   2      10763.94      12122.60       174.22 o
   7   2   2          1.84         17.87         8.37 o
   8   2   2         16.87         25.69         4.77 o
   9   2   2          2.55          5.69         3.45 o
  10   2   2        479.94        397.39         7.95 o
  11   2   2          2.07         -1.45         2.85 o
  12   2   2        453.08        369.32         9.95 o
  13   2   2        444.11        329.13        10.26 o
  14   2   2       1952.86       2276.17        64.27 o
  15   2   2         39.70         30.39         6.11 o
  16   2   2         82.61         84.66        13.25 o
 -16   3   2         25.50         23.93         2.96 o
 -15   3   2        373.66        321.88         9.62 o
 -14   3   2         28.21         31.36         3.51 o
 -13   3   2        159.86        259.56        13.29 o
 -12   3   2         63.47         78.98         5.92 o
 -11   3   2       1150.39       1123.37        25.86 o
 -10   3   2        604.40        591.84        13.42 o
  -9   3   2         96.61         15.62         2.33 o
  -8   3   2         36.59         68.17         5.70 o
  -7   3   2        631.08        724.46        18.07 o
  -6   3   2        939.70        779.73        28.58 o
  -5   3   2       2427.00       3026.96        49.80 o
  -4   3   2       1132.31        803.41        21.05 o
  -3   3   2      15392.79      14572.99       197.46 o
  -2   3   2      13361.71      14213.13       211.15 o
  -1   3   2      10291.21       9612.43       136.81 o
   0   3   2       2768.98       3597.82        58.62 o
   1   3   2      17665.00      16451.71       242.79 o
   2   3   2      26687.55      25529.13       374.99 o
   3   3   2      12764.56      11993.51       162.98 o
   4   3   2       1966.54       2331.60        34.51 o
   5   3   2       1733.57       1339.51        20.77 o
   6   3   2       2483.20       1822.84        30.43 o
   7   3   2        302.57        467.56        12.10 o
   8   3   2       2134.17       2162.66        35.43 o
   9   3   2         68.01         39.30         3.11 o
  10   3   2        386.46        365.86         8.53 o
  11   3   2         86.36         59.23         4.35 o
  12   3   2        148.77        149.75         7.42 o
  13   3   2        453.11        476.10        16.25 o
  14   3   2        106.39         81.53         5.94 o
  15   3   2        134.65        141.23        10.63 o
  16   3   2        142.36        169.64        12.40 o
 -16   4   2        108.85        121.50        10.54 o
 -15   4   2        388.83        424.07        15.75 o
 -14   4   2        137.91        151.83         6.69 o
 -13   4   2        127.64         86.16         6.36 o
 -12   4   2        102.40        156.50         8.04 o
 -11   4   2         38.67         18.42         3.73 o
 -10   4   2        969.24        963.96        18.61 o
  -9   4   2         39.19         21.74         2.70 o
  -8   4   2         32.34         21.03         6.29 o
  -7   4   2         34.63         89.40        14.49 o
  -6   4   2        322.60        417.24        24.43 o
  -5   4   2        249.54        103.01        12.66 o
  -4   4   2         44.23         40.54         5.38 o
  -3   4   2       3796.75       4762.88        68.30 o
  -2   4   2        479.18        418.10        11.10 o
  -1   4   2      23694.99      22688.52       293.42 o
   0   4   2       4277.89       3657.74        55.68 o
   1   4   2       6902.07       7725.60       115.87 o
   2   4   2        285.92        413.60        22.39 o
   3   4   2       2897.83       2891.10        42.17 o
   4   4   2        584.13        545.17        10.38 o
   5   4   2        468.42        491.31         9.94 o
   6   4   2        101.04         56.83         4.88 o
   7   4   2      11159.94      11879.50       153.92 o
   8   4   2       2966.17       2888.11        38.96 o
   9   4   2       5862.22       5559.56        72.34 o
  10   4   2          1.65          4.22         3.03 o
  11   4   2        830.17        799.29        15.85 o
  12   4   2        469.18        405.16        11.20 o
  13   4   2          0.43          2.05         5.37 o
  14   4   2          8.95         -2.36         4.83 o
  15   4   2         32.14         30.76         5.15 o
  16   4   2        254.40        191.67         8.04 o
 -15   5   2         22.24         21.41         2.32 o
 -14   5   2        107.81        144.09         6.48 o
 -13   5   2         68.63         24.80         2.81 o
 -12   5   2         52.69        128.70         7.91 o
 -11   5   2          1.41          6.17         6.68 o
 -10   5   2        154.19        160.63         5.63 o
  -9   5   2        808.70        746.96        13.32 o
  -8   5   2       1006.93       1123.19        21.88 o
  -7   5   2        728.05        840.58        15.80 o
  -6   5   2       1705.96       2171.73        44.26 o
  -5   5   2       1049.72        985.48        23.08 o
  -4   5   2       9584.49      10013.63       146.18 o
  -3   5   2        346.09        479.39        12.21 o
  -2   5   2      10706.31       9706.44       134.61 o
  -1   5   2      10241.80      12414.62       163.49 o
   0   5   2        480.20        656.42        20.10 o
   1   5   2       5413.46       5398.41        78.07 o
   2   5   2        462.14        567.01        19.13 o
   3   5   2        648.07        620.24        12.91 o
   4   5   2        988.17       1125.12        19.61 o
   5   5   2       5712.38       6795.85        90.22 o
   6   5   2       4587.84       4388.96        63.72 o
   7   5   2       6004.97       6373.38        76.66 o
   8   5   2       1684.98       1611.82        21.35 o
   9   5   2       3198.75       3166.46        46.07 o
  10   5   2        667.31        590.87        12.17 o
  11   5   2        128.42        104.70         5.34 o
  12   5   2        780.38        918.64        23.17 o
  13   5   2       2404.93       2361.79        47.94 o
  14   5   2        112.43        139.35         7.47 o
  15   5   2         43.96         37.29         5.88 o
  16   5   2          0.80         -2.30         2.30 o
 -15   6   2         17.38         10.18         2.66 o
 -14   6   2        358.56        336.64        10.19 o
 -13   6   2        176.42        217.82         6.73 o
 -12   6   2          0.01          6.01         3.19 o
 -11   6   2        133.44         83.32         7.25 o
 -10   6   2        233.58        212.73         6.38 o
  -9   6   2       1937.04       2238.70        42.29 o
  -8   6   2        332.10        346.32        10.76 o
  -7   6   2        190.38        304.16        11.36 o
  -6   6   2         22.28         44.32         7.54 o
  -5   6   2       5268.28       5392.95       116.12 o
  -4   6   2         17.75         20.55         7.91 o
  -3   6   2       7185.64       6591.62        99.87 o
  -2   6   2       8612.00       8676.41       118.04 o
  -1   6   2       2963.09       2239.87        37.29 o
   0   6   2       8438.83       8057.01       119.54 o
   1   6   2       1416.90       1935.42        35.93 o
   2   6   2       7412.92       7522.01       116.09 o
   3   6   2       6822.53       7547.78       106.95 o
   4   6   2       2081.63       2568.84        37.09 o
   5   6   2        257.22         88.40        11.58 o
   6   6   2        527.33        400.61        14.01 o
   7   6   2        464.99        514.75        10.06 o
   8   6   2        122.61        159.12         5.16 o
   9   6   2         90.03        127.56         6.82 o
  10   6   2        433.60        531.79        13.39 o
  11   6   2         22.84         41.65         4.07 o
  12   6   2         67.96         65.56         4.49 o
  13   6   2        221.89        259.26        10.29 o
  14   6   2         89.83         97.05         6.21 o
  15   6   2          0.02          1.66         2.92 o
 -15   7   2         17.76         18.84         5.10 o
 -14   7   2         14.34         12.01         2.33 o
 -13   7   2         12.70         -2.02         4.27 o
 -12   7   2        162.78        194.39         5.90 o
 -11   7   2         24.57         29.34         5.57 o
 -10   7   2        964.96       1033.21        20.43 o
  -9   7   2       1508.90       1438.15        24.62 o
  -8   7   2        590.08        740.43        15.38 o
  -7   7   2        131.67        166.43         5.54 o
  -6   7   2       1262.36       1318.82        26.95 o
  -5   7   2         39.96         75.90         9.10 o
  -4   7   2       3981.49       3989.31        66.83 o
  -3   7   2        289.99        406.89        13.74 o
  -2   7   2       4532.25       4806.27        73.02 o
  -1   7   2         35.83        145.06         9.43 o
   0   7   2       3167.14       2984.73        47.81 o
   1   7   2       2874.22       2908.45        46.91 o
   2   7   2         11.30         26.10         5.86 o
   3   7   2        585.33        622.83        17.38 o
   4   7   2       5120.62       5822.59        85.08 o
   5   7   2        104.63         97.48         5.77 o
   6   7   2          3.28          3.81         2.26 o
   7   7   2        497.73        690.16        12.09 o
   8   7   2        176.34        174.93         6.01 o
   9   7   2         15.57         -0.63         2.52 o
  10   7   2       6028.02       5918.94        89.41 o
  11   7   2        496.77        554.99        17.72 o
  12   7   2          0.51          0.50         3.63 o
  13   7   2          0.24          0.11         3.97 o
  14   7   2        541.99        537.63        20.21 o
  15   7   2        527.57        564.08        38.91 o
 -14   8   2        133.27        124.05        11.41 o
 -13   8   2          3.38          2.44         2.16 o
 -12   8   2         11.38         17.95         3.83 o
 -11   8   2          0.37          3.56         2.51 o
 -10   8   2        410.33        534.13        25.76 o
  -9   8   2        667.80        634.02        12.28 o
  -8   8   2        253.34        254.08         9.20 o
  -7   8   2       2225.71       1752.32        29.50 o
  -6   8   2       1057.07       1284.85        21.79 o
  -5   8   2        645.30        759.19        16.61 o
  -4   8   2          0.82         -0.53         6.47 o
  -3   8   2       1105.93        913.10        20.05 o
  -2   8   2        708.06        996.50        31.11 o
  -1   8   2         18.52         13.20        10.50 o
   0   8   2      17033.86      17615.58       283.63 o
   1   8   2        936.65       1327.50        31.67 o
   2   8   2       3010.08       2641.84        48.76 o
   3   8   2       2202.04       2159.43        34.77 o
   4   8   2         64.00        109.60         5.95 o
   5   8   2         11.03          5.79         2.57 o
   6   8   2         45.99         22.72         3.73 o
   7   8   2         19.98         11.36         3.34 o
   8   8   2         23.32         15.86         3.41 o
   9   8   2         36.62         46.47         4.15 o
  10   8   2        424.85        366.37        10.97 o
  11   8   2         47.37         29.49         4.34 o
  12   8   2        265.06        280.93        11.35 o
  13   8   2         21.36         32.92         3.92 o
  14   8   2        177.15        150.93         7.73 o
 -14   9   2         75.27         74.99         5.80 o
 -13   9   2          3.19          3.27         2.44 o
 -12   9   2          0.90          3.02         2.32 o
 -11   9   2          0.01          3.35         2.36 o
 -10   9   2       1092.94       1017.83        19.50 o
  -9   9   2         44.73         51.32        29.90 o
  -8   9   2         82.40         75.16         7.22 o
  -7   9   2       2071.89       2088.50        35.09 o
  -6   9   2         32.99         46.41         3.11 o
  -5   9   2       1187.90       1207.48        18.62 o
  -4   9   2        219.19        205.19         5.72 o
  -3   9   2        310.21        379.14         8.42 o
  -2   9   2       2588.78       2586.42        36.26 o
  -1   9   2       1177.80        871.45        19.88 o
   0   9   2       2446.03       2435.11        36.46 o
   1   9   2       1065.02        768.78        15.82 o
   2   9   2       1627.62       1610.70        29.37 o
   3   9   2       1204.92       1326.43        20.32 o
   4   9   2         56.78         50.62         5.45 o
   5   9   2        161.01        139.50         5.67 o
   6   9   2         64.37         48.73         5.98 o
   7   9   2        648.03        597.91        11.81 o
   8   9   2        368.09        374.46         9.84 o
   9   9   2        259.35        305.05         8.94 o
  10   9   2        199.44        175.81         7.33 o
  11   9   2        428.85        434.76        12.50 o
  12   9   2         21.95         18.20         4.52 o
  13   9   2         95.68         92.50         6.26 o
  14   9   2        362.91        362.66        14.64 o
 -13  10   2          6.36          1.92         1.70 o
 -12  10   2        230.28        246.23         7.66 o
 -11  10   2        360.29        349.59         8.30 o
 -10  10   2          0.47         -2.30         2.30 o
  -9  10   2       1152.06       1169.78        21.03 o
  -8  10   2         20.05         50.60         7.27 o
  -7  10   2        144.67        140.87        11.13 o
  -6  10   2         91.41         70.36         4.22 o
  -5  10   2         36.69         39.81         5.22 o
  -4  10   2       1221.21       1158.68        20.57 o
  -3  10   2         63.47         53.46         3.21 o
  -2  10   2       1742.90       1608.33        24.15 o
  -1  10   2        599.10        531.47        11.42 o
   0  10   2       2031.11       2078.28        34.68 o
   1  10   2        431.58        513.62        12.91 o
   2  10   2         70.17         45.62         3.44 o
   3  10   2          3.24          2.27         3.04 o
   4  10   2       1629.76       1653.77        24.55 o
   5  10   2        542.07        674.74        13.42 o
   6  10   2        136.94        152.65         6.32 o
   7  10   2          1.55          1.22         3.16 o
   8  10   2       2766.99       2677.33        43.44 o
   9  10   2         84.93         84.39         5.01 o
  10  10   2         13.25         23.56         4.02 o
  11  10   2         84.17         76.30         6.11 o
  12  10   2         78.54         99.00         6.65 o
  13  10   2          1.11         -3.87         3.87 o
 -12  11   2         94.00        130.95         6.95 o
 -11  11   2        119.78         97.10         4.50 o
 -10  11   2         11.78         22.36         2.62 o
  -9  11   2         14.40         14.58         2.60 o
  -8  11   2        211.12        180.90         5.78 o
  -7  11   2         38.92         26.05         5.40 o
  -6  11   2          4.73         16.74         5.63 o
  -5  11   2         45.99         61.39         4.12 o
  -4  11   2         40.10         39.14         3.29 o
  -3  11   2        457.92        473.59        10.26 o
  -2  11   2         10.63         15.86         3.71 o
  -1  11   2       2968.81       3030.54        50.76 o
   0  11   2        216.29        215.24         9.44 o
   1  11   2        461.18        519.64        12.07 o
   2  11   2       1244.77        952.47        17.18 o
   3  11   2          0.48          5.43         3.14 o
   4  11   2        242.58        195.10         6.72 o
   5  11   2       1631.90       1472.95        24.14 o
   6  11   2       1348.52       1379.68        26.42 o
   7  11   2        104.21         84.81         5.93 o
   8  11   2        186.33        178.09         8.05 o
   9  11   2          6.59          0.99         2.93 o
  10  11   2         63.89         47.72         4.56 o
  11  11   2         92.73        128.59         8.11 o
  12  11   2         86.97         67.21         5.19 o
 -11  12   2        240.50        207.50         6.53 o
 -10  12   2          5.48          6.29         2.20 o
  -9  12   2         57.40         49.69         3.81 o
  -8  12   2         89.39        150.73         7.31 o
  -7  12   2        317.79        359.72        10.61 o
  -6  12   2          0.02          3.78         3.61 o
  -5  12   2         43.32         31.33         4.56 o
  -4  12   2       1124.00       1005.00        17.10 o
  -3  12   2          5.62         17.22         3.92 o
  -2  12   2         46.04         75.71         3.96 o
  -1  12   2       1625.67       1682.33        27.21 o
   0  12   2        253.06        192.65         6.55 o
   1  12   2       2977.41       2596.30        40.09 o
   2  12   2         23.78         17.09         3.31 o
   3  12   2        408.52        396.83        10.29 o
   4  12   2         10.33          7.67         2.96 o
   5  12   2        156.48        174.28         8.11 o
   6  12   2        105.57        117.78         5.91 o
   7  12   2          0.13          2.08         3.45 o
   8  12   2        709.02        704.67        20.71 o
   9  12   2        310.33        290.72        21.85 o
  10  12   2          0.02         -2.73         2.73 o
  11  12   2        138.54        116.57         7.55 o
  12  12   2         79.87         65.77         5.96 o
 -10  13   2        101.58         95.78         5.23 o
  -9  13   2          3.72          4.46         2.28 o
  -8  13   2        226.69        250.88         6.93 o
  -7  13   2         16.78         32.78         4.87 o
  -6  13   2        309.89        326.76         8.24 o
  -5  13   2          0.14          5.15         2.28 o
  -4  13   2         92.54         90.31         4.10 o
  -3  13   2         11.64         23.74         4.55 o
  -2  13   2        251.49        288.82        10.43 o
  -1  13   2        468.66        517.84        13.10 o
   0  13   2       2767.89       3117.19        56.39 o
   1  13   2         54.13         71.31         5.34 o
   2  13   2        769.22        801.24        22.88 o
   3  13   2        107.57         86.74         4.89 o
   4  13   2        257.70        325.03         9.93 o
   5  13   2        248.41        244.67        10.56 o
   6  13   2          4.64          8.85         3.16 o
   7  13   2         73.16         64.57         4.58 o
   8  13   2          0.56          7.84         3.33 o
   9  13   2         24.49         30.99         3.44 o
  10  13   2         67.85         45.75         4.38 o
  11  13   2         14.26          3.96         2.62 o
  -9  14   2         28.90         26.51         2.96 o
  -8  14   2         19.33         19.04         3.23 o
  -7  14   2         56.20         48.32         4.79 o
  -6  14   2          4.19          5.94         4.03 o
  -5  14   2         21.59         16.65         5.59 o
  -4  14   2        583.49        590.86        12.18 o
  -3  14   2        654.42        544.32        11.14 o
  -2  14   2        432.18        383.12         8.85 o
  -1  14   2         45.16         58.95         3.31 o
   0  14   2       1035.26       1090.08        21.60 o
   1  14   2        317.82        354.56         9.15 o
   2  14   2        147.06        175.70        10.45 o
   3  14   2         11.46         24.25         4.04 o
   4  14   2         40.95         56.72         5.39 o
   5  14   2         48.78         52.72         5.44 o
   6  14   2        303.88        326.08        19.63 o
   7  14   2         34.76         67.29         5.51 o
   8  14   2          0.04         -3.80         3.80 o
   9  14   2        182.58        182.60         9.61 o
  -8  15   2          2.58         -1.61         1.61 o
  -7  15   2         13.13          6.29         1.92 o
  -6  15   2        181.72        130.21         6.90 o
  -5  15   2        336.13        364.39         9.44 o
  -4  15   2         45.97         25.76         2.00 o
  -3  15   2        188.72        167.34         6.18 o
  -2  15   2        418.49        425.17        10.78 o
  -1  15   2        254.35        184.51         5.70 o
   0  15   2        135.01        133.41         5.82 o
   1  15   2         11.31         10.10         2.98 o
   2  15   2          0.03          0.32         3.02 o
   3  15   2         29.30         18.93         5.05 o
   4  15   2          6.10          9.33         3.99 o
   5  15   2         94.41         71.25         5.63 o
   6  15   2        164.70        232.04        11.51 o
   7  15   2          1.96         -1.40         3.14 o
   8  15   2        257.70        236.19        12.53 o
  -6  16   2        274.52        276.34        10.98 o
  -5  16   2         87.47        112.76         7.87 o
  -4  16   2         49.14         78.49         8.68 o
  -3  16   2        138.09        158.20         7.03 o
  -2  16   2        211.85        186.89         6.82 o
  -1  16   2          0.01          8.57         3.02 o
   0  16   2          4.29          2.16         1.89 o
   1  16   2         44.19         38.14         3.16 o
   2  16   2         80.54         96.71         4.44 o
   3  16   2         10.30         10.96         2.21 o
   4  16   2         54.38         70.43         5.35 o
   5  16   2         36.61         30.22         3.00 o
   6  16   2          4.42          4.91         3.43 o
  -2  17   2          1.89          7.65         5.01 o
  -1  17   2        456.24        514.29        15.04 o
   0  17   2        234.90        237.09         8.20 o
   1  17   2          3.75          7.86         2.89 o
   2  17   2          7.03          4.25         2.83 o
  -5 -16   3          9.69         14.66         3.76 o
  -4 -16   3        125.53        121.84         4.90 o
  -3 -16   3        206.33        215.97         7.12 o
  -2 -16   3         30.49         36.21         3.34 o
  -1 -16   3          3.27          4.70         2.27 o
   0 -16   3          0.94         -2.29         2.29 o
   1 -16   3        267.79        281.08        10.83 o
   2 -16   3         47.46         58.15         3.23 o
   3 -16   3         22.51         19.30         2.49 o
   4 -16   3         10.29          7.76         2.30 o
   5 -16   3         95.57         88.74         6.08 o
  -7 -15   3         65.54         33.99         3.58 o
  -6 -15   3        260.11        295.48        12.64 o
  -5 -15   3        239.02        331.66        10.07 o
  -4 -15   3         24.10         27.12         2.58 o
  -3 -15   3          0.22          7.43         2.62 o
  -2 -15   3        243.50        248.77         8.55 o
  -1 -15   3        106.95         90.76         5.39 o
   0 -15   3        508.62        541.50        11.45 o
   1 -15   3         42.82         34.88         2.87 o
   2 -15   3         25.38         53.80         3.26 o
   3 -15   3         58.18         72.47         3.32 o
   4 -15   3        772.29        720.29        13.28 o
   5 -15   3         58.28         35.72         2.70 o
   6 -15   3        125.57        145.89         5.11 o
   7 -15   3        150.91        201.76        11.05 o
   8 -15   3         97.04         84.53         5.36 o
  -8 -14   3          1.14         11.35         2.29 o
  -7 -14   3        102.79        126.35         9.62 o
  -6 -14   3         91.35        155.72         8.20 o
  -5 -14   3          5.11          4.45         3.02 o
  -4 -14   3         61.75         18.64         3.43 o
  -3 -14   3       1341.48       1255.07        25.21 o
  -2 -14   3          7.95          2.36         2.59 o
  -1 -14   3          2.82          3.89         2.33 o
   0 -14   3        177.67        178.96         5.19 o
   1 -14   3         14.71         13.46         2.15 o
   2 -14   3         79.58         99.32         4.38 o
   3 -14   3        206.21        230.37         6.40 o
   4 -14   3         42.21         53.11         2.80 o
   5 -14   3         26.66         29.40         2.35 o
   6 -14   3        169.13        128.63         5.56 o
   7 -14   3          0.24          8.98         2.54 o
   8 -14   3          0.92          2.19         4.55 o
   9 -14   3          8.07         10.71         2.41 o
 -10 -13   3         40.57         22.39         4.61 o
  -9 -13   3         66.25         83.42         5.98 o
  -8 -13   3        112.81        155.02         7.09 o
  -7 -13   3          9.83          3.80         4.63 o
  -6 -13   3        149.55        144.46         7.82 o
  -5 -13   3        184.75        256.90        11.15 o
  -4 -13   3        203.92        247.39         8.62 o
  -3 -13   3          2.13          3.29         3.45 o
  -2 -13   3         26.38         19.95         4.13 o
  -1 -13   3        812.51        775.93        14.40 o
   0 -13   3        515.23        580.32        11.14 o
   1 -13   3        325.37        300.78         8.24 o
   2 -13   3       2875.04       2933.86        40.45 o
   3 -13   3       2741.36       2714.98        40.14 o
   4 -13   3          7.44          4.32         2.80 o
   5 -13   3          2.73         10.48         2.70 o
   6 -13   3         36.79         35.55         3.30 o
   7 -13   3        272.98        326.37         7.25 o
   8 -13   3         10.69         51.15         8.07 o
   9 -13   3          8.63          3.25         2.28 o
  10 -13   3         53.34         69.83         4.05 o
  11 -13   3         39.35         34.69         4.60 o
 -11 -12   3        129.15        147.45         6.36 o
 -10 -12   3        168.19        187.00         8.66 o
  -9 -12   3         58.09         57.23         4.37 o
  -8 -12   3          0.11          7.21         4.34 o
  -7 -12   3        184.88        203.58        11.07 o
  -6 -12   3        205.30        244.57         9.30 o
  -5 -12   3        651.65        686.31        14.20 o
  -4 -12   3        934.53       1048.31        22.59 o
  -3 -12   3         15.19         54.03         4.33 o
  -2 -12   3          6.68         17.73         3.53 o
  -1 -12   3       4159.98       4433.92        65.26 o
   0 -12   3       1251.57       1228.93        20.84 o
   1 -12   3         20.79         28.25         3.12 o
   2 -12   3        330.92        356.17         7.70 o
   3 -12   3       1234.93       1204.65        19.01 o
   4 -12   3         49.35         41.41         3.38 o
   5 -12   3         77.62         72.38         5.01 o
   6 -12   3        795.40        748.93        14.94 o
   7 -12   3          6.19         14.93         2.60 o
   8 -12   3        365.88        424.20         8.93 o
   9 -12   3         49.12         50.84         3.17 o
  10 -12   3        520.04        535.25        10.52 o
  11 -12   3          5.34          5.37         1.70 o
  12 -12   3         27.07         15.67         2.36 o
 -12 -11   3        465.76        413.61        16.51 o
 -11 -11   3         61.03         45.38         5.59 o
 -10 -11   3         35.85         20.10         3.46 o
  -9 -11   3         63.86         63.89         6.24 o
  -8 -11   3        708.34        664.14        20.34 o
  -7 -11   3         24.21         34.93         5.36 o
  -6 -11   3       1535.49       1578.51        33.08 o
  -5 -11   3       1445.70       1494.34        28.76 o
  -4 -11   3       1242.10       1257.31        24.06 o
  -3 -11   3       1367.50       1192.21        19.51 o
  -2 -11   3        125.66        156.90         6.55 o
  -1 -11   3        214.66        162.01         6.28 o
   0 -11   3        617.30        489.72        11.09 o
   1 -11   3        477.12        509.49        11.53 o
   2 -11   3        178.45        183.95         6.07 o
   3 -11   3        985.08        987.11        15.86 o
   4 -11   3        243.24        157.76         5.06 o
   5 -11   3        877.47        948.24        16.61 o
   6 -11   3       1829.61       2182.84        32.06 o
   7 -11   3       1873.48       1943.42        31.22 o
   8 -11   3        494.01        530.99        10.40 o
   9 -11   3          5.57          7.32         2.48 o
  10 -11   3        446.33        409.10         8.59 o
  11 -11   3        125.77        116.64         4.57 o
  12 -11   3        225.29        293.61         7.98 o
 -12 -10   3        149.20        167.44         8.83 o
 -11 -10   3         28.15         36.55         4.95 o
 -10 -10   3         97.56        118.80         6.67 o
  -9 -10   3         61.65         55.77         5.00 o
  -8 -10   3          1.63          2.59         4.55 o
  -7 -10   3          4.46          2.32         3.59 o
  -6 -10   3        524.91        523.70        13.73 o
  -5 -10   3         61.46         72.97         4.66 o
  -4 -10   3         48.40         53.94         4.65 o
  -3 -10   3        465.67        340.93        11.97 o
  -2 -10   3         53.21         63.58         3.77 o
  -1 -10   3        105.12        126.26         5.13 o
   0 -10   3        150.44        157.91         6.54 o
   1 -10   3       1394.04       1627.61        25.37 o
   2 -10   3       1763.16       1823.67        28.24 o
   3 -10   3          0.23          0.54         3.10 o
   4 -10   3        769.21        716.87        13.69 o
   5 -10   3        179.60        218.95         6.99 o
   6 -10   3        204.59        235.39         7.73 o
   7 -10   3         19.70         24.65         3.76 o
   8 -10   3         62.36         72.99         3.59 o
   9 -10   3          0.16          8.49         3.06 o
  10 -10   3          0.79          2.50         3.23 o
  11 -10   3        374.59        433.79         8.75 o
  12 -10   3        105.30         90.30         4.17 o
  13 -10   3          5.03          6.01         1.82 o
 -13  -9   3        578.24        593.46        24.31 o
 -12  -9   3          2.14          6.51         3.68 o
 -11  -9   3        147.29        124.13        13.62 o
 -10  -9   3        323.92        270.45        10.12 o
  -9  -9   3        170.20        118.25         6.84 o
  -8  -9   3        273.64        355.67         9.91 o
  -7  -9   3        555.85        450.67        11.35 o
  -6  -9   3        595.93        666.23        15.85 o
  -5  -9   3       1692.97       1368.47        23.84 o
  -4  -9   3        787.86        811.23        14.82 o
  -3  -9   3        238.21        203.69         6.73 o
  -2  -9   3       3973.92       3893.21        59.42 o
  -1  -9   3       1272.42       1137.13        17.75 o
   0  -9   3        274.92        126.73        10.03 o
   1  -9   3        566.07        501.48        22.65 o
   2  -9   3        866.32        805.66        17.49 o
   3  -9   3       1249.64       1017.65        19.72 o
   4  -9   3        151.46        141.45         4.96 o
   5  -9   3         10.55         15.89         4.24 o
   6  -9   3         11.39          4.26         4.16 o
   7  -9   3         56.11         34.45         3.10 o
   8  -9   3         26.37         21.52         5.47 o
   9  -9   3        167.22        189.74        10.49 o
  10  -9   3         27.05         16.26         2.73 o
  11  -9   3          0.13          0.59         2.00 o
  12  -9   3          2.79         -0.50         2.29 o
  13  -9   3        154.44        170.48         8.07 o
  14  -9   3        142.44        119.47         7.52 o
 -14  -8   3          1.33          5.45         3.08 o
 -13  -8   3       1043.31       1160.65        34.19 o
 -12  -8   3         19.62         20.85         5.41 o
 -11  -8   3        220.48        275.26         9.03 o
 -10  -8   3         10.90          5.47         3.53 o
  -9  -8   3        132.62        137.40         6.24 o
  -8  -8   3       1816.72       1894.93        30.57 o
  -7  -8   3        480.80        585.16        13.23 o
  -6  -8   3        380.71        367.20         7.82 o
  -5  -8   3          2.77         11.10         2.74 o
  -4  -8   3         26.82        111.39         5.81 o
  -3  -8   3       2066.20       2113.53        32.95 o
  -2  -8   3         16.15         15.26         7.31 o
  -1  -8   3       1092.59       1128.44        27.00 o
   0  -8   3        169.33        150.97        12.65 o
   1  -8   3       3680.55       3739.81        70.54 o
   2  -8   3       1013.41       1078.20        28.60 o
   3  -8   3       2493.84       1934.97        36.00 o
   4  -8   3       1009.59        945.99        18.14 o
   5  -8   3       2136.18       1780.69        28.25 o
   6  -8   3       1522.52       1618.30        29.13 o
   7  -8   3          6.50          6.20         6.92 o
   8  -8   3       3051.18       2822.49        41.49 o
   9  -8   3          1.05         10.84         3.74 o
  10  -8   3         26.00         30.55         3.92 o
  11  -8   3         10.58         20.42         2.40 o
  12  -8   3         65.85         69.89         3.52 o
  13  -8   3         39.57         36.94         2.66 o
  14  -8   3          4.54          4.12         1.80 o
 -14  -7   3         71.15         93.46         6.42 o
 -13  -7   3         16.57         13.72         3.39 o
 -12  -7   3        102.37         69.38         5.80 o
 -11  -7   3        655.76        769.78        17.19 o
 -10  -7   3        328.50        235.56         9.35 o
  -9  -7   3        135.87        187.09         8.15 o
  -8  -7   3       1901.21       2015.79        31.85 o
  -7  -7   3        354.16        415.35         8.29 o
  -6  -7   3          9.83          3.58         3.39 o
  -5  -7   3        287.52        354.36         9.44 o
  -4  -7   3         32.41        104.39         5.93 o
  -3  -7   3        126.62         96.10         7.63 o
  -2  -7   3        709.63        979.55        24.04 o
  -1  -7   3      15529.70      16410.94       249.43 o
   0  -7   3          3.94          8.74         5.81 o
   1  -7   3        674.97        586.39        22.58 o
   2  -7   3        222.59        315.91        14.50 o
   3  -7   3       2100.59       1973.97        67.52 o
   4  -7   3        443.98        533.39        30.75 o
   5  -7   3        273.99        361.70        13.26 o
   6  -7   3         74.36         44.98         4.27 o
   7  -7   3        218.80        253.66        11.01 o
   8  -7   3         25.52         33.44         3.02 o
   9  -7   3       1764.42       2138.14        32.80 o
  10  -7   3        154.62        157.16         5.41 o
  11  -7   3          0.04          7.30         2.44 o
  12  -7   3        426.61        542.31         9.51 o
  13  -7   3          3.26         13.17         2.30 o
  14  -7   3         80.48         63.16         4.85 o
  15  -7   3          5.04          1.43         3.05 o
 -15  -6   3         15.15          9.80         2.91 o
 -14  -6   3         88.28         96.03         5.53 o
 -13  -6   3        256.93        272.28        12.13 o
 -12  -6   3        845.55       1027.10        23.61 o
 -11  -6   3         33.34         29.26         3.73 o
 -10  -6   3        141.26        146.05         7.01 o
  -9  -6   3       1253.40       1389.16        24.29 o
  -8  -6   3       1563.09       1366.45        22.01 o
  -7  -6   3       4127.25       3676.56        49.18 o
  -6  -6   3         30.66         -1.13         3.37 o
  -5  -6   3        393.98        431.09        11.17 o
  -4  -6   3       3288.94       3437.77        55.48 o
  -3  -6   3         40.76         74.30         9.03 o
  -2  -6   3        135.71        258.06        10.59 o
  -1  -6   3         64.74        113.28         7.53 o
   0  -6   3       4012.05       4156.00        62.01 o
   1  -6   3       1528.12       1481.01        30.97 o
   2  -6   3       1843.92       1908.70        36.65 o
   3  -6   3       5722.97       6314.05       100.16 o
   4  -6   3        528.59        332.67        18.45 o
   5  -6   3       2193.23       2578.83        55.07 o
   6  -6   3        291.87        429.33        15.60 o
   7  -6   3         30.84         34.94         7.92 o
   8  -6   3         94.95        171.50         5.18 o
   9  -6   3       4163.68       3945.87        64.12 o
  10  -6   3       1381.06       1561.21        24.60 o
  11  -6   3         46.60         27.10         2.69 o
  12  -6   3         66.55         63.54         3.38 o
  13  -6   3          0.70          2.31         2.15 o
  14  -6   3         65.50         28.96         3.34 o
  15  -6   3        335.24        351.64        12.16 o
 -15  -5   3         23.26         11.36         3.80 o
 -14  -5   3          4.69          0.94         2.81 o
 -13  -5   3        739.45        720.56        20.68 o
 -12  -5   3         26.69         12.04         4.61 o
 -11  -5   3        810.41        865.94        17.04 o
 -10  -5   3        187.57        118.46         5.78 o
  -9  -5   3       3132.39       3226.24        48.37 o
  -8  -5   3       1900.42       1966.51        31.75 o
  -7  -5   3       1176.35        977.00        15.19 o
  -6  -5   3        141.93        103.63         5.25 o
  -5  -5   3         94.07        193.48        10.84 o
  -4  -5   3       7533.45       7468.27       101.81 o
  -3  -5   3       5559.14       5859.48        80.83 o
  -2  -5   3        608.39        712.00        20.93 o
  -1  -5   3        432.16        433.45        11.07 o
   0  -5   3       4371.78       4444.89        71.57 o
   1  -5   3       1203.85        967.33        19.56 o
   2  -5   3      30021.11      31055.71       458.21 o
   3  -5   3        700.79        681.51        18.80 o
   4  -5   3        334.71        425.63        15.96 o
   5  -5   3        492.37        370.09        14.04 o
   6  -5   3       1326.01       1162.83        41.37 o
   7  -5   3        139.43        163.28         7.00 o
   8  -5   3          9.22         21.98         2.68 o
   9  -5   3       1956.59       2042.02        29.90 o
  10  -5   3        986.62       1114.94        19.10 o
  11  -5   3       3594.55       3805.63        53.37 o
  12  -5   3        144.37        125.57         5.35 o
  13  -5   3        127.29        101.97         4.07 o
  14  -5   3         39.68         18.55         2.27 o
  15  -5   3         55.84         54.00         3.83 o
  16  -5   3        135.94        183.50         8.72 o
 -15  -4   3        100.57        111.20         6.68 o
 -14  -4   3        101.48         96.50         7.48 o
 -13  -4   3        100.01         95.49        11.24 o
 -12  -4   3         32.63         62.54         5.39 o
 -11  -4   3        780.21        766.44        17.43 o
 -10  -4   3       1213.66       1407.88        23.01 o
  -9  -4   3      10983.75      11587.49       164.47 o
  -8  -4   3        413.82        420.34        12.64 o
  -7  -4   3       1178.36       1172.04        16.93 o
  -6  -4   3        428.17        441.13        13.35 o
  -5  -4   3       3854.18       3625.74        50.60 o
  -4  -4   3        434.24        512.86        11.82 o
  -3  -4   3       3544.69       4595.20        68.66 o
  -2  -4   3       1091.05       1192.70        23.64 o
  -1  -4   3       7346.83       7983.05       120.39 o
   0  -4   3       3828.59       3959.66        65.85 o
   1  -4   3       1182.44       1587.14        28.89 o
   2  -4   3        131.15         92.98        10.13 o
   3  -4   3         32.77          7.25         4.76 o
   4  -4   3          0.14          0.90         4.58 o
   5  -4   3      17524.39      19177.85       285.95 o
   6  -4   3         51.13         30.85        14.27 o
   7  -4   3       5359.67       5603.32       130.35 o
   8  -4   3       1368.25       1450.24        24.42 o
   9  -4   3        187.15        178.64         5.08 o
  10  -4   3        373.92        446.71        10.78 o
  11  -4   3        404.22        382.30         7.99 o
  12  -4   3        245.22        274.91         6.92 o
  13  -4   3        926.29       1118.99        19.28 o
  14  -4   3        697.85        668.81        15.30 o
  15  -4   3         50.83         75.87         4.61 o
  16  -4   3         39.49         40.68         3.47 o
 -15  -3   3          5.00          6.75         3.76 o
 -14  -3   3          7.78         11.29         3.75 o
 -13  -3   3          2.67         12.00         3.94 o
 -12  -3   3         83.29         83.89         6.05 o
 -11  -3   3        836.99        896.51        16.30 o
 -10  -3   3         40.83         45.10         3.28 o
  -9  -3   3       2593.87       2532.91        32.95 o
  -8  -3   3       1946.58       1821.42        24.65 o
  -7  -3   3        186.92        198.49        12.70 o
  -6  -3   3       2199.20       2632.62        37.16 o
  -5  -3   3         56.63         94.24         6.58 o
  -4  -3   3       2308.87       2572.44        38.47 o
  -3  -3   3        615.82        406.37        13.74 o
  -2  -3   3      27639.25      28197.63       377.94 o
  -1  -3   3       4258.92       3305.99        54.12 o
   0  -3   3       8304.07       9287.87       131.92 o
   1  -3   3       1798.18       1379.65        22.24 o
   2  -3   3       1560.84       1721.21        29.86 o
   3  -3   3          1.23         43.89         6.45 o
   4  -3   3         10.56          5.50         3.63 o
   5  -3   3          3.65          9.80         6.83 o
   6  -3   3       1250.70       1714.48        31.58 o
   7  -3   3       3295.52       3281.65        78.24 o
   8  -3   3        353.82        397.56        17.52 o
   9  -3   3       1611.89       1869.07        32.52 o
  10  -3   3        824.32        684.43        11.18 o
  11  -3   3       3412.88       3655.04        53.84 o
  12  -3   3         30.22         29.46         3.78 o
  13  -3   3        138.13        147.01         9.08 o
  14  -3   3        205.05        213.92         7.02 o
  15  -3   3        165.84        202.27         7.52 o
  16  -3   3         15.09          9.63         4.08 o
 -16  -2   3          7.50          8.90         2.95 o
 -15  -2   3          1.48         -3.34         3.34 o
 -14  -2   3          0.18          1.22         3.24 o
 -13  -2   3          2.03         14.51         3.91 o
 -12  -2   3        319.53        308.24        12.73 o
 -11  -2   3        246.08        181.74         8.33 o
 -10  -2   3       1773.66       1756.55        28.82 o
  -9  -2   3        130.88        100.13         3.97 o
  -8  -2   3       3387.76       3547.83        45.09 o
  -7  -2   3         97.42        160.66        15.43 o
  -6  -2   3        990.14       1370.27        24.54 o
  -5  -2   3        210.44        232.09         7.89 o
  -4  -2   3       3211.34       2462.20        37.42 o
  -3  -2   3      21928.99      20100.89       270.65 o
  -2  -2   3       8020.98       7755.67       110.53 o
  -1  -2   3      19349.75      19617.39       297.11 o
   0  -2   3      11968.78      13323.68       186.85 o
   1  -2   3       5343.03       5840.68       105.06 o
   2  -2   3      20521.03      19257.85       316.11 o
   3  -2   3      13574.88      13244.55       218.10 o
   4  -2   3        311.20        496.65        13.82 o
   5  -2   3      15196.60      16759.78       248.74 o
   6  -2   3       1225.59       1894.51        31.75 o
   7  -2   3       1621.82       1733.75        46.94 o
   8  -2   3        361.61        370.57        13.63 o
   9  -2   3         11.23         16.18         3.24 o
  10  -2   3        276.54        244.88         6.66 o
  11  -2   3        210.62        233.16         8.00 o
  12  -2   3         13.34         12.15         2.49 o
  13  -2   3          0.01          4.91         3.75 o
  14  -2   3        520.55        626.82        23.44 o
  15  -2   3        442.36        460.79        24.11 o
  16  -2   3          2.56          1.53         2.48 o
 -16  -1   3        128.87        117.94         6.94 o
 -15  -1   3          1.76         -4.77         5.26 o
 -14  -1   3         11.52          8.21         4.32 o
 -13  -1   3        173.93        147.42         8.57 o
 -12  -1   3         53.36         16.53         6.59 o
 -11  -1   3         62.59         55.35         3.96 o
 -10  -1   3       1142.38       1239.50        23.05 o
  -9  -1   3        119.54        146.65         6.43 o
  -8  -1   3          0.14          6.30         2.00 o
  -7  -1   3        151.24        147.49         6.83 o
  -6  -1   3       5304.17       5719.46        78.01 o
  -5  -1   3        244.55        169.21         5.80 o
  -4  -1   3        454.33        408.05        10.51 o
  -3  -1   3      17154.30      16995.49       228.64 o
  -2  -1   3        502.94       1183.38        20.30 o
  -1  -1   3         12.79        173.43         4.06 o
   0  -1   3       3423.68       4269.80        70.55 o
   1  -1   3       3539.80       3600.39        98.21 o
   2  -1   3      10189.47      11942.22       196.07 o
   3  -1   3         28.62         45.50         2.77 o
   4  -1   3        294.14        203.10         7.46 o
   5  -1   3        245.59        179.45         7.21 o
   6  -1   3         77.03         43.99         6.48 o
   7  -1   3       1536.55       1681.54        26.71 o
   8  -1   3        110.54        139.70         8.28 o
   9  -1   3       1373.56       1426.05        23.09 o
  10  -1   3       1127.49       1327.04        21.85 o
  11  -1   3         18.47         38.16         3.70 o
  12  -1   3         41.05         34.71         3.36 o
  13  -1   3          3.71         21.24         3.21 o
  14  -1   3        342.73        278.30         8.84 o
  15  -1   3          2.26         -3.87        14.93 o
  16  -1   3          8.75          0.46         2.36 o
 -16   0   3         22.74         26.03         3.93 o
 -15   0   3         69.77         74.95         7.99 o
 -14   0   3        145.99        126.57         7.53 o
 -13   0   3        490.87        447.36        12.39 o
 -12   0   3        157.72        165.16         6.93 o
 -11   0   3          3.20         -2.56         2.56 o
 -10   0   3        737.21        629.23        14.66 o
  -9   0   3         23.72          7.40         8.40 o
  -8   0   3         51.19         21.84         3.41 o
  -7   0   3       2187.82       2398.60        37.54 o
  -6   0   3       4408.26       4364.24        62.19 o
  -5   0   3      10496.93      10009.74       131.10 o
  -4   0   3        428.42        394.19        10.56 o
  -3   0   3      21616.89      20459.31       315.77 o
  -2   0   3      12408.09      12468.14       175.01 o
  -1   0   3       2059.23       2944.72        49.87 o
   0   0   3       8361.67       7715.32       107.99 o
   1   0   3        842.07        876.94        14.84 o
   2   0   3       2242.48       2723.72        37.59 o
   3   0   3       3638.24       3692.01        59.04 o
   4   0   3       2856.89       3448.25        56.57 o
   5   0   3       4927.10       6084.38        83.13 o
   6   0   3       1267.67        843.39        17.80 o
   7   0   3       1338.69       1220.12        20.83 o
   8   0   3          3.40         21.84         7.21 o
   9   0   3       2035.93       1840.68        26.48 o
  10   0   3        262.05        210.58         6.14 o
  11   0   3       1194.82       1215.32        21.47 o
  12   0   3        314.26        336.64         9.83 o
  13   0   3        892.79       1005.62        28.17 o
  14   0   3         44.82         25.54         3.27 o
  15   0   3         53.31         51.96         6.24 o
  16   0   3         66.28         59.73        13.69 o
 -16   1   3         13.04         24.25         3.35 o
 -15   1   3         67.10         90.55         8.01 o
 -14   1   3          0.00         -1.22         4.30 o
 -13   1   3         24.16         40.61         3.57 o
 -12   1   3        364.48        332.53        10.44 o
 -11   1   3         23.33         58.21         4.27 o
 -10   1   3        104.17        141.85         6.26 o
  -9   1   3          1.77          9.43         7.70 o
  -8   1   3       3149.31       3205.25        43.61 o
  -7   1   3        402.05        580.69        13.38 o
  -6   1   3       3319.51       3504.26        54.71 o
  -5   1   3        276.89        239.81         9.45 o
  -4   1   3        130.48        132.30         5.84 o
  -3   1   3       7203.24       9596.44       141.82 o
  -2   1   3      16366.34      19204.77       268.72 o
  -1   1   3        949.75       1669.98        27.68 o
   0   1   3       1367.93        747.38        14.02 o
   1   1   3        192.04        586.78        11.11 o
   2   1   3       6951.86       6638.43        98.84 o
   3   1   3      22586.78      23065.86       337.99 o
   4   1   3       7036.65       6385.83        92.49 o
   5   1   3       1158.66       1621.44        23.48 o
   6   1   3        715.53        918.55        30.40 o
   7   1   3          7.27         25.38         5.20 o
   8   1   3        173.32        226.77         9.58 o
   9   1   3       1095.69       1015.49        20.68 o
  10   1   3       3315.59       3281.06        40.77 o
  11   1   3          6.29         20.82         3.31 o
  12   1   3         52.85         31.00         3.10 o
  13   1   3        150.85        183.57         7.97 o
  14   1   3         64.11        114.81         7.57 o
  15   1   3         45.58         67.92         5.43 o
  16   1   3         17.56         17.16         3.70 o
 -16   2   3         26.16         11.28         2.85 o
 -15   2   3        127.69        138.40         9.07 o
 -14   2   3         80.71         99.59         5.68 o
 -13   2   3          3.64          1.23         3.20 o
 -12   2   3          0.26         10.86         6.20 o
 -11   2   3        294.95        294.87        11.52 o
 -10   2   3        550.33        577.63        12.22 o
  -9   2   3         70.18         66.84         3.70 o
  -8   2   3       1650.29       1741.14        25.99 o
  -7   2   3       1245.78       1358.35        26.02 o
  -6   2   3       3879.51       4244.65        65.66 o
  -5   2   3      13970.95      14922.16       236.80 o
  -4   2   3         17.91         12.06         3.54 o
  -3   2   3       3512.69       3666.09        76.93 o
  -2   2   3      18372.50      17721.18       289.48 o
  -1   2   3      28764.63      28851.65       422.17 o
   0   2   3       4329.32       3415.76        52.40 o
   1   2   3        508.41        594.22        12.41 o
   2   2   3      22530.94      19569.84       262.96 o
   3   2   3        845.68        567.18        11.41 o
   4   2   3      26119.74      24501.05       328.93 o
   5   2   3        115.89        106.99         4.61 o
   6   2   3          6.95          2.34         3.03 o
   7   2   3        490.57        683.21        13.19 o
   8   2   3        943.13        878.22        19.07 o
   9   2   3       1900.68       1924.68        25.85 o
  10   2   3        920.08        897.25        15.01 o
  11   2   3         85.57        120.46         5.06 o
  12   2   3          9.99         13.93         4.31 o
  13   2   3        358.03        363.93        11.45 o
  14   2   3         26.35         19.77         8.80 o
  15   2   3         25.31         45.49         7.42 o
  16   2   3         21.43         27.90         4.03 o
 -16   3   3          3.68          2.99         2.30 o
 -15   3   3         33.93         25.09         4.06 o
 -14   3   3         75.38        115.58         7.51 o
 -13   3   3        246.28        355.95        11.73 o
 -12   3   3        233.40        285.32        13.74 o
 -11   3   3        125.91        119.90         6.59 o
 -10   3   3         41.94         52.54         3.80 o
  -9   3   3        771.31       1015.32        18.65 o
  -8   3   3       1524.36       1250.10        32.43 o
  -7   3   3        422.75        549.36        16.16 o
  -6   3   3       4072.92       3762.32        61.13 o
  -5   3   3       2710.60       3009.05        46.96 o
  -4   3   3       1164.99       1235.32        22.41 o
  -3   3   3       1509.69       2092.83        41.24 o
  -2   3   3       5483.39       5493.83        87.66 o
  -1   3   3      38040.28      37118.10       519.46 o
   0   3   3       7208.46       8825.88       146.62 o
   1   3   3        506.69        557.55        13.79 o
   2   3   3       2749.11       1887.49        31.09 o
   3   3   3       2379.94       2511.52        36.47 o
   4   3   3        179.54         75.01         3.75 o
   5   3   3       5271.65       5618.23        71.28 o
   6   3   3       2300.61       1542.28        23.18 o
   7   3   3       1076.22       1411.78        25.46 o
   8   3   3      12676.52      13365.90       173.71 o
   9   3   3       1883.59       1956.34        29.18 o
  10   3   3        186.00        238.20         6.48 o
  11   3   3       1096.33        953.99        16.09 o
  12   3   3        644.14        606.49        14.81 o
  13   3   3         23.90         32.07         4.13 o
  14   3   3         24.71          7.78         5.05 o
  15   3   3         11.16         20.93         4.21 o
  16   3   3          1.09         -2.33         2.95 o
 -15   4   3          1.08          4.49         2.59 o
 -14   4   3        923.82       1126.25        28.83 o
 -13   4   3        124.52        130.14         7.04 o
 -12   4   3         25.82          5.34         8.48 o
 -11   4   3         17.76          9.60         3.47 o
 -10   4   3        646.65        642.25        13.77 o
  -9   4   3        195.76        108.56         5.86 o
  -8   4   3        216.27        215.25        11.39 o
  -7   4   3        729.46        616.77        18.76 o
  -6   4   3          0.10         -2.28        10.27 o
  -5   4   3       2090.00       2205.74        36.50 o
  -4   4   3       7104.15       7261.97       112.55 o
  -3   4   3       5642.06       5397.96        78.04 o
  -2   4   3       3940.75       4477.43        64.57 o
  -1   4   3       9558.20       8841.21       121.65 o
   0   4   3      15349.92      17255.43       233.98 o
   1   4   3       3578.78       3649.01        67.68 o
   2   4   3        380.36        351.05         9.21 o
   3   4   3        511.16        465.09        10.74 o
   4   4   3      14493.67      15073.91       195.91 o
   5   4   3       9007.95       8821.48       109.68 o
   6   4   3       2823.69       3296.86        47.33 o
   7   4   3        714.39        943.49        21.07 o
   8   4   3       1553.35       1426.35        22.65 o
   9   4   3        743.46        934.08        14.66 o
  10   4   3        810.78        699.22        15.57 o
  11   4   3        264.47        258.84         7.35 o
  12   4   3        259.30        371.87        10.48 o
  13   4   3          0.04         -0.32         3.21 o
  14   4   3        179.56        220.17        14.54 o
  15   4   3         93.02         67.33         5.52 o
  16   4   3          6.18          6.21         3.74 o
 -15   5   3          5.39          3.83         3.08 o
 -14   5   3        384.44        324.47        10.91 o
 -13   5   3        771.17        818.51        24.94 o
 -12   5   3         26.57          7.59         5.56 o
 -11   5   3          1.40          6.30         4.02 o
 -10   5   3        719.15        847.90        16.23 o
  -9   5   3        501.49        456.20        11.60 o
  -8   5   3       3053.83       2622.69        36.89 o
  -7   5   3        672.20        558.33        11.00 o
  -6   5   3         36.27        149.92        16.16 o
  -5   5   3        183.06        114.79        23.76 o
  -4   5   3       2470.54       2668.15        46.89 o
  -3   5   3      39895.73      40232.21       541.30 o
  -2   5   3        110.54        379.47        20.24 o
  -1   5   3       2268.04       1509.40        28.55 o
   0   5   3      10938.67       9932.11       137.77 o
   1   5   3         70.27        146.18         6.81 o
   2   5   3       2344.25       2616.08        40.51 o
   3   5   3       5524.41       5529.01        75.75 o
   4   5   3       3960.10       4496.90        60.60 o
   5   5   3        144.90        214.08         7.52 o
   6   5   3       3606.52       3532.50        50.56 o
   7   5   3       6391.40       5839.61        70.82 o
   8   5   3       5472.50       5276.67        64.67 o
   9   5   3        819.83        963.89        15.60 o
  10   5   3         14.67         23.94         3.30 o
  11   5   3          0.02         13.97         3.27 o
  12   5   3         78.53         62.30         9.15 o
  13   5   3       1669.66       1687.56        35.45 o
  14   5   3         19.96         23.02         4.15 o
  15   5   3         61.71         30.84         4.20 o
  16   5   3        188.39        192.05        18.50 o
 -15   6   3        148.03        124.52         6.05 o
 -14   6   3         19.90         16.64         2.65 o
 -13   6   3        133.55        116.28         9.57 o
 -12   6   3        287.09        278.87         8.38 o
 -11   6   3        463.80        531.90        18.16 o
 -10   6   3        175.74        129.39         8.24 o
  -9   6   3       5401.40       5174.87        79.56 o
  -8   6   3       1384.32       1282.28        22.08 o
  -7   6   3       1934.17       1663.71        41.59 o
  -6   6   3       1992.16       2312.21        37.50 o
  -5   6   3       4717.12       4934.49        83.82 o
  -4   6   3        287.41        234.31        10.88 o
  -3   6   3       7184.46       7117.51       102.37 o
  -2   6   3       2548.27       2960.55        52.47 o
  -1   6   3        523.04        407.08        12.74 o
   0   6   3       2121.06       2231.48        40.48 o
   1   6   3       5375.71       7407.17       157.42 o
   2   6   3        204.92        273.70        14.44 o
   3   6   3       3923.17       4883.65        71.70 o
   4   6   3       2526.84       2277.58        36.33 o
   5   6   3       1531.01       1368.88        25.57 o
   6   6   3       9772.08      10418.11       126.12 o
   7   6   3         23.71         23.22         2.72 o
   8   6   3         67.30         86.86         3.85 o
   9   6   3        741.24        630.61        13.96 o
  10   6   3         23.91         26.55         3.63 o
  11   6   3        156.99        131.58         7.01 o
  12   6   3        509.31        499.62        12.79 o
  13   6   3         30.77         30.57         4.27 o
  14   6   3         30.99          8.35         4.00 o
  15   6   3          9.26          9.60         3.26 o
 -14   7   3        331.96        411.39        13.70 o
 -13   7   3          3.84         -2.48         2.48 o
 -12   7   3        474.78        507.97        15.79 o
 -11   7   3         21.92         27.01         4.75 o
 -10   7   3        322.46        319.66         8.79 o
  -9   7   3          1.60          4.89         4.35 o
  -8   7   3        884.63        970.48        23.82 o
  -7   7   3        747.92        713.52        18.37 o
  -6   7   3       1951.89       1929.83        31.91 o
  -5   7   3       1216.81       1459.73        22.84 o
  -4   7   3        128.06        153.06         9.89 o
  -3   7   3        236.84        106.45        13.09 o
  -2   7   3       1958.22       2114.49        44.66 o
  -1   7   3       2018.29       1788.03        37.96 o
   0   7   3        951.09       1027.73        21.75 o
   1   7   3       7354.57       8344.58       124.12 o
   2   7   3       6910.00       7342.09       106.31 o
   3   7   3         40.79         16.44         6.13 o
   4   7   3       2977.01       3198.61        46.75 o
   5   7   3       1964.67       1497.87        27.25 o
   6   7   3       1656.01       1558.80        32.23 o
   7   7   3          8.33         39.42         3.67 o
   8   7   3       1331.47       1330.40        20.60 o
   9   7   3         35.92         21.68         2.87 o
  10   7   3        254.48        240.23         7.28 o
  11   7   3       1827.37       1893.97        49.86 o
  12   7   3       1447.03       1442.84        36.91 o
  13   7   3        128.35        152.89         8.88 o
  14   7   3        105.18        134.86         8.09 o
  15   7   3         73.87         74.85         9.65 o
 -14   8   3         34.24         21.61         5.35 o
 -13   8   3         29.44          7.08         2.15 o
 -12   8   3         83.26        150.42         6.09 o
 -11   8   3        100.62        109.61         5.02 o
 -10   8   3        255.36        318.38         8.10 o
  -9   8   3         26.97         50.16         4.31 o
  -8   8   3        915.00       1001.48        18.91 o
  -7   8   3          0.36          7.65         5.67 o
  -6   8   3       2125.39       2542.79        37.04 o
  -5   8   3        829.13        650.45        18.45 o
  -4   8   3         43.23         36.53         4.58 o
  -3   8   3        307.06        371.38        11.15 o
  -2   8   3      16203.74      17582.03       294.71 o
  -1   8   3        402.82        573.48        17.08 o
   0   8   3        656.60        639.47        18.05 o
   1   8   3       7434.94       8497.19       136.48 o
   2   8   3        239.65        279.46        19.60 o
   3   8   3        992.62        771.11        15.73 o
   4   8   3        854.20        716.28        12.77 o
   5   8   3         20.15         13.17         2.72 o
   6   8   3        142.89        104.15         4.36 o
   7   8   3       2285.01       2364.11        32.41 o
   8   8   3        139.42        141.80         5.89 o
   9   8   3        729.19        842.08        16.51 o
  10   8   3        647.56        605.41        15.57 o
  11   8   3          7.09          6.40         3.57 o
  12   8   3         95.56        127.08         8.02 o
  13   8   3         38.22         34.49         3.89 o
  14   8   3          1.29          6.08         3.38 o
 -13   9   3         70.10         35.79         3.47 o
 -12   9   3        214.91        242.37         7.75 o
 -11   9   3          5.08         21.31         3.43 o
 -10   9   3          7.10          5.33         3.29 o
  -9   9   3         36.91         28.79        15.78 o
  -8   9   3         14.65          2.25         3.62 o
  -7   9   3        318.98        296.33         7.89 o
  -6   9   3         65.35         64.79         5.20 o
  -5   9   3          0.28          3.93         2.68 o
  -4   9   3        831.91       1042.37        18.60 o
  -3   9   3       2544.70       2390.90        38.59 o
  -2   9   3        612.08        628.39        17.82 o
  -1   9   3         26.46         40.55         5.06 o
   0   9   3         64.79         87.38         9.75 o
   1   9   3        762.37        971.04        18.18 o
   2   9   3         50.57         36.20         5.83 o
   3   9   3        292.73        300.20         7.94 o
   4   9   3       2250.63       2205.69        31.09 o
   5   9   3         34.60         44.64         5.44 o
   6   9   3       3217.39       3377.14        51.54 o
   7   9   3          8.68          9.23         3.01 o
   8   9   3        292.36        227.52         7.86 o
   9   9   3        519.68        611.28        14.85 o
  10   9   3       1812.70       2009.25        39.01 o
  11   9   3         43.40         33.54         4.14 o
  12   9   3        119.40        142.91        25.46 o
  13   9   3         54.15         49.67         3.82 o
  14   9   3         47.36         38.48         5.10 o
 -13  10   3          0.93          7.33         1.98 o
 -12  10   3        233.26        201.28         8.14 o
 -11  10   3         14.15         21.92         2.50 o
 -10  10   3         93.49        115.74         5.35 o
  -9  10   3       1031.07       1062.66        20.32 o
  -8  10   3         34.40         42.30         6.97 o
  -7  10   3        785.43        762.13        15.15 o
  -6  10   3        913.48       1003.77        17.53 o
  -5  10   3        226.20        243.91         7.56 o
  -4  10   3        411.18        313.14        14.10 o
  -3  10   3        481.60        424.79         9.14 o
  -2  10   3          4.87         -0.46         3.89 o
  -1  10   3        119.69         86.42         4.11 o
   0  10   3       6227.04       6225.52        78.27 o
   1  10   3        422.31        354.55        10.14 o
   2  10   3         18.04         30.99         4.00 o
   3  10   3        118.77        141.28         8.83 o
   4  10   3          0.19          3.44         2.69 o
   5  10   3         57.86         68.75         5.24 o
   6  10   3          1.07         -0.52         2.72 o
   7  10   3       2908.09       3113.35        47.07 o
   8  10   3        442.30        411.73        10.32 o
   9  10   3          2.76          1.09         3.05 o
  10  10   3        849.00        991.38        25.01 o
  11  10   3         51.40         35.31         4.76 o
  12  10   3        241.88        225.61         8.47 o
  13  10   3        166.26        153.89         6.85 o
 -12  11   3          0.64          0.28         2.23 o
 -11  11   3          2.91          8.81         1.85 o
 -10  11   3          0.05          3.71         2.32 o
  -9  11   3         30.40         37.47         2.94 o
  -8  11   3         41.22         47.71         6.74 o
  -7  11   3        327.08        334.49        14.20 o
  -6  11   3        107.60        121.65         5.22 o
  -5  11   3        196.88        227.21         5.97 o
  -4  11   3        916.50        791.14        13.69 o
  -3  11   3        366.29        313.37         8.68 o
  -2  11   3         97.26         80.73         4.63 o
  -1  11   3        829.21        849.48        17.49 o
   0  11   3        175.67        267.41         8.30 o
   1  11   3       2355.44       1997.75        30.69 o
   2  11   3        125.83        112.23         6.91 o
   3  11   3        525.26        449.22        10.88 o
   4  11   3         95.10        146.77         6.39 o
   5  11   3        116.51        107.51         4.79 o
   6  11   3        217.31        231.46         7.79 o
   7  11   3         18.66         15.54         4.31 o
   8  11   3         37.56         39.97         4.07 o
   9  11   3        725.09        759.20        17.32 o
  10  11   3         16.99         21.90         4.15 o
  11  11   3         60.18         61.07         6.78 o
  12  11   3         41.21         62.80         5.14 o
  13  11   3        158.23        124.81        14.24 o
 -11  12   3          0.47          1.65         1.56 o
 -10  12   3         10.37          9.30         2.26 o
  -9  12   3          0.03          7.37         3.30 o
  -8  12   3        619.79        651.79        14.75 o
  -7  12   3        275.40        187.80         7.02 o
  -6  12   3         11.85         17.53         2.95 o
  -5  12   3        209.03        181.18         7.90 o
  -4  12   3        175.62        189.17         5.83 o
  -3  12   3         85.48         75.81         5.14 o
  -2  12   3        463.69        504.86        11.57 o
  -1  12   3        943.37        927.91        16.60 o
   0  12   3         94.93         91.44         4.61 o
   1  12   3         88.03         48.01         4.03 o
   2  12   3        528.31        475.99        11.89 o
   3  12   3       1143.80       1101.01        18.97 o
   4  12   3        415.10        308.98        11.25 o
   5  12   3        129.20        154.37         7.60 o
   6  12   3         25.17          4.06         3.18 o
   7  12   3       1340.61       1289.49        25.22 o
   8  12   3       1355.92       1462.25        33.97 o
   9  12   3          1.74          3.13         4.36 o
  10  12   3         35.14         34.87         3.85 o
  11  12   3          2.37          4.21         2.72 o
  12  12   3          0.01          0.11         4.72 o
 -10  13   3         37.62         38.05         3.57 o
  -9  13   3        206.40        182.46         5.92 o
  -8  13   3        242.08        242.03         9.05 o
  -7  13   3        479.39        531.57        11.33 o
  -6  13   3        217.79        218.65         7.02 o
  -5  13   3          5.60          9.75         2.51 o
  -4  13   3          8.94          7.35         2.58 o
  -3  13   3        678.12        617.79        12.50 o
  -2  13   3          6.14          8.60         7.13 o
  -1  13   3         99.30        110.84         9.07 o
   0  13   3         24.05         46.71         4.88 o
   1  13   3        158.80        180.76         8.43 o
   2  13   3       1668.37       1564.52        37.75 o
   3  13   3        655.62        639.11        14.58 o
   4  13   3          3.98          5.98         4.61 o
   5  13   3        130.08        106.62         5.71 o
   6  13   3        187.11        173.44         6.86 o
   7  13   3         15.52         10.28         3.03 o
   8  13   3         27.52         39.35         3.32 o
   9  13   3        168.20        164.38        14.73 o
  10  13   3         44.90         32.63         3.48 o
  11  13   3          9.58          9.97         2.77 o
  -9  14   3         69.59         59.97         3.27 o
  -8  14   3         79.21         91.79         4.80 o
  -7  14   3        165.47        184.88         9.88 o
  -6  14   3        248.56        244.76        11.78 o
  -5  14   3        106.53        136.91         5.63 o
  -4  14   3         25.91         32.82         2.79 o
  -3  14   3        359.25        387.00         8.67 o
  -2  14   3         62.53         72.11         3.75 o
  -1  14   3         25.90         31.62         3.00 o
   0  14   3        226.75        246.58         8.10 o
   1  14   3        615.35        547.96        13.25 o
   2  14   3          1.75          4.62         4.38 o
   3  14   3        124.95        120.24         7.09 o
   4  14   3        168.68        253.78        10.42 o
   5  14   3        114.87         88.59         7.18 o
   6  14   3        401.67        415.93        31.03 o
   7  14   3        371.86        367.82        40.97 o
   8  14   3        380.33        472.70        30.98 o
   9  14   3         52.89         55.70         5.65 o
  -8  15   3          0.13          0.04         1.98 o
  -7  15   3         20.86         22.65         2.67 o
  -6  15   3         69.33         47.77         4.89 o
  -5  15   3        106.99        126.32         5.66 o
  -4  15   3          0.32          6.57         1.97 o
  -3  15   3         12.17          8.26         2.73 o
  -2  15   3        454.52        473.26        12.81 o
  -1  15   3         14.90         12.96         2.40 o
   0  15   3        370.78        405.08         9.65 o
   1  15   3        260.51        323.41        10.10 o
   2  15   3         13.87         15.78         3.88 o
   3  15   3         17.68         26.17         4.26 o
   4  15   3        530.08        569.82        25.35 o
   5  15   3        194.13        221.07        13.10 o
   6  15   3         76.18         85.51         8.89 o
   8  15   3          4.39         11.85         2.87 o
  -6  16   3         81.81        108.49         7.98 o
  -5  16   3          2.35          3.01         3.48 o
  -4  16   3        256.98        233.15         9.30 o
  -3  16   3          1.35         19.73         3.54 o
  -2  16   3        177.83        219.30        37.26 o
  -1  16   3        333.92        299.59         8.77 o
   0  16   3          0.14          0.56         1.89 o
   1  16   3          0.42          0.55         1.92 o
   2  16   3        581.79        631.53        16.09 o
   3  16   3        153.14        186.93         6.03 o
   4  16   3         64.43         66.35         5.17 o
   5  16   3         50.36         99.31         6.62 o
   6  16   3          3.99          1.76         1.74 o
  -2  17   3          7.99         15.38         3.42 o
  -1  17   3        144.91        158.49        10.52 o
   0  17   3         27.28         42.28         3.20 o
   1  17   3         22.51         36.49         3.36 o
   2  17   3         86.45        108.11         6.71 o
   3  17   3         17.07         22.83         3.24 o
  -4 -16   4         22.50         28.61         2.44 o
  -3 -16   4         47.33         47.47         6.43 o
  -2 -16   4          0.02          4.28         2.27 o
  -1 -16   4         29.96         17.95         2.51 o
   0 -16   4         11.55          5.03         2.72 o
   1 -16   4         92.34        123.16         4.92 o
   2 -16   4          0.87          0.87         3.43 o
   3 -16   4        139.09        154.63         5.97 o
   4 -16   4         18.83         29.96         2.88 o
   5 -16   4        131.27        119.73         5.97 o
  -7 -15   4         45.32         73.48         9.89 o
  -6 -15   4          7.43         17.57         2.30 o
  -5 -15   4        108.28        100.18         5.25 o
  -4 -15   4         66.64         83.40         4.49 o
  -3 -15   4          0.28          0.47         2.86 o
  -2 -15   4        296.56        355.95        14.21 o
  -1 -15   4         94.08        109.11         5.57 o
   0 -15   4         72.76         62.28         4.24 o
   1 -15   4         90.38         70.69         3.63 o
   2 -15   4          2.34          9.28         2.27 o
   3 -15   4          0.62          5.14         1.99 o
   4 -15   4          2.91          9.35         2.88 o
   5 -15   4          0.85          6.00         2.09 o
   6 -15   4          5.95          4.70         2.70 o
   7 -15   4         28.81         16.26         4.97 o
   8 -15   4         64.61         65.63         4.00 o
  -8 -14   4          6.23          6.04         3.35 o
  -7 -14   4          5.67          2.23         3.39 o
  -6 -14   4        374.68        400.46        13.27 o
  -5 -14   4         19.72          6.47         5.56 o
  -4 -14   4        157.58        107.66         6.58 o
  -3 -14   4          6.69          0.59         2.64 o
  -2 -14   4         25.05          5.69         2.42 o
  -1 -14   4          9.80          4.03         2.19 o
   0 -14   4          4.34         -2.39         2.39 o
   1 -14   4         77.43         62.82         3.38 o
   2 -14   4          0.11          3.37         2.41 o
   3 -14   4         10.55          9.78         2.68 o
   4 -14   4         69.02         49.15         2.65 o
   5 -14   4        294.11        302.11         7.12 o
   6 -14   4        262.22        340.24         7.24 o
   7 -14   4         10.96          4.62         2.08 o
   8 -14   4         43.69         19.85         2.38 o
   9 -14   4         96.82         95.28         4.51 o
  -9 -13   4         43.09         52.26         5.01 o
  -8 -13   4         20.44         21.80         3.25 o
  -7 -13   4          8.08         -1.96         3.88 o
  -6 -13   4        285.14        328.20        11.27 o
  -5 -13   4          2.25         11.06         3.33 o
  -4 -13   4         48.64         63.54         4.50 o
  -3 -13   4       3437.20       3397.42        58.80 o
  -2 -13   4          1.80         11.90         2.94 o
  -1 -13   4        666.40        689.99        12.48 o
   0 -13   4       1156.35       1382.58        21.68 o
   1 -13   4         16.12         15.44         3.09 o
   2 -13   4         84.65         66.46         5.87 o
   3 -13   4        183.31        187.51         7.00 o
   4 -13   4         60.91         60.30         3.24 o
   5 -13   4       1019.46        971.74        16.19 o
   6 -13   4          1.99          1.74         2.15 o
   7 -13   4        197.67        243.00         6.61 o
   8 -13   4        206.14        257.60         6.82 o
   9 -13   4          0.36          3.00         3.78 o
  10 -13   4        101.86         64.16         4.09 o
 -11 -12   4        419.94        439.14        16.43 o
 -10 -12   4        404.28        530.03        18.78 o
  -9 -12   4         67.41         53.89         4.14 o
  -8 -12   4         68.02         58.83         5.87 o
  -7 -12   4         41.09         27.80         4.92 o
  -6 -12   4          3.55          6.31         3.88 o
  -5 -12   4          0.57          0.21         3.37 o
  -4 -12   4         66.73         75.93         5.09 o
  -3 -12   4        292.94        282.89         8.27 o
  -2 -12   4        692.01        616.04        12.52 o
  -1 -12   4        170.73        214.72         7.20 o
   0 -12   4       6537.19       7467.22       107.29 o
   1 -12   4        603.88        602.01        11.49 o
   2 -12   4        668.62        652.28        11.47 o
   3 -12   4         27.52         46.66         3.49 o
   4 -12   4        519.59        576.24        11.23 o
   5 -12   4        433.64        473.48        11.06 o
   6 -12   4       1852.06       1965.54        31.65 o
   7 -12   4       1114.27       1014.61        15.90 o
   8 -12   4         43.17         41.03         3.68 o
   9 -12   4          0.56          0.81         2.06 o
  10 -12   4        297.03        261.18         6.69 o
  11 -12   4          6.20          7.14         1.75 o
  12 -12   4          1.04          0.61         1.71 o
 -12 -11   4         74.97         67.42         5.70 o
 -11 -11   4        111.14        103.07         8.56 o
 -10 -11   4          8.19         10.19         5.29 o
  -9 -11   4        285.20        229.83        11.48 o
  -8 -11   4         32.84         23.74         5.49 o
  -7 -11   4        253.25        200.31         9.78 o
  -6 -11   4         10.77          4.92         6.96 o
  -5 -11   4       1687.11       1452.53        25.25 o
  -4 -11   4         59.65         74.79         4.41 o
  -3 -11   4        259.30        303.51         9.33 o
  -2 -11   4        729.78        737.76        14.89 o
  -1 -11   4       1103.38       1041.91        18.13 o
   0 -11   4        431.85        390.28         9.18 o
   1 -11   4       3957.38       4353.42        67.38 o
   2 -11   4          4.06          1.95         2.47 o
   3 -11   4        225.52        233.75         7.70 o
   4 -11   4       3870.51       3951.94        55.76 o
   5 -11   4         31.52         30.38         4.46 o
   6 -11   4        321.05        297.34        12.69 o
   7 -11   4        360.21        436.51        10.58 o
   8 -11   4         34.42         31.17         3.17 o
   9 -11   4        189.03        158.77         5.33 o
  10 -11   4        589.07        501.89        10.49 o
  11 -11   4        398.57        373.18         8.24 o
  12 -11   4         12.48          9.15         2.46 o
 -12 -10   4         25.70         18.73         4.57 o
 -11 -10   4         26.75         27.12         4.50 o
 -10 -10   4        752.50        828.59        26.89 o
  -9 -10   4          1.12         -4.61         4.61 o
  -8 -10   4       2076.59       1946.16        38.21 o
  -7 -10   4          5.45          5.02         4.05 o
  -6 -10   4        281.22        256.33         9.02 o
  -5 -10   4         95.54        123.11         5.72 o
  -4 -10   4         58.73         48.35         3.83 o
  -3 -10   4          3.71          0.84         3.26 o
  -2 -10   4         36.15         32.17         3.19 o
  -1 -10   4        376.88        263.67         6.90 o
   0 -10   4         55.12         58.40         8.18 o
   1 -10   4        962.25        901.18        19.74 o
   2 -10   4        321.48        260.58         8.50 o
   3 -10   4        173.52        206.21         6.95 o
   4 -10   4       1946.77       1867.03        26.83 o
   5 -10   4        133.12        137.42         4.73 o
   6 -10   4        227.36        225.01         6.42 o
   7 -10   4       1285.96       1150.88        23.02 o
   8 -10   4        528.48        595.41        13.54 o
   9 -10   4        640.88        714.01        12.66 o
  10 -10   4        140.21        144.24         4.98 o
  11 -10   4        359.69        425.43         8.17 o
  12 -10   4         23.03         20.13         2.22 o
  13 -10   4          0.68         -0.92         1.53 o
 -13  -9   4        250.90        242.48        13.15 o
 -12  -9   4        373.75        396.77        14.41 o
 -11  -9   4       1062.96       1177.20        35.87 o
 -10  -9   4          0.81          0.10         4.00 o
  -9  -9   4         65.96         48.18         4.39 o
  -8  -9   4        241.69        177.97         7.99 o
  -7  -9   4       2852.63       2538.50        55.46 o
  -6  -9   4         93.54         86.55         5.48 o
  -5  -9   4          2.45         10.45         3.53 o
  -4  -9   4        161.17        179.75         9.45 o
  -3  -9   4        204.98        122.64         5.13 o
  -2  -9   4       3320.80       3519.51        52.00 o
  -1  -9   4        533.64        555.49        12.75 o
   0  -9   4        116.81        121.44         6.62 o
   1  -9   4         92.51         65.31         4.69 o
   2  -9   4        863.20        847.20        24.42 o
   3  -9   4        262.67        271.93         7.01 o
   4  -9   4        470.56        340.15         9.98 o
   5  -9   4       1032.02        970.05        16.05 o
   6  -9   4        847.73        779.22        15.43 o
   7  -9   4       1060.17       1269.54        21.04 o
   8  -9   4       1503.61       1534.56        23.19 o
   9  -9   4       1790.20       1812.49        27.87 o
  10  -9   4         24.97         37.10         2.54 o
  11  -9   4         20.25          6.32         2.30 o
  12  -9   4         15.10          9.88         2.39 o
  13  -9   4         14.81         15.34         2.06 o
  14  -9   4        119.08        125.56         7.94 o
 -14  -8   4        284.99        283.86        17.71 o
 -13  -8   4        113.10         66.31         5.31 o
 -12  -8   4        193.93        292.18        20.15 o
 -11  -8   4          8.01          8.14         3.40 o
 -10  -8   4       3106.50       3094.10        57.61 o
  -9  -8   4       1573.81       1459.06        26.95 o
  -8  -8   4        232.98        267.30         8.70 o
  -7  -8   4         50.63         23.45         3.12 o
  -6  -8   4          0.14          0.32         3.10 o
  -5  -8   4       1186.36       1013.46        17.13 o
  -4  -8   4        129.72         81.49         5.22 o
  -3  -8   4        870.77        524.44        14.26 o
  -2  -8   4        105.86        106.21         5.73 o
  -1  -8   4        126.12        205.57        13.87 o
   0  -8   4        786.30        768.55        23.52 o
   1  -8   4         22.76         10.79        12.18 o
   2  -8   4        160.79         99.68         8.24 o
   3  -8   4        229.76        312.11        14.34 o
   4  -8   4        525.31        448.78        13.27 o
   5  -8   4         34.12         70.34         4.83 o
   6  -8   4       1181.35       1354.74        23.94 o
   7  -8   4        314.84        284.77         9.63 o
   8  -8   4        623.93        508.01        14.32 o
   9  -8   4        572.67        670.55        11.65 o
  10  -8   4        457.12        454.39        11.27 o
  11  -8   4        587.96        520.35         9.22 o
  12  -8   4        255.91        278.21         7.30 o
  13  -8   4         58.87         43.54         3.31 o
  14  -8   4          0.53          0.29         1.84 o
 -14  -7   4          2.21         -2.56         2.86 o
 -13  -7   4        564.08        649.07        21.12 o
 -12  -7   4         91.01        112.29         7.62 o
 -11  -7   4        174.50        193.93         8.11 o
 -10  -7   4       1724.41       2062.48        53.93 o
  -9  -7   4         16.39         22.48         3.53 o
  -8  -7   4        345.24        258.10         7.65 o
  -7  -7   4       1019.77        958.69        15.82 o
  -6  -7   4        885.68        801.97        13.72 o
  -5  -7   4         13.15          7.34         4.18 o
  -4  -7   4        282.82        329.34        12.99 o
  -3  -7   4       2794.21       2800.06        52.45 o
  -2  -7   4       2245.64       2175.37        40.08 o
  -1  -7   4         65.40         29.14         8.44 o
   0  -7   4       2471.61       2022.08        43.65 o
   1  -7   4       2248.67       2628.56        51.13 o
   2  -7   4        247.87        314.41        13.34 o
   3  -7   4        212.76        533.50        18.91 o
   4  -7   4       3103.79       2963.04        64.90 o
   5  -7   4        923.04        901.98        16.23 o
   6  -7   4          7.08          0.62        11.62 o
   7  -7   4       2608.22       2739.00        39.47 o
   8  -7   4         69.66         64.08         3.34 o
   9  -7   4          6.78         11.75         3.36 o
  10  -7   4         62.23        103.68         5.10 o
  11  -7   4         37.03         41.96         3.47 o
  12  -7   4        514.37        495.74         9.81 o
  13  -7   4         49.94         32.89         2.68 o
  14  -7   4        158.22        148.23         6.73 o
  15  -7   4        115.52        106.67        10.07 o
 -14  -6   4          1.94          5.97         5.00 o
 -13  -6   4         88.80         90.66         6.32 o
 -12  -6   4         50.50         71.14         7.32 o
 -11  -6   4        765.92        759.53        15.72 o
 -10  -6   4        138.06         98.30         5.26 o
  -9  -6   4         25.46         23.79         3.62 o
  -8  -6   4         26.61         40.39         3.69 o
  -7  -6   4        742.95        621.31        12.02 o
  -6  -6   4         32.13          7.73         3.07 o
  -5  -6   4        390.83        405.40        10.08 o
  -4  -6   4       2558.84       2319.56        41.64 o
  -3  -6   4        805.20        560.59        27.62 o
  -2  -6   4        593.55        590.55        15.11 o
  -1  -6   4        704.64        984.23        21.10 o
   0  -6   4        876.23        892.00        21.43 o
   1  -6   4          5.82          6.75        10.57 o
   2  -6   4       1662.59       1823.04        36.60 o
   3  -6   4        980.61       1564.62        45.39 o
   4  -6   4        501.59        726.23        32.46 o
   5  -6   4       5211.25       5583.03       102.39 o
   6  -6   4       5893.40       5985.49        97.88 o
   7  -6   4       1668.53       1709.85        26.86 o
   8  -6   4         89.43         99.54         3.94 o
   9  -6   4         48.03        100.34         9.89 o
  10  -6   4        147.64         73.07         7.90 o
  11  -6   4        151.73        155.91         5.07 o
  12  -6   4        139.16        159.95         4.93 o
  13  -6   4        294.51        267.64         6.92 o
  14  -6   4        151.58        145.80         5.07 o
  15  -6   4         37.55         45.34         3.77 o
 -15  -5   4          0.11          4.97         4.26 o
 -14  -5   4         22.54         11.33         2.95 o
 -13  -5   4        368.91        418.40        14.16 o
 -12  -5   4          6.28          2.18         3.76 o
 -11  -5   4        544.08        541.20        18.38 o
 -10  -5   4       1639.75       1705.90        27.71 o
  -9  -5   4        660.54        867.29        16.77 o
  -8  -5   4       3975.49       3809.33        50.91 o
  -7  -5   4        863.22        894.74        13.99 o
  -6  -5   4       4578.34       4828.56        61.84 o
  -5  -5   4        200.24        148.82         7.27 o
  -4  -5   4        143.54        240.51         7.43 o
  -3  -5   4       5701.62       6049.01        86.38 o
  -2  -5   4       5050.15       5565.47        80.35 o
  -1  -5   4        421.01        436.17        14.65 o
   0  -5   4         66.99         91.82         6.75 o
   1  -5   4        309.43        296.16         9.95 o
   2  -5   4       6701.69       5866.50        91.75 o
   3  -5   4        500.69        526.35        25.23 o
   4  -5   4       1013.55       1024.40        35.13 o
   5  -5   4        449.44        600.44        20.51 o
   6  -5   4         56.69         82.88        11.34 o
   7  -5   4       1957.93       2213.63        33.94 o
   8  -5   4          0.58         27.36         2.99 o
   9  -5   4        346.84        302.72         8.19 o
  10  -5   4        271.11        348.63         7.37 o
  11  -5   4       1015.66        867.23        14.48 o
  12  -5   4         12.77         18.61         3.24 o
  13  -5   4        350.65        399.75         8.38 o
  14  -5   4          8.22          7.41         1.88 o
  15  -5   4         28.60         23.71         4.98 o
  16  -5   4          9.66          9.05         3.79 o
 -15  -4   4          1.19          3.29         3.86 o
 -14  -4   4        235.26        241.63         9.23 o
 -13  -4   4        287.97        245.90        13.41 o
 -12  -4   4        897.74        917.13        23.83 o
 -11  -4   4        540.19        534.99        12.41 o
 -10  -4   4       1169.79       1079.71        21.81 o
  -9  -4   4       4840.89       5033.91        74.92 o
  -8  -4   4         23.19         33.01         4.49 o
  -7  -4   4       3391.57       3111.66        46.65 o
  -6  -4   4       3225.32       3351.96        50.96 o
  -5  -4   4        114.46         99.46         6.50 o
  -4  -4   4       1955.13       2340.91        42.22 o
  -3  -4   4       5809.12       5858.14        79.81 o
  -2  -4   4         20.74         53.25         3.72 o
  -1  -4   4       4858.84       4170.78        72.62 o
   0  -4   4      14919.21      15492.47       218.79 o
   1  -4   4       9322.38       7760.60       117.17 o
   2  -4   4       4866.25       5267.80        76.84 o
   3  -4   4        114.65         15.70         4.03 o
   4  -4   4      10743.14       9717.35       146.20 o
   5  -4   4        173.70        245.47        13.46 o
   6  -4   4        512.46        588.49        29.61 o
   7  -4   4       1547.78       1287.70        33.42 o
   8  -4   4        264.25        192.92        11.02 o
   9  -4   4        126.63         37.25         2.66 o
  10  -4   4        209.86        234.22         6.84 o
  11  -4   4        277.74        272.95         6.34 o
  12  -4   4         50.86         99.35         4.47 o
  13  -4   4        485.71        521.17        11.42 o
  14  -4   4        441.19        488.07        10.16 o
  15  -4   4         48.17         53.02         4.43 o
 -15  -3   4          4.05          5.63         3.72 o
 -14  -3   4       1115.63       1212.22        31.13 o
 -13  -3   4        186.37        184.96         8.73 o
 -12  -3   4          2.33         -1.23         4.69 o
 -11  -3   4        552.89        592.97        15.53 o
 -10  -3   4       2593.21       2572.23        39.18 o
  -9  -3   4       5546.19       5456.28        71.19 o
  -8  -3   4        315.17        377.47         9.05 o
  -7  -3   4          2.98          2.04         5.76 o
  -6  -3   4       1797.08       1513.24        24.61 o
  -5  -3   4        285.46        293.67         9.28 o
  -4  -3   4      16077.69      17220.25       224.99 o
  -3  -3   4      10337.91      12070.71       157.86 o
  -2  -3   4        917.74       1141.80        21.88 o
  -1  -3   4       1839.00       1709.93        30.52 o
   0  -3   4       8169.19       7255.83       109.28 o
   1  -3   4        867.34        577.99        13.24 o
   2  -3   4       6234.15       6456.12       108.37 o
   3  -3   4      12358.52      11931.57       176.75 o
   4  -3   4       1317.14       1234.33        22.36 o
   5  -3   4          3.48         -1.10         4.89 o
   6  -3   4        543.01        577.16        15.82 o
   7  -3   4        120.29         66.50         9.62 o
   8  -3   4       3284.50       3026.73        55.75 o
   9  -3   4       3683.90       3612.40        50.67 o
  10  -3   4        626.25        636.03        10.56 o
  11  -3   4        453.57        426.36         8.73 o
  12  -3   4        102.07        113.75         7.34 o
  13  -3   4         50.74         36.01         4.75 o
  14  -3   4         18.17         20.49         3.04 o
  15  -3   4        105.69        154.83         6.52 o
  16  -3   4          9.81         18.25         3.42 o
 -15  -2   4         65.19         48.38         4.53 o
 -14  -2   4        510.25        500.27        15.25 o
 -13  -2   4        196.24        175.67         8.63 o
 -12  -2   4        472.92        344.44        18.48 o
 -11  -2   4        491.14        476.21        11.48 o
 -10  -2   4        194.20        243.26         7.76 o
  -9  -2   4        364.26        359.65         7.54 o
  -8  -2   4        143.02        108.59         4.36 o
  -7  -2   4       1718.55       1555.19        26.40 o
  -6  -2   4        129.45        131.11        11.07 o
  -5  -2   4        464.48        552.77        12.56 o
  -4  -2   4       9787.88      10330.35       135.73 o
  -3  -2   4      20767.13      20896.57       292.78 o
  -2  -2   4      10128.89      10744.82       159.52 o
  -1  -2   4      28646.38      28200.20       376.66 o
   0  -2   4       3410.93       3976.27        57.23 o
   1  -2   4          1.99         39.50         4.90 o
   2  -2   4      21684.73      21968.27       338.49 o
   3  -2   4       2840.61       2544.13        40.11 o
   4  -2   4      16048.70      13601.68       184.24 o
   5  -2   4         18.26          3.56         6.11 o
   6  -2   4        146.81        143.51         9.92 o
   7  -2   4       3275.16       3283.24        53.35 o
   8  -2   4       1268.54       1622.30        39.74 o
   9  -2   4       1880.00       1824.67        28.56 o
  10  -2   4       1781.03       1857.77        25.45 o
  11  -2   4        847.62        786.83        15.38 o
  12  -2   4          0.22          0.02         3.59 o
  13  -2   4        478.06        516.81        10.68 o
  14  -2   4       1166.93       1240.49        26.10 o
  15  -2   4          2.99         -1.51         2.82 o
  16  -2   4         90.09         64.62         5.56 o
 -16  -1   4          0.52         -1.46         2.84 o
 -15  -1   4          9.18          7.45         3.32 o
 -14  -1   4         23.91         30.31         3.92 o
 -13  -1   4          0.35          0.51         5.01 o
 -12  -1   4        413.31        604.30        24.92 o
 -11  -1   4          6.80          2.67         5.02 o
 -10  -1   4       2134.75       2007.70        30.63 o
  -9  -1   4       1084.01       1130.07        17.67 o
  -8  -1   4        805.75        798.99        15.49 o
  -7  -1   4        391.01        314.53        12.28 o
  -6  -1   4        461.98        402.26        11.15 o
  -5  -1   4        382.27        369.02         9.10 o
  -4  -1   4       2683.11       2974.16        43.32 o
  -3  -1   4        743.64        948.37        15.26 o
  -2  -1   4       9947.87       8290.88       129.44 o
  -1  -1   4         63.86         35.70         2.69 o
   0  -1   4        351.59        956.96        16.21 o
   1  -1   4      12710.96      14926.05       399.76 o
   2  -1   4         22.09         13.78         2.13 o
   3  -1   4      26275.98      30162.20       493.61 o
   4  -1   4      14597.86      15491.82       241.08 o
   5  -1   4        398.84        412.75        12.31 o
   6  -1   4         36.79         19.33         4.64 o
   7  -1   4       4095.34       4512.82        65.14 o
   8  -1   4        187.36        131.11        10.81 o
   9  -1   4          2.45          9.22         4.51 o
  10  -1   4        718.12        682.33        12.02 o
  11  -1   4        577.82        646.54        11.53 o
  12  -1   4        160.22         97.86         5.81 o
  13  -1   4         41.24         60.39         4.60 o
  14  -1   4         57.32         44.32         8.15 o
  15  -1   4         32.52         23.67         4.30 o
  16  -1   4        103.07         92.25         5.58 o
 -16   0   4        392.03        435.08        28.41 o
 -15   0   4         98.04         73.05         6.07 o
 -14   0   4        459.13        481.00        19.74 o
 -13   0   4        429.90        392.12        11.21 o
 -12   0   4          4.71          7.74         5.32 o
 -11   0   4         31.00         15.69         3.50 o
 -10   0   4         69.32         34.23         4.40 o
  -9   0   4       1090.18       1080.13        15.91 o
  -8   0   4        379.22        256.72         6.61 o
  -7   0   4        212.59        267.20        10.09 o
  -6   0   4       2105.55       2431.92        38.67 o
  -5   0   4       1821.39       1126.58        20.27 o
  -4   0   4      11847.94      12862.66       161.27 o
  -3   0   4       3197.07       3095.61        49.74 o
  -2   0   4       1042.90       1336.26        21.84 o
  -1   0   4       1717.05       1175.69        25.12 o
   0   0   4         84.11        419.30         9.67 o
   1   0   4       2804.76       1661.92        27.23 o
   2   0   4      36575.36      35013.82       539.16 o
   3   0   4        412.80        502.88        10.48 o
   4   0   4        496.58        453.52        14.13 o
   5   0   4       3251.51       3875.06        55.63 o
   6   0   4         34.89         19.03         2.62 o
   7   0   4       3612.39       2988.50        42.03 o
   8   0   4       7522.37       8475.55       123.13 o
   9   0   4        184.44        181.67         6.58 o
  10   0   4        100.87        128.67         4.75 o
  11   0   4       2233.53       1981.65        36.88 o
  12   0   4        130.59        131.26         5.72 o
  13   0   4         64.10         68.38         9.36 o
  14   0   4        273.85        276.00        10.69 o
  15   0   4        392.44        409.35        14.50 o
  16   0   4         32.91         48.87         4.11 o
 -16   1   4         25.22         14.72         3.59 o
 -15   1   4          8.47         12.88         4.25 o
 -14   1   4        906.75        990.94        41.11 o
 -13   1   4         15.58          2.50         5.07 o
 -12   1   4       2364.55       2592.76        58.27 o
 -11   1   4          4.43          4.61         2.83 o
 -10   1   4        389.54        339.57         9.48 o
  -9   1   4         15.65         66.56         3.23 o
  -8   1   4       5782.55       5872.36        77.11 o
  -7   1   4         93.08         50.95         6.01 o
  -6   1   4       1144.06       1599.61        25.38 o
  -5   1   4      11096.25      10875.12       138.11 o
  -4   1   4      10807.02      11421.00       149.13 o
  -3   1   4      11503.18      10209.70       139.00 o
  -2   1   4      14737.96      13196.81       185.61 o
  -1   1   4       5854.03       7286.29       108.56 o
   0   1   4         49.67        199.63         5.62 o
   1   1   4        184.51        392.58         8.27 o
   2   1   4        440.46        423.66         9.31 o
   3   1   4     100732.85     102054.13      1779.51 o
   4   1   4        172.27        170.36         5.10 o
   5   1   4       8896.93      10420.72       137.07 o
   6   1   4      31392.74      32598.56       457.57 o
   7   1   4        218.98        244.84         9.45 o
   8   1   4       3266.80       3125.10        46.65 o
   9   1   4        344.44        501.73        10.08 o
  10   1   4        417.19        410.00         7.95 o
  11   1   4        239.93        290.12         7.46 o
  12   1   4         43.62        133.91         5.72 o
  13   1   4        127.14        116.00        13.78 o
  14   1   4       1714.09       1490.96        52.38 o
  15   1   4         22.15         32.76         5.12 o
  16   1   4         65.97         57.93         5.26 o
 -16   2   4         36.67         19.97         4.23 o
 -15   2   4          0.54          1.66         3.25 o
 -14   2   4        503.42        608.85        15.18 o
 -13   2   4         32.38         50.09         3.93 o
 -12   2   4         20.96         25.06         4.56 o
 -11   2   4          2.03         13.30         4.46 o
 -10   2   4        129.66         64.86         5.71 o
  -9   2   4        170.18        202.54         8.19 o
  -8   2   4        245.80        234.44         7.14 o
  -7   2   4       2596.51       2878.29        57.76 o
  -6   2   4        527.63        243.95        12.46 o
  -5   2   4       1870.16       1718.24        31.17 o
  -4   2   4        742.51        842.85        15.28 o
  -3   2   4        188.48        100.14         4.77 o
  -2   2   4      13922.95      14258.13       209.72 o
  -1   2   4      31652.11      32506.80       501.03 o
   0   2   4      48913.03      47579.63       829.73 o
   1   2   4       2677.50       2025.09        31.21 o
   2   2   4      13506.63      12044.96       169.57 o
   3   2   4      65371.09      61028.21       891.22 o
   4   2   4       4369.71       3715.64        55.09 o
   5   2   4       3005.90       3301.39        48.52 o
   6   2   4       3910.28       4425.10        69.26 o
   7   2   4       3235.37       3299.91        47.25 o
   8   2   4        362.37        403.06        12.46 o
   9   2   4       4686.51       5026.63        63.55 o
  10   2   4         48.73         78.30         5.29 o
  11   2   4         52.93         17.83         3.34 o
  12   2   4        165.92        140.85         8.22 o
  13   2   4       1015.62       1219.73        24.68 o
  14   2   4        230.11        221.74        12.74 o
  15   2   4        163.17        124.31         8.24 o
  16   2   4          0.01         -0.57         3.23 o
 -15   3   4         33.35         29.10         4.22 o
 -14   3   4        658.28        671.96        21.33 o
 -13   3   4          1.16          8.45         4.36 o
 -12   3   4         30.68          7.34         8.27 o
 -11   3   4        623.67        660.98        16.57 o
 -10   3   4         25.34         18.25         2.95 o
  -9   3   4         87.89         85.90         3.86 o
  -8   3   4       5382.14       5663.19        87.86 o
  -7   3   4        453.81        267.52        18.39 o
  -6   3   4        794.52        952.17        21.50 o
  -5   3   4       5555.81       5497.85        84.00 o
  -4   3   4       1233.29       1441.18        26.01 o
  -3   3   4          9.35         21.13         3.39 o
  -2   3   4       1530.94       1103.81        19.29 o
  -1   3   4         73.23         22.91         4.52 o
   0   3   4       5122.61       4497.90        66.52 o
   1   3   4       5654.30       6318.92        91.64 o
   2   3   4        373.06        360.39        12.03 o
   3   3   4       9775.83      10110.42       143.94 o
   4   3   4       2393.13       2040.25        29.14 o
   5   3   4        546.59        660.24        12.30 o
   6   3   4       5488.32       6327.64        84.05 o
   7   3   4        489.05        328.92        12.94 o
   8   3   4       2132.82       2117.12        47.24 o
   9   3   4       2526.39       2717.28        39.04 o
  10   3   4        696.45        620.46        11.20 o
  11   3   4        187.44        151.50         5.94 o
  12   3   4         37.92         14.35         3.38 o
  13   3   4        993.63       1163.54        23.57 o
  14   3   4        103.12         66.17         5.13 o
  15   3   4         21.25         34.46         4.07 o
  16   3   4        257.06        273.82        10.47 o
 -15   4   4         81.20         83.90         8.43 o
 -14   4   4        191.25        188.23         8.17 o
 -13   4   4        346.38        440.33        13.42 o
 -12   4   4       1040.26        940.38        30.82 o
 -11   4   4          0.22          7.99         5.17 o
 -10   4   4        220.83        186.42         6.43 o
  -9   4   4        910.88        853.32        14.10 o
  -8   4   4        293.37        283.98         9.20 o
  -7   4   4       2215.23       1987.94        41.91 o
  -6   4   4        190.62        194.88        14.15 o
  -5   4   4        272.71        223.37        10.27 o
  -4   4   4        503.45        562.87        15.29 o
  -3   4   4      12357.38      12244.07       183.46 o
  -2   4   4        431.94        432.11        11.42 o
  -1   4   4          0.58         26.15         6.44 o
   0   4   4        772.44       1387.25        29.01 o
   1   4   4      19717.16      17149.04       242.32 o
   2   4   4         15.03         83.62         5.30 o
   3   4   4        502.23        294.13         9.44 o
   4   4   4       3830.72       2995.37        44.70 o
   5   4   4        533.61        678.52        15.62 o
   6   4   4        336.67        222.96         6.91 o
   7   4   4       1102.41        971.88        29.51 o
   8   4   4          0.66         23.80         4.28 o
   9   4   4        144.33        127.99         8.75 o
  10   4   4        118.81        234.15        10.01 o
  11   4   4        295.15        378.46         8.88 o
  12   4   4         94.51         81.50         4.92 o
  13   4   4         69.11        108.08         6.14 o
  14   4   4         76.65         78.86         7.34 o
  15   4   4         48.10         25.38         5.39 o
  16   4   4        161.27        128.21         9.99 o
 -15   5   4          0.95          3.20         2.31 o
 -14   5   4          1.52         -1.64         2.44 o
 -13   5   4         11.31          6.19         3.27 o
 -12   5   4        264.14        244.68        10.45 o
 -11   5   4        137.80        133.32         8.43 o
 -10   5   4        500.17        529.08        16.69 o
  -9   5   4        120.50         84.60         6.26 o
  -8   5   4       3735.64       3721.06        51.83 o
  -7   5   4        220.71        157.47         5.32 o
  -6   5   4       1496.27       1047.46        30.68 o
  -5   5   4       4353.53       4301.20        89.14 o
  -4   5   4       3109.49       3275.99        49.37 o
  -3   5   4       2017.06       2561.45        48.60 o
  -2   5   4       5624.73       4183.00        76.18 o
  -1   5   4         41.50         52.36         4.80 o
   0   5   4       4761.94       4702.44        68.44 o
   1   5   4      19460.72      19082.47       270.29 o
   2   5   4       5278.30       5284.15        72.81 o
   3   5   4        170.12        330.24         8.50 o
   4   5   4       5123.82       4990.95        66.68 o
   5   5   4       3109.88       3217.70        43.28 o
   6   5   4       3615.73       3991.49        58.68 o
   7   5   4          0.09         -0.20         3.35 o
   8   5   4          0.68         24.50         4.55 o
   9   5   4       1858.79       1860.19        25.97 o
  10   5   4         13.23          8.13         3.49 o
  11   5   4        912.96        788.69        15.11 o
  12   5   4         61.98         58.58         6.02 o
  13   5   4        284.65        303.66        10.00 o
  14   5   4         75.19         39.56         5.11 o
  15   5   4          8.27         10.69         3.69 o
  16   5   4         17.52         13.65         3.72 o
 -15   6   4         19.01         17.11         3.06 o
 -14   6   4          1.16         -1.35         2.16 o
 -13   6   4       1417.86       1576.81        44.26 o
 -12   6   4        475.15        518.07        12.58 o
 -11   6   4        470.68        663.22        26.53 o
 -10   6   4         62.58         35.91        32.62 o
  -9   6   4        186.45        177.09         5.89 o
  -8   6   4          0.19          7.47         5.77 o
  -7   6   4         56.65         58.05         5.27 o
  -6   6   4        427.62        388.72        11.93 o
  -5   6   4       2807.95       2934.25        54.38 o
  -4   6   4         22.12          3.79        12.63 o
  -3   6   4        535.98        455.68        14.10 o
  -2   6   4       1567.26       1331.41        30.25 o
  -1   6   4       4839.05       5522.31        85.41 o
   0   6   4       1428.04       1919.71        84.16 o
   1   6   4       1183.63       1986.89        37.98 o
   2   6   4        256.19        116.93         7.34 o
   3   6   4        725.24       1059.70        20.10 o
   4   6   4       1807.46       1616.82        26.62 o
   5   6   4        344.24        565.40        12.68 o
   6   6   4         56.61        122.55         5.65 o
   7   6   4        283.59        344.72         8.90 o
   8   6   4         33.23         82.45         4.15 o
   9   6   4        617.58        816.37        17.22 o
  10   6   4        611.60        638.63        13.49 o
  11   6   4         13.15         21.35         3.62 o
  12   6   4        277.26        235.46         8.47 o
  13   6   4         65.05         78.43         4.81 o
  14   6   4         80.39         42.47        10.00 o
  15   6   4         67.86         60.49         8.00 o
 -14   7   4        120.79        113.73         5.16 o
 -13   7   4        562.18        510.49        19.00 o
 -12   7   4          0.85         11.32         2.85 o
 -11   7   4        218.80        241.68         7.35 o
 -10   7   4        641.13        530.33        12.40 o
  -9   7   4       2299.19       2167.31        36.69 o
  -8   7   4       1282.81       1214.24        21.38 o
  -7   7   4          6.91         11.18         9.32 o
  -6   7   4         98.06        166.13         5.19 o
  -5   7   4        208.67        300.40         8.27 o
  -4   7   4          6.08         -2.48         9.37 o
  -3   7   4       1273.76       1133.34        26.48 o
  -2   7   4       8187.68       8643.01       119.17 o
  -1   7   4        188.26        180.74        11.59 o
   0   7   4       8966.43      11238.00       158.15 o
   1   7   4        825.61        559.52        16.65 o
   2   7   4        885.75        725.39        15.97 o
   3   7   4          2.52         57.93        11.52 o
   4   7   4         11.98         44.52         7.81 o
   5   7   4       1496.87       1457.02        21.82 o
   6   7   4       1626.95       1765.61        24.71 o
   7   7   4       1377.54       1045.34        16.18 o
   8   7   4        410.83        332.59         7.94 o
   9   7   4        489.95        383.52         9.02 o
  10   7   4          5.53          1.91         2.97 o
  11   7   4        102.17         48.33         5.36 o
  12   7   4          1.16          2.57         3.79 o
  13   7   4          5.21          2.68         3.40 o
  14   7   4         27.37         27.57         4.30 o
  15   7   4         51.35         43.52         4.70 o
 -14   8   4         11.08          5.08         4.88 o
 -13   8   4         19.08         11.83         2.41 o
 -12   8   4        210.80        219.80        11.53 o
 -11   8   4        112.05        109.82         6.13 o
 -10   8   4        433.61        490.63        13.37 o
  -9   8   4        140.84        167.39        12.79 o
  -8   8   4        901.02       1162.80        24.41 o
  -7   8   4       1230.17       1081.10        22.48 o
  -6   8   4       4157.30       3976.94        55.58 o
  -5   8   4        454.06        495.53        10.82 o
  -4   8   4          0.72          4.56         4.44 o
  -3   8   4        170.77        300.83        10.22 o
  -2   8   4       2015.13       1985.99        34.85 o
  -1   8   4       5058.70       5051.91        86.42 o
   0   8   4       1939.01       2062.62        37.93 o
   1   8   4        196.61         94.71         9.33 o
   2   8   4       7694.28       7751.79       118.09 o
   3   8   4        508.58        375.09        14.07 o
   4   8   4          3.73          5.82         4.18 o
   5   8   4        381.29        354.63         7.73 o
   6   8   4       2866.92       2861.63        37.50 o
   7   8   4        209.89        161.99         5.89 o
   8   8   4       2026.63       2028.44        32.93 o
   9   8   4        362.35        392.53         9.32 o
  10   8   4        122.74         93.83         5.17 o
  11   8   4        701.36        753.00        18.51 o
  12   8   4         69.82         66.69         5.18 o
  13   8   4         17.30         15.51         3.45 o
  14   8   4         14.83         13.96         4.03 o
  15   8   4         26.01         21.88         3.82 o
 -13   9   4          0.20          0.40         1.57 o
 -12   9   4         82.28        100.78         4.91 o
 -11   9   4        144.94        140.36         5.88 o
 -10   9   4         41.12         28.86         3.35 o
  -9   9   4         26.59         42.09         4.44 o
  -8   9   4        323.35        229.69         7.53 o
  -7   9   4          1.28          4.96         3.09 o
  -6   9   4         67.98         49.09         7.17 o
  -5   9   4         19.74         42.83         3.35 o
  -4   9   4       2281.88       2168.54        30.87 o
  -3   9   4       1888.94       1819.39        28.08 o
  -2   9   4        671.42        438.53        12.21 o
  -1   9   4       1341.37       1298.18        24.07 o
   0   9   4        694.78        848.96        16.27 o
   1   9   4         30.38          0.57         8.33 o
   2   9   4       1517.44       1160.43        18.63 o
   3   9   4        320.85        295.46         7.99 o
   4   9   4          6.10          2.66         4.45 o
   5   9   4        473.50        529.08        10.62 o
   6   9   4       1031.36        965.37        17.32 o
   7   9   4       1554.79       1644.94        26.66 o
   8   9   4        398.89        457.21        11.12 o
   9   9   4        180.45        162.75         6.84 o
  10   9   4         55.67         83.21         5.58 o
  11   9   4        152.33        155.90         7.66 o
  12   9   4        115.70        181.82        10.25 o
  13   9   4        232.85        267.83         9.22 o
  14   9   4        186.44        189.41        22.80 o
 -13  10   4         71.13        127.85         9.95 o
 -12  10   4          0.20          0.24         4.02 o
 -11  10   4         58.16         81.79         5.11 o
 -10  10   4         58.99         48.23         3.09 o
  -9  10   4         84.64        107.29         6.91 o
  -8  10   4        126.78        128.85         9.32 o
  -7  10   4        138.94        191.42         8.66 o
  -6  10   4        258.26        187.84         6.33 o
  -5  10   4         13.25          3.92         2.38 o
  -4  10   4        235.97        194.47        10.53 o
  -3  10   4         47.64         44.81         3.02 o
  -2  10   4        657.27        623.35        12.12 o
  -1  10   4        590.87        525.71        11.12 o
   0  10   4          7.64          3.77         3.23 o
   1  10   4        295.81        145.80         5.26 o
   2  10   4        450.81        430.33         9.60 o
   3  10   4        647.21        695.69        11.71 o
   4  10   4         26.60         16.74         6.28 o
   5  10   4       1957.45       1834.35        29.78 o
   6  10   4        258.95        240.17         7.64 o
   7  10   4        881.35        877.86        16.49 o
   8  10   4         25.19         46.71         4.25 o
   9  10   4          0.20          0.15         2.98 o
  10  10   4          0.95         -0.62         3.28 o
  11  10   4        100.99        128.36         6.88 o
  12  10   4         15.04         16.59         3.23 o
  13  10   4         10.17         -1.49         3.97 o
 -12  11   4        177.79        174.13         6.75 o
 -11  11   4         30.41         47.58         3.24 o
 -10  11   4          0.05          0.81         3.57 o
  -9  11   4         90.93        120.34         5.27 o
  -8  11   4         43.24         29.27         5.33 o
  -7  11   4        396.47        341.59         9.27 o
  -6  11   4         26.46         27.42         3.40 o
  -5  11   4         60.01         53.38         5.13 o
  -4  11   4        473.88        345.02         9.46 o
  -3  11   4         29.45         43.40         4.18 o
  -2  11   4        420.62        304.39         9.79 o
  -1  11   4         24.03         10.93         3.00 o
   0  11   4       4152.00       4150.40        61.51 o
   1  11   4        509.76        572.39        11.95 o
   2  11   4         40.96         57.09         3.88 o
   3  11   4          5.48          3.50         2.87 o
   4  11   4        125.36         69.69         3.64 o
   5  11   4          5.11         10.39         2.96 o
   6  11   4         54.80         73.91         4.51 o
   7  11   4         84.05         54.01         4.38 o
   8  11   4        296.43        341.17         9.58 o
   9  11   4          0.02          1.09         3.24 o
  10  11   4          3.25         -1.57         3.51 o
  11  11   4         26.47         37.32         3.78 o
  12  11   4        155.08        139.83         9.16 o
  13  11   4        115.03         98.28         7.32 o
 -11  12   4          0.02          3.39         2.85 o
 -10  12   4         11.24         12.42         1.88 o
  -9  12   4        393.34        401.02        12.69 o
  -8  12   4          3.37         14.94         6.20 o
  -7  12   4          3.98          5.16         7.23 o
  -6  12   4          9.95          4.74         5.91 o
  -5  12   4        202.07        171.26        10.91 o
  -4  12   4        310.72        329.46         9.08 o
  -3  12   4        206.35        185.43         6.12 o
  -2  12   4        296.79        290.32         9.07 o
  -1  12   4         78.72         77.94         4.48 o
   0  12   4        397.69        381.67        10.65 o
   1  12   4         46.58         69.40         4.59 o
   2  12   4        213.98        321.31        11.07 o
   3  12   4        322.93        292.47        11.13 o
   4  12   4        528.92        423.69        10.40 o
   5  12   4        148.20        155.40         7.39 o
   6  12   4         52.21         50.88         3.75 o
   7  12   4          2.86         -1.37         2.82 o
   8  12   4          2.15          0.17         3.58 o
   9  12   4        560.00        620.11        15.68 o
  10  12   4         16.67         27.61         3.49 o
  11  12   4          0.13          2.45         2.63 o
  12  12   4         67.84         58.40         5.61 o
 -10  13   4         60.24         72.40         4.84 o
  -9  13   4        135.97        152.25         7.16 o
  -8  13   4        121.71         91.62         4.11 o
  -7  13   4         43.06         51.31         8.83 o
  -6  13   4          3.30          3.30         3.20 o
  -5  13   4          1.64          4.65         2.93 o
  -4  13   4         91.51         47.40         3.98 o
  -3  13   4        111.60        160.46         6.51 o
  -2  13   4        122.87        143.94        10.55 o
  -1  13   4        410.26        419.74        11.77 o
   0  13   4        496.68        487.13        13.73 o
   1  13   4        719.15        793.44        25.04 o
   2  13   4          2.57         11.38         5.51 o
   3  13   4        317.74        369.94        13.89 o
   4  13   4         66.99         53.99         3.80 o
   5  13   4        644.80        642.25        18.95 o
   6  13   4          0.45         -3.12         3.12 o
   7  13   4         28.96         32.95         3.32 o
   8  13   4          2.44         -0.89         3.31 o
   9  13   4          3.95          0.80         3.20 o
  10  13   4         32.90         44.42         4.91 o
  11  13   4        117.31        110.37         6.54 o
  -9  14   4         16.45         18.85         2.06 o
  -8  14   4         12.91          7.64         2.24 o
  -7  14   4        231.95        232.05        19.59 o
  -6  14   4         73.27         78.49         5.82 o
  -5  14   4         55.79         65.31         3.82 o
  -4  14   4        161.63        143.54         5.58 o
  -3  14   4          2.93          7.56         2.61 o
  -2  14   4        214.82        178.33         5.75 o
  -1  14   4         50.97         33.12         5.51 o
   0  14   4        275.42        243.62         7.99 o
   1  14   4        552.94        540.75        13.48 o
   2  14   4        809.94        766.09        18.52 o
   3  14   4          0.09          4.04         3.48 o
   4  14   4        261.37        230.50        10.55 o
   5  14   4         92.17         92.51        13.30 o
   6  14   4         11.49          9.44         3.51 o
   7  14   4        107.21        116.36        12.17 o
   8  14   4        207.70        185.88        15.49 o
   9  14   4         82.69         54.64         5.67 o
  10  14   4        213.50        203.57         9.47 o
  -7  15   4        249.39        189.95         7.09 o
  -6  15   4         67.82         96.13         6.41 o
  -5  15   4         27.11         17.84         2.34 o
  -4  15   4         57.33         30.87         2.66 o
  -3  15   4         92.31         89.76         6.63 o
  -2  15   4        487.99        425.95        11.07 o
  -1  15   4         58.03         44.23         3.55 o
   0  15   4       1296.09       1346.37        27.53 o
   1  15   4       1109.88       1121.40        25.84 o
   2  15   4          3.84          4.77         3.21 o
   3  15   4         64.86         58.05         5.13 o
   4  15   4         47.80         52.94         7.94 o
   5  15   4          0.09          1.88         3.30 o
   6  15   4         13.47         18.88         4.42 o
   7  15   4         14.66         16.48         3.95 o
   8  15   4         32.24         19.63         3.22 o
  -5  16   4         14.95         16.52         2.44 o
  -4  16   4         81.91        101.33        16.54 o
  -3  16   4         18.04         18.79         4.36 o
  -2  16   4       1035.67       1055.72        25.72 o
  -1  16   4        150.94        131.79         5.30 o
   0  16   4          9.55         13.94         2.15 o
   1  16   4          6.46          7.70         2.16 o
   2  16   4        104.02         98.98         5.30 o
   3  16   4        152.52         98.16         5.13 o
   4  16   4        112.34        130.79         5.58 o
   5  16   4        280.01        212.27        13.18 o
   6  16   4          0.45          1.90         2.46 o
  -2  17   4         31.15         16.71         3.44 o
  -1  17   4         85.76         56.97         6.66 o
   0  17   4        139.79        221.34         7.76 o
   1  17   4         51.76         57.86         8.92 o
   2  17   4        149.18        153.30        18.67 o
   3  17   4         20.44         29.90         5.00 o
  -4 -16   5          3.94          0.73         1.92 o
  -3 -16   5         11.42         18.54         2.34 o
  -2 -16   5         16.72         17.34         2.81 o
  -1 -16   5        105.60         95.68         5.18 o
   0 -16   5         77.02         60.51         3.88 o
   1 -16   5         57.64         60.29         3.98 o
   2 -16   5         21.56         32.63         3.59 o
   3 -16   5         53.04         30.04         3.85 o
   4 -16   5         40.06         36.42         5.65 o
   5 -16   5         21.53         75.43         8.15 o
  -6 -15   5         83.15         65.94         3.73 o
  -5 -15   5         26.38         21.98         2.68 o
  -4 -15   5        248.00        219.83        10.22 o
  -3 -15   5        331.63        358.36        10.19 o
  -2 -15   5         64.57         70.63         3.82 o
  -1 -15   5          3.07         12.44         2.55 o
   0 -15   5          1.39          0.48         2.30 o
   1 -15   5         50.96         26.19         2.42 o
   2 -15   5        106.46        100.48         3.89 o
   3 -15   5         23.43         11.21         1.98 o
   4 -15   5        189.56        188.06         5.36 o
   5 -15   5          3.78          4.23         1.96 o
   6 -15   5        205.43        165.67         7.43 o
   7 -15   5         14.06          6.02         2.20 o
  -8 -14   5          0.85         -2.68         2.68 o
  -7 -14   5          1.28          0.71         2.19 o
  -6 -14   5        951.57        932.86        20.97 o
  -5 -14   5        348.11        403.42        11.99 o
  -4 -14   5        225.19        221.05         7.84 o
  -3 -14   5         19.52          7.79         2.73 o
  -2 -14   5        423.44        332.00         8.33 o
  -1 -14   5        359.31        321.93         7.67 o
   0 -14   5        155.04        176.74         5.15 o
   1 -14   5         18.54         33.02         2.66 o
   2 -14   5          8.90          8.60         2.69 o
   3 -14   5        557.59        611.72        14.37 o
   4 -14   5         10.10          3.53         1.98 o
   5 -14   5         91.88         82.21         4.20 o
   6 -14   5        281.83        234.28         6.15 o
   7 -14   5        136.64         75.98         3.30 o
   8 -14   5        132.95        132.05         5.36 o
   9 -14   5         13.81          9.57         2.50 o
  -9 -13   5         76.98         66.34         5.29 o
  -8 -13   5        179.26        186.57         7.20 o
  -7 -13   5         11.07         15.16         3.35 o
  -6 -13   5         32.83         18.53         3.80 o
  -5 -13   5         15.98          6.93         3.09 o
  -4 -13   5          6.77          3.20         3.04 o
  -3 -13   5       2147.91       2251.64        40.11 o
  -2 -13   5       1739.87       1871.58        31.89 o
  -1 -13   5        177.13        204.15         6.66 o
   0 -13   5       2075.45       2095.26        29.31 o
   1 -13   5         58.69        103.79         4.81 o
   2 -13   5        612.85        728.24        12.65 o
   3 -13   5        352.71        320.65         8.08 o
   4 -13   5        232.51        274.93         6.64 o
   5 -13   5        187.04        240.97         7.42 o
   6 -13   5         20.10         29.45         2.44 o
   7 -13   5          1.40          3.07         2.83 o
   8 -13   5        355.74        321.91         7.52 o
   9 -13   5        249.58        233.02         6.04 o
  10 -13   5         29.64         24.96         2.85 o
 -10 -12   5         46.01         53.42         4.91 o
  -9 -12   5         18.18         12.85         3.03 o
  -8 -12   5         33.55         39.57         8.13 o
  -7 -12   5        135.46        121.75         6.89 o
  -6 -12   5        433.04        445.84        13.33 o
  -5 -12   5        549.68        489.55        11.51 o
  -4 -12   5       3775.86       3886.06        60.24 o
  -3 -12   5        594.88        563.17        16.07 o
  -2 -12   5       1206.32       1106.51        19.15 o
  -1 -12   5        108.89        127.27         5.52 o
   0 -12   5          1.37          2.03         3.08 o
   1 -12   5       2883.12       3057.01        43.69 o
   2 -12   5        548.69        583.74        10.32 o
   3 -12   5        337.21        329.23        10.37 o
   4 -12   5         15.45         19.12         3.26 o
   5 -12   5         56.47         62.86         3.83 o
   6 -12   5          0.54          3.59         3.35 o
   7 -12   5        156.68        211.84         8.14 o
   8 -12   5         87.49         84.63         3.46 o
   9 -12   5          0.37         -1.88         2.26 o
  10 -12   5        413.65        427.47         8.67 o
  11 -12   5          4.78          6.82         1.89 o
  12 -12   5         30.88         13.39         3.08 o
 -11 -11   5         11.42         20.31         4.31 o
 -10 -11   5         40.84         46.81         4.28 o
  -9 -11   5          0.07          1.97         4.61 o
  -8 -11   5        786.61        793.60        25.35 o
  -7 -11   5       1207.92       1185.76        32.68 o
  -6 -11   5       1051.89       1133.60        21.82 o
  -5 -11   5        262.91        270.31         8.78 o
  -4 -11   5         28.82         53.23         4.20 o
  -3 -11   5         77.97         70.33         4.36 o
  -2 -11   5        279.14        318.59         8.29 o
  -1 -11   5        608.97        582.93        13.99 o
   0 -11   5       2376.28       2234.87        37.61 o
   1 -11   5        683.90        651.22        12.75 o
   2 -11   5          7.10          8.73         2.51 o
   3 -11   5       1508.11       1568.91        23.61 o
   4 -11   5          4.27         12.35         4.22 o
   5 -11   5        902.77        882.79        13.46 o
   6 -11   5       1197.21       1298.01        20.44 o
   7 -11   5       2543.21       2507.87        36.48 o
   8 -11   5        572.82        496.74         9.08 o
   9 -11   5        361.70        395.07         8.92 o
  10 -11   5        105.01        134.09         5.09 o
  11 -11   5          7.10          8.66         2.68 o
  12 -11   5         75.37         86.26         4.32 o
 -12 -10   5         86.15         93.69        11.21 o
 -11 -10   5          0.62          5.83         4.93 o
 -10 -10   5        380.35        454.78        17.14 o
  -9 -10   5         15.48          6.31         4.47 o
  -8 -10   5        121.00        137.60         8.01 o
  -7 -10   5         12.58         -4.99         8.07 o
  -6 -10   5       1235.16       1259.30        24.80 o
  -5 -10   5        142.57         99.52         4.73 o
  -4 -10   5       1410.64       1481.98        24.45 o
  -3 -10   5         15.95         15.47         4.87 o
  -2 -10   5         74.85         82.49         4.86 o
  -1 -10   5        136.77         60.72         4.33 o
   0 -10   5        564.56        483.59        10.15 o
   1 -10   5         84.75         43.36         5.61 o
   2 -10   5        119.93        144.06         8.95 o
   3 -10   5        104.85        118.48         5.46 o
   4 -10   5          8.81         17.36         2.94 o
   5 -10   5        236.18        310.47         8.35 o
   6 -10   5       1026.56        975.27        15.62 o
   7 -10   5        250.62        212.79         6.26 o
   8 -10   5        789.21        781.78        20.60 o
   9 -10   5        717.87        732.57        12.29 o
  10 -10   5         65.77         60.60         3.44 o
  11 -10   5         21.53          7.58         2.31 o
  12 -10   5        263.89        289.36         6.49 o
  13 -10   5         31.98         14.86         2.12 o
 -13  -9   5        362.27        385.13        15.46 o
 -12  -9   5        144.96        126.01         7.89 o
 -11  -9   5        606.62        613.41        28.10 o
 -10  -9   5        404.31        399.07        13.79 o
  -9  -9   5        206.70        148.35         8.03 o
  -8  -9   5        959.35        922.54        21.75 o
  -7  -9   5       1034.40       1101.10        22.63 o
  -6  -9   5        708.02        723.63        14.89 o
  -5  -9   5          0.85         -0.37         2.91 o
  -4  -9   5       1202.37        971.00        16.30 o
  -3  -9   5        871.65        789.80        13.87 o
  -2  -9   5        102.96        113.02         4.97 o
  -1  -9   5        326.22        269.53         7.47 o
   0  -9   5        650.92        571.26        11.66 o
   1  -9   5       1052.04       1011.39        18.82 o
   2  -9   5        544.24        437.10        10.53 o
   3  -9   5       1155.29       1148.16        19.53 o
   4  -9   5        545.17        565.07        10.71 o
   5  -9   5        318.65        348.09         9.97 o
   6  -9   5         73.63         41.49         3.60 o
   7  -9   5         24.68         20.44         3.15 o
   8  -9   5          2.72         13.68         5.42 o
   9  -9   5          0.23          6.19         3.95 o
  10  -9   5          2.67         -0.65         2.49 o
  11  -9   5         46.25         45.29         3.08 o
  12  -9   5        153.71        179.26         5.29 o
  13  -9   5         54.50         61.98         4.38 o
  14  -9   5        187.00        222.90         7.92 o
 -13  -8   5          6.67          4.88         3.06 o
 -12  -8   5         35.55         40.09         4.98 o
 -11  -8   5          1.13          0.34         3.78 o
 -10  -8   5       1236.69       1358.13        36.51 o
  -9  -8   5        341.74        296.59        11.62 o
  -8  -8   5       1394.88       1532.74        32.79 o
  -7  -8   5         35.47         36.71         3.68 o
  -6  -8   5        100.25         92.24         4.96 o
  -5  -8   5         51.10         30.43         5.06 o
  -4  -8   5         32.41         49.92         3.86 o
  -3  -8   5         45.18         27.99         4.19 o
  -2  -8   5       2299.06       2102.32        36.07 o
  -1  -8   5       3530.70       3408.84        51.75 o
   0  -8   5        353.55        429.13        11.77 o
   1  -8   5       1121.17        920.19        19.02 o
   2  -8   5       2365.49       2607.05        40.77 o
   3  -8   5        465.91        680.13        17.54 o
   4  -8   5       2569.50       2598.95        43.84 o
   5  -8   5       3640.24       3458.04        53.22 o
   6  -8   5        428.35        388.49        13.74 o
   7  -8   5        321.54        351.50        14.21 o
   8  -8   5         21.33          6.55         2.28 o
   9  -8   5        129.82        204.86         5.86 o
  10  -8   5        101.32         82.68         7.74 o
  11  -8   5        128.60        160.15         6.61 o
  12  -8   5         13.50         10.55         2.57 o
  13  -8   5          0.07         -0.62         1.95 o
  14  -8   5         42.42         45.39         2.86 o
 -14  -7   5          5.05          7.00         2.95 o
 -13  -7   5          0.82         -0.94         3.36 o
 -12  -7   5         18.43          8.80         3.69 o
 -11  -7   5          3.55         12.57         3.52 o
 -10  -7   5         10.70          7.14         3.47 o
  -9  -7   5          0.04          4.40         3.60 o
  -8  -7   5        409.74        307.92         8.64 o
  -7  -7   5       2262.53       2214.65        30.55 o
  -6  -7   5          2.53          0.68         2.91 o
  -5  -7   5          5.32         14.49         4.70 o
  -4  -7   5        694.08        627.80        17.66 o
  -3  -7   5       2649.08       2800.51        47.52 o
  -2  -7   5        924.72       1019.13        23.13 o
  -1  -7   5       2515.50       2776.50        54.81 o
   0  -7   5        661.16        916.85        24.94 o
   1  -7   5       2255.58       2347.03        46.58 o
   2  -7   5        254.46        186.60        15.46 o
   3  -7   5       2313.29       2732.68        53.93 o
   4  -7   5        558.22        508.05        17.68 o
   5  -7   5       1297.11       1347.00        24.47 o
   6  -7   5        527.38        497.94        21.12 o
   7  -7   5        442.27        441.40         9.15 o
   8  -7   5         26.22         11.65         2.72 o
   9  -7   5        528.46        459.88         9.31 o
  10  -7   5        583.04        554.14         9.85 o
  11  -7   5        215.75        196.94         5.21 o
  12  -7   5       1141.90       1133.16        17.50 o
  13  -7   5        203.78        240.56         6.47 o
  14  -7   5         30.78         28.96         2.34 o
 -14  -6   5         61.84         61.01         7.37 o
 -13  -6   5         23.21         24.17         8.96 o
 -12  -6   5        329.03        359.12        12.81 o
 -11  -6   5         35.60         32.19         3.95 o
 -10  -6   5        233.75        152.98         7.05 o
  -9  -6   5       1695.34       1652.06        30.93 o
  -8  -6   5       1162.31       1337.02        23.97 o
  -7  -6   5         61.62         66.00         3.57 o
  -6  -6   5       1653.27       1559.72        28.59 o
  -5  -6   5       3177.12       2951.35        39.54 o
  -4  -6   5       4420.73       5093.37        84.34 o
  -3  -6   5        946.06       1067.16        24.49 o
  -2  -6   5       3461.66       3574.70        59.01 o
  -1  -6   5       3179.83       3083.57        59.67 o
   0  -6   5       1562.39       1887.91        40.62 o
   1  -6   5       9057.85       8428.99       136.72 o
   2  -6   5       1612.53       1973.50        36.49 o
   3  -6   5        927.03        967.26        29.03 o
   4  -6   5        282.33        386.98        26.27 o
   5  -6   5         48.41         -3.24        15.17 o
   6  -6   5         85.80         82.07         7.51 o
   7  -6   5          0.01         10.94         3.13 o
   8  -6   5        133.86        104.33         4.49 o
   9  -6   5       1986.60       1809.73        31.15 o
  10  -6   5        340.91        296.62         6.74 o
  11  -6   5        406.66        445.25         8.78 o
  12  -6   5         69.74         86.85         3.48 o
  13  -6   5        581.66        557.51        10.16 o
  14  -6   5        165.93        197.75         6.01 o
  15  -6   5         47.84         53.43         4.96 o
 -15  -5   5        463.17        473.53        17.91 o
 -14  -5   5          0.90         -2.82         2.82 o
 -13  -5   5         23.52         12.53         3.75 o
 -12  -5   5        317.76        268.63        11.36 o
 -11  -5   5       1087.84       1177.23        26.39 o
 -10  -5   5         10.54         -0.43         3.18 o
  -9  -5   5        863.04        783.99        15.68 o
  -8  -5   5       1859.27       2125.65        31.60 o
  -7  -5   5          0.40          3.05         4.03 o
  -6  -5   5       1690.16       1229.87        19.43 o
  -5  -5   5       3557.55       3848.96        61.25 o
  -4  -5   5       5910.57       6728.16       100.46 o
  -3  -5   5      11429.71      12173.26       175.66 o
  -2  -5   5      11824.42      12331.02       177.44 o
  -1  -5   5         24.77          9.35         6.71 o
   0  -5   5       1361.08       1744.92        36.38 o
   1  -5   5        209.53        252.43        10.91 o
   2  -5   5       7041.41       7552.62       115.88 o
   3  -5   5       1444.14       1867.08        31.45 o
   4  -5   5       2504.14       2644.28        69.84 o
   5  -5   5      15252.29      15208.68       273.46 o
   6  -5   5        119.77         59.55        11.19 o
   7  -5   5        752.26        844.97        17.67 o
   8  -5   5         45.90         43.46         3.44 o
   9  -5   5        478.14        592.13        10.60 o
  10  -5   5        110.04        149.96         6.27 o
  11  -5   5         47.28         63.81         3.49 o
  12  -5   5         13.16         12.24         3.37 o
  13  -5   5         28.08         25.53         2.42 o
  14  -5   5         92.23        138.83         4.21 o
  15  -5   5          7.38          5.11         2.68 o
  16  -5   5         88.62        104.57         5.41 o
 -15  -4   5         43.16         25.04         4.31 o
 -14  -4   5          5.29         15.51         3.19 o
 -13  -4   5          0.09          1.33         4.28 o
 -12  -4   5        236.44        199.82        11.32 o
 -11  -4   5         76.42         72.18         4.69 o
 -10  -4   5       2637.74       2689.86        41.37 o
  -9  -4   5       2459.14       2337.32        35.90 o
  -8  -4   5        218.88        217.10         6.85 o
  -7  -4   5       9747.04       9707.56       128.89 o
  -6  -4   5         46.71         56.30         6.15 o
  -5  -4   5       1683.89       1635.65        29.28 o
  -4  -4   5         17.58         30.20         6.22 o
  -3  -4   5        186.59        477.53        13.42 o
  -2  -4   5       2653.91       2926.78        47.37 o
  -1  -4   5       2969.52       3112.10        50.87 o
   0  -4   5       1909.41       1788.41        34.69 o
   1  -4   5          0.31         -2.91         3.59 o
   2  -4   5       1683.01       1979.26        31.24 o
   3  -4   5          3.56         44.55         5.78 o
   4  -4   5       2167.25       2683.22        45.18 o
   5  -4   5         42.24         54.60         8.30 o
   6  -4   5        183.82        304.37        21.73 o
   7  -4   5       1095.31       1310.44        35.61 o
   8  -4   5       3710.09       3987.32        60.46 o
   9  -4   5        267.96        280.08         6.79 o
  10  -4   5        936.24        939.59        17.76 o
  11  -4   5        869.17        841.69        13.85 o
  12  -4   5         72.60         36.41         3.62 o
  13  -4   5         34.38         34.10         2.78 o
  14  -4   5         85.05         80.40         3.69 o
  15  -4   5          0.15         -2.00         2.45 o
  16  -4   5        323.33        327.76        12.43 o
 -15  -3   5         55.03         48.50         6.50 o
 -14  -3   5        176.42        146.26         7.49 o
 -13  -3   5        637.11        698.65        20.26 o
 -12  -3   5          3.52          9.90         4.57 o
 -11  -3   5       2084.36       1992.27        33.12 o
 -10  -3   5        306.33        241.30         8.03 o
  -9  -3   5       1121.18       1221.61        18.68 o
  -8  -3   5       1122.74       1135.95        18.79 o
  -7  -3   5       2727.78       2578.97        37.26 o
  -6  -3   5        601.66        721.80        15.90 o
  -5  -3   5          4.13          2.74         5.24 o
  -4  -3   5       1735.37       1427.69        22.94 o
  -3  -3   5       1417.13       1370.53        20.53 o
  -2  -3   5       5721.61       5651.90        82.02 o
  -1  -3   5       4377.57       4237.78        72.83 o
   0  -3   5       3166.50       2526.27        38.24 o
   1  -3   5        367.90        203.69         8.59 o
   2  -3   5       1960.26       1803.55        34.55 o
   3  -3   5       2541.88       1992.62        34.07 o
   4  -3   5       1047.68       1428.70        25.12 o
   5  -3   5       2750.81       3146.54        54.95 o
   6  -3   5          1.12         14.09        11.86 o
   7  -3   5       3258.07       2861.10        53.21 o
   8  -3   5       1576.68       1488.21        26.25 o
   9  -3   5         40.38         25.19         2.43 o
  10  -3   5         39.13         41.53         2.48 o
  11  -3   5          0.16          4.85         2.44 o
  12  -3   5        229.39        226.40        10.30 o
  13  -3   5        313.05        413.95         9.26 o
  14  -3   5          0.22         -1.12         2.06 o
  15  -3   5         61.73         69.46         4.80 o
  16  -3   5        127.47        143.92         8.26 o
 -15  -2   5          8.94          1.85         2.91 o
 -14  -2   5        183.71        194.26         8.57 o
 -13  -2   5         31.39         19.38         3.96 o
 -12  -2   5        172.57        183.83        13.28 o
 -11  -2   5       3910.44       4029.72        58.58 o
 -10  -2   5        139.27        115.41         5.18 o
  -9  -2   5          0.35          1.50         2.35 o
  -8  -2   5        596.61        562.27        15.24 o
  -7  -2   5       3965.06       4211.69        60.51 o
  -6  -2   5       1855.60       2122.53        32.59 o
  -5  -2   5          0.20          6.46         9.22 o
  -4  -2   5        579.39        504.38        10.06 o
  -3  -2   5       2288.78       2913.77        39.98 o
  -2  -2   5        926.91        631.50        13.54 o
  -1  -2   5          7.77         60.69         4.28 o
   0  -2   5        316.32        126.41         5.22 o
   1  -2   5       2664.41       3523.11        85.69 o
   2  -2   5          9.79         43.80         6.75 o
   3  -2   5       2559.01       3155.33        63.59 o
   4  -2   5      10746.11       9357.22       140.39 o
   5  -2   5        397.48        414.22        16.68 o
   6  -2   5       2727.33       3236.75        52.72 o
   7  -2   5        997.43       1141.06        22.43 o
   8  -2   5        161.31        163.08        12.61 o
   9  -2   5       7576.58       7562.14       110.77 o
  10  -2   5          8.67          2.24         2.97 o
  11  -2   5        226.89        141.53         6.47 o
  12  -2   5          2.76         -0.55         3.28 o
  13  -2   5        118.25        129.01         5.48 o
  14  -2   5         38.90         31.81         3.20 o
  15  -2   5         14.09         38.74         3.72 o
  16  -2   5        104.50         89.84         6.70 o
 -15  -1   5         44.33         38.34         4.03 o
 -14  -1   5         17.40          5.14         3.44 o
 -13  -1   5         46.38         65.54         5.54 o
 -12  -1   5        306.97        377.99        14.26 o
 -11  -1   5       1065.68       1129.70        21.96 o
 -10  -1   5         67.65        115.61         5.47 o
  -9  -1   5         17.57         18.28         3.35 o
  -8  -1   5        182.38        133.18         6.43 o
  -7  -1   5       3046.25       2737.53        43.40 o
  -6  -1   5        747.58        653.62        13.08 o
  -5  -1   5       1313.32       1414.31        25.19 o
  -4  -1   5       7823.40       7321.48       101.39 o
  -3  -1   5       1280.25       1219.60        21.04 o
  -2  -1   5      19129.96      15270.11       225.42 o
  -1  -1   5       1529.64       2461.00        37.95 o
   0  -1   5      20652.23      18741.00       274.08 o
   1  -1   5       4806.27       5034.94       137.49 o
   2  -1   5       9086.46      10422.24       235.55 o
   3  -1   5       1141.57       1998.77        33.38 o
   4  -1   5         19.91         29.82         3.14 o
   5  -1   5       3571.99       3097.79        47.87 o
   6  -1   5       9765.96      10393.41       142.99 o
   7  -1   5       5722.59       5174.01        83.40 o
   8  -1   5        160.27        160.95         8.05 o
   9  -1   5       1883.48       1585.69        26.46 o
  10  -1   5        223.65        237.88         6.32 o
  11  -1   5        825.68        840.96        14.04 o
  12  -1   5          3.41         40.05         2.95 o
  13  -1   5        188.80        124.15         7.36 o
  14  -1   5        210.99        213.61        10.09 o
  15  -1   5          0.03          1.00         5.05 o
  16  -1   5        196.52        203.02         8.41 o
 -15   0   5         24.27         10.91         3.46 o
 -14   0   5         79.84         49.90         4.36 o
 -13   0   5          6.02          4.96         5.78 o
 -12   0   5        105.86        121.34         8.00 o
 -11   0   5        169.76        202.66         7.00 o
 -10   0   5        410.20        456.72        10.41 o
  -9   0   5          0.27         -1.93         3.91 o
  -8   0   5         65.89         81.94         3.49 o
  -7   0   5      11920.94      12565.08       151.37 o
  -6   0   5        912.63        723.61        15.69 o
  -5   0   5       3926.71       3749.82        51.56 o
  -4   0   5        119.83        199.00         7.70 o
  -3   0   5       2946.99       3108.70        40.99 o
  -2   0   5      29568.64      30437.33       390.06 o
  -1   0   5       1502.08       2864.70        41.64 o
   0   0   5       2828.27       3414.71        49.02 o
   1   0   5       8150.84       7298.91       113.80 o
   2   0   5        298.78        231.71         6.70 o
   3   0   5        920.98       1366.08        21.69 o
   4   0   5      10106.13       9780.70       154.96 o
   5   0   5         17.52         56.76         4.26 o
   6   0   5       7202.71       7431.83        95.87 o
   7   0   5       6351.81       5671.57        76.88 o
   8   0   5       6035.66       5985.24        88.65 o
   9   0   5       5438.26       5356.15        72.74 o
  10   0   5         43.51         40.46         2.99 o
  11   0   5        123.12         99.68         4.35 o
  12   0   5       1244.98       1184.66        21.28 o
  13   0   5        108.44        121.37         9.31 o
  14   0   5        210.77        244.61         8.18 o
  15   0   5          0.11          0.27         3.08 o
  16   0   5         84.90         71.83         7.72 o
 -15   1   5        114.29        167.83         8.34 o
 -14   1   5          9.64          2.22         3.55 o
 -13   1   5        422.64        457.00        11.23 o
 -12   1   5        840.69        880.37        26.77 o
 -11   1   5         17.60         16.04         6.17 o
 -10   1   5          0.62          5.86         5.27 o
  -9   1   5       1049.09       1235.31        19.00 o
  -8   1   5        503.79        684.59        16.27 o
  -7   1   5        151.56        129.14        10.91 o
  -6   1   5       5655.68       6166.08        80.37 o
  -5   1   5       5060.01       4103.68        56.20 o
  -4   1   5      14339.00      12089.86       157.16 o
  -3   1   5       1688.88       1744.62        26.55 o
  -2   1   5      14027.18      12455.77       219.78 o
  -1   1   5       1868.62       2783.14        44.90 o
   0   1   5       3005.18       3865.10        81.36 o
   1   1   5       9403.77       9869.80       154.27 o
   2   1   5       3001.98       3140.67        45.90 o
   3   1   5      14402.05      14505.60       225.61 o
   4   1   5      12093.22      10062.22       150.14 o
   5   1   5       6096.33       4681.92        68.85 o
   6   1   5      27931.32      29375.03       395.35 o
   7   1   5        726.36        920.73        18.32 o
   8   1   5         19.17          0.39         3.77 o
   9   1   5        383.02        319.21         7.46 o
  10   1   5       1607.61       1722.21        28.91 o
  11   1   5       1033.54        896.18        16.74 o
  12   1   5        180.30        140.05         5.81 o
  13   1   5        165.69        132.41        19.56 o
  14   1   5        144.47        172.20         8.42 o
  15   1   5        137.23        182.40         9.01 o
  16   1   5         23.25         38.08         3.53 o
 -15   2   5          4.18         -3.09         4.81 o
 -14   2   5          4.75          5.36         3.17 o
 -13   2   5         69.63         28.23         3.49 o
 -12   2   5        465.48        552.75        20.36 o
 -11   2   5         36.56         45.97         7.48 o
 -10   2   5        423.74        363.27         9.01 o
  -9   2   5         31.21         33.61         4.15 o
  -8   2   5        195.56        241.85         8.90 o
  -7   2   5        269.60        224.27        13.37 o
  -6   2   5       1791.95       2042.23        32.30 o
  -5   2   5       3238.84       3654.58        56.49 o
  -4   2   5        311.87        347.87        10.07 o
  -3   2   5       3541.14       4008.37        54.19 o
  -2   2   5        468.62        501.13        13.00 o
  -1   2   5        846.63        570.67        12.56 o
   0   2   5       5513.51       4546.24        73.17 o
   1   2   5       5221.82       4837.51        74.02 o
   2   2   5      40099.73      38779.71       541.60 o
   3   2   5       5555.85       4949.47        72.06 o
   4   2   5       7777.31       8120.02       111.58 o
   5   2   5       3430.60       3178.52        46.66 o
   6   2   5       5551.34       5193.19        74.64 o
   7   2   5        207.80        183.33        11.12 o
   8   2   5       1511.38       1230.77        33.60 o
   9   2   5       2749.33       2825.40        35.31 o
  10   2   5        625.14        746.07        12.19 o
  11   2   5         89.18        132.94         5.63 o
  12   2   5        356.29        373.33        12.62 o
  13   2   5          1.06          0.83         6.33 o
  14   2   5         37.45         33.97         4.91 o
  15   2   5         14.82         31.08         5.78 o
  16   2   5         48.48         75.36         8.42 o
 -15   3   5          0.11         -2.19         3.05 o
 -14   3   5        427.01        518.04        21.81 o
 -13   3   5          7.50         -0.08         5.00 o
 -12   3   5         31.94         24.38         3.96 o
 -11   3   5          0.02          7.89         5.60 o
 -10   3   5        151.08        149.85         8.06 o
  -9   3   5        947.39       1066.70        17.40 o
  -8   3   5        443.58        269.97         8.73 o
  -7   3   5         42.59         42.53         3.68 o
  -6   3   5        375.67        274.32        14.07 o
  -5   3   5       2522.19       2155.79        49.34 o
  -4   3   5       3222.61       3453.95        50.91 o
  -3   3   5         86.45        160.68         6.46 o
  -2   3   5       1531.25       1145.79        21.08 o
  -1   3   5        617.60        711.91        19.94 o
   0   3   5       1704.59       2310.97        55.76 o
   1   3   5       6427.59       7662.84       116.08 o
   2   3   5       1644.45       1951.16        31.43 o
   3   3   5      16903.85      17088.14       222.09 o
   4   3   5       5889.28       4791.12        67.94 o
   5   3   5       6419.52       6519.98       100.36 o
   6   3   5      12724.24      14833.52       188.47 o
   7   3   5       2259.90       2506.73        46.47 o
   8   3   5        234.96        150.41         8.33 o
   9   3   5       1451.77       1316.13        22.91 o
  10   3   5          1.65          2.44         2.39 o
  11   3   5         29.19          4.98         2.76 o
  12   3   5          3.86          5.95         4.29 o
  13   3   5         20.65          5.47         4.06 o
  14   3   5        135.86        164.62         8.28 o
  15   3   5        420.98        444.97        18.39 o
  16   3   5         13.44         29.23         4.21 o
 -15   4   5        257.13        224.93        10.46 o
 -14   4   5        100.17        136.94         5.78 o
 -13   4   5        289.99        326.17        10.96 o
 -12   4   5        802.51       1055.60        26.14 o
 -11   4   5        614.83        644.44        13.50 o
 -10   4   5        447.75        491.17        10.93 o
  -9   4   5          1.21         17.01         3.93 o
  -8   4   5         29.98         39.13         3.74 o
  -7   4   5        951.71       1293.51        24.16 o
  -6   4   5        246.03        337.93        13.96 o
  -5   4   5       2314.04       2406.24        38.69 o
  -4   4   5        613.66        758.50        17.05 o
  -3   4   5         16.78         45.27         7.39 o
  -2   4   5         30.10         33.82         4.19 o
  -1   4   5        578.98        566.24        13.05 o
   0   4   5       2134.07       1698.65        27.62 o
   1   4   5       3454.49       3021.26        43.23 o
   2   4   5       3205.30       3261.26        54.46 o
   3   4   5        258.33        141.50         6.17 o
   4   4   5        403.47        180.00         8.50 o
   5   4   5       7691.31       8730.90       112.26 o
   6   4   5         48.22         23.78         6.52 o
   7   4   5       1027.51       1410.00        27.89 o
   8   4   5       4711.06       3815.59        65.04 o
   9   4   5       1223.66       1350.33        22.79 o
  10   4   5        121.14        102.22         7.04 o
  11   4   5        245.42        314.66         8.18 o
  12   4   5       1137.68       1109.49        21.40 o
  13   4   5          4.65         28.45         4.45 o
  14   4   5        575.97        459.28        15.25 o
  15   4   5        275.44        322.33        21.89 o
  16   4   5         42.92         27.36         3.24 o
 -15   5   5          0.47          1.28         3.04 o
 -14   5   5         58.81         72.79         4.49 o
 -13   5   5        131.82        125.46         6.68 o
 -12   5   5        530.13        512.85        17.87 o
 -11   5   5       1082.33       1231.50        22.70 o
 -10   5   5        828.18        796.63        16.50 o
  -9   5   5         49.12         39.27         3.58 o
  -8   5   5        518.91        538.63        10.25 o
  -7   5   5        426.80        397.18        12.04 o
  -6   5   5          0.28          4.62         4.42 o
  -5   5   5        905.89       1015.73        22.16 o
  -4   5   5        331.76        518.30        16.07 o
  -3   5   5      11688.46      12605.03       166.56 o
  -2   5   5        736.65       1146.31        22.10 o
  -1   5   5        723.15        788.61        17.17 o
   0   5   5         27.64        111.33         6.79 o
   1   5   5        173.47        148.39         6.82 o
   2   5   5       1912.67       2570.75        39.17 o
   3   5   5        760.16        939.69        16.53 o
   4   5   5       1185.08       1474.04        23.49 o
   5   5   5        238.99        283.75         8.44 o
   6   5   5        206.73        132.52         8.62 o
   7   5   5       6182.42       5798.12        68.06 o
   8   5   5        360.70        165.81         5.18 o
   9   5   5          1.75          3.99         3.34 o
  10   5   5        114.36        211.75         7.04 o
  11   5   5         27.15         25.30         4.76 o
  12   5   5        261.07        170.32         8.30 o
  13   5   5         39.14         34.05         4.34 o
  14   5   5          1.87          8.13         3.41 o
  15   5   5         56.11         56.62         4.97 o
  16   5   5          0.19         -2.88         2.88 o
 -15   6   5         80.56         93.57         9.39 o
 -14   6   5          8.85          7.25         2.77 o
 -13   6   5         83.17         57.85         5.71 o
 -12   6   5        188.74        223.37        12.06 o
 -11   6   5        527.02        436.72        17.25 o
 -10   6   5        244.36        302.60        13.33 o
  -9   6   5        313.42        333.03         9.05 o
  -8   6   5        573.44        717.47        21.63 o
  -7   6   5       2449.70       2694.50        39.22 o
  -6   6   5        550.88        486.77        15.41 o
  -5   6   5        625.19        578.57        15.59 o
  -4   6   5        138.65        148.64        13.47 o
  -3   6   5          2.78         14.89         5.12 o
  -2   6   5       1341.09       2199.97        43.68 o
  -1   6   5      24467.21      23261.45       304.75 o
   0   6   5       2044.47       2579.29        46.35 o
   1   6   5       1584.35       1906.12        41.94 o
   2   6   5        499.91        562.00        23.01 o
   3   6   5       2858.19       2868.58        47.20 o
   4   6   5       6004.03       5979.29        86.89 o
   5   6   5        278.80        232.88        12.18 o
   6   6   5        425.07        352.59        14.57 o
   7   6   5       2639.55       2304.27        30.10 o
   8   6   5        258.70        233.40         7.46 o
   9   6   5         60.60         79.25         5.33 o
  10   6   5         93.68         92.55         5.05 o
  11   6   5        147.87        113.27         6.21 o
  12   6   5         21.79         18.16         3.69 o
  13   6   5        308.71        267.76         9.12 o
  14   6   5         28.53         20.59         4.69 o
  15   6   5        464.38        472.76        25.21 o
 -14   7   5        127.99         90.12         7.95 o
 -13   7   5        130.50        176.99         8.74 o
 -12   7   5        100.69        134.87         6.37 o
 -11   7   5        503.85        443.06        11.81 o
 -10   7   5        124.43        196.77         8.75 o
  -9   7   5         17.41         19.31         4.66 o
  -8   7   5        106.19        117.77         8.55 o
  -7   7   5        461.04        455.15        10.51 o
  -6   7   5         51.40         39.33         3.25 o
  -5   7   5        117.27         73.03         6.65 o
  -4   7   5        184.43        219.50         8.42 o
  -3   7   5       9695.58      10421.45       143.62 o
  -2   7   5        212.59        175.42        13.17 o
  -1   7   5        376.05        486.14        14.30 o
   0   7   5       7729.34       7550.27       105.34 o
   1   7   5         42.00          5.04         4.57 o
   2   7   5       8186.04       8047.45       113.28 o
   3   7   5       4229.76       4472.13        63.64 o
   4   7   5        196.42        369.15        12.51 o
   5   7   5        108.12         77.92         8.76 o
   6   7   5        293.00        271.99         6.97 o
   7   7   5        185.98        108.86         4.56 o
   8   7   5         44.34         45.93         3.36 o
   9   7   5          7.53          0.50         2.58 o
  10   7   5        999.31        964.38        18.78 o
  11   7   5         38.73          7.25         7.04 o
  12   7   5        856.26        859.73        20.70 o
  13   7   5        362.38        325.25        12.18 o
  14   7   5          1.40          0.28         3.33 o
  15   7   5         37.16         21.45         3.43 o
 -14   8   5        222.18        270.42        26.84 o
 -13   8   5         77.16         89.25         5.25 o
 -12   8   5        371.60        466.83        16.96 o
 -11   8   5         93.66         79.34         6.28 o
 -10   8   5          0.19          2.36         7.21 o
  -9   8   5       1116.15       1013.06        19.66 o
  -8   8   5       3441.08       3273.60        55.15 o
  -7   8   5       2422.90       2275.69        37.07 o
  -6   8   5        342.74        221.80        10.24 o
  -5   8   5       1714.12       1917.04        28.10 o
  -4   8   5         37.66          9.41         2.67 o
  -3   8   5       4315.58       5048.55        73.43 o
  -2   8   5       1532.36       1273.79        30.58 o
  -1   8   5        125.97        120.84        10.39 o
   0   8   5       6827.51       7211.33       107.33 o
   1   8   5       2355.18       2373.08        48.99 o
   2   8   5        216.87        233.79        11.99 o
   3   8   5       1223.11       1375.25        22.09 o
   4   8   5       1998.20       2241.60        35.15 o
   5   8   5       2974.39       2833.60        35.26 o
   6   8   5         79.85         86.39         4.33 o
   7   8   5       2176.64       1913.18        28.14 o
   8   8   5        195.56        167.65         6.14 o
   9   8   5        130.05        118.52         6.80 o
  10   8   5       1123.28        983.60        19.09 o
  11   8   5        104.58        125.94         7.20 o
  12   8   5          9.97         23.26         4.00 o
  13   8   5         38.05         32.19         5.09 o
  14   8   5         50.48         60.17         5.64 o
  15   8   5        112.24        134.12         7.23 o
 -13   9   5         59.65         34.79         2.45 o
 -12   9   5         49.28         32.53         2.76 o
 -11   9   5         53.91         27.09         2.88 o
 -10   9   5         68.58         69.16         3.87 o
  -9   9   5        282.96        215.63         9.42 o
  -8   9   5         78.78         33.90         6.44 o
  -7   9   5        109.72        106.62         7.23 o
  -6   9   5       3862.82       3698.27        57.19 o
  -5   9   5       1122.27        923.57        15.16 o
  -4   9   5        260.89        236.42         7.20 o
  -3   9   5       1708.68       1634.20        26.01 o
  -2   9   5        203.52        189.76         6.28 o
  -1   9   5         12.43         96.00         4.91 o
   0   9   5        440.27        461.68        18.77 o
   1   9   5        581.47        732.51        14.79 o
   2   9   5       1136.17       1102.39        19.00 o
   3   9   5        196.62        146.69         6.39 o
   4   9   5        683.10        990.29        15.55 o
   5   9   5        182.03        183.41         8.18 o
   6   9   5        840.47        709.93        13.61 o
   7   9   5       4158.17       4334.28        63.93 o
   8   9   5        487.59        513.90        11.18 o
   9   9   5         15.11         18.19         3.59 o
  10   9   5        262.48        253.50         8.83 o
  11   9   5         63.08         59.16         4.75 o
  12   9   5          0.01         -0.48         3.96 o
  13   9   5        129.02        140.17        10.93 o
  14   9   5         23.10         24.48         3.43 o
 -13  10   5         12.96          0.34         2.77 o
 -12  10   5         37.45         21.93         2.34 o
 -11  10   5        239.32        277.53        15.24 o
 -10  10   5          9.25          4.26         2.60 o
  -9  10   5        701.88        642.94        15.84 o
  -8  10   5         21.91         24.00         4.73 o
  -7  10   5         82.21         98.95         6.89 o
  -6  10   5        180.51        147.89         9.39 o
  -5  10   5        152.18        144.41         8.58 o
  -4  10   5        225.50        158.34         5.82 o
  -3  10   5         21.13          2.31         2.41 o
  -2  10   5       3167.75       2782.63        37.69 o
  -1  10   5       1009.46        800.48        18.09 o
   0  10   5       2165.62       2136.31        30.77 o
   1  10   5        158.65        158.00         6.62 o
   2  10   5         49.11         49.34         4.00 o
   3  10   5        530.54        405.74         8.60 o
   4  10   5       3758.01       3838.64        54.08 o
   5  10   5       4669.68       4055.18        60.62 o
   6  10   5          7.67         16.35         3.17 o
   7  10   5        306.36        334.17         9.24 o
   8  10   5        111.21         96.23         5.36 o
   9  10   5        123.65         95.66         5.57 o
  10  10   5        387.97        395.83        11.68 o
  11  10   5          0.78          0.46         3.16 o
  12  10   5        181.70        198.80         8.09 o
  13  10   5        523.52        499.83        16.07 o
 -12  11   5          7.79          2.58         1.63 o
 -11  11   5          7.88          8.93         1.75 o
 -10  11   5         97.53         97.11         7.24 o
  -9  11   5        111.75         87.12         4.65 o
  -8  11   5       1327.70       1281.46        27.88 o
  -7  11   5         13.42         23.51         6.89 o
  -6  11   5          0.86          4.09         6.68 o
  -5  11   5          2.56          3.48         3.26 o
  -4  11   5        313.51        283.32         7.86 o
  -3  11   5         95.81         71.28         4.79 o
  -2  11   5        351.37        346.98        12.50 o
  -1  11   5       3364.37       3144.42        50.05 o
   0  11   5        994.81        914.92        15.53 o
   1  11   5          8.33         23.57         4.39 o
   2  11   5          2.28          7.30         5.27 o
   3  11   5        339.50        396.30         9.93 o
   4  11   5        311.31        313.34         7.62 o
   5  11   5        717.08        782.07        15.12 o
   6  11   5        977.21        960.01        18.36 o
   7  11   5        397.92        418.93        10.56 o
   8  11   5          7.53         30.96         3.58 o
   9  11   5        124.29        105.09         6.82 o
  10  11   5        217.04        172.72         7.74 o
  11  11   5         11.59         20.93         3.77 o
  12  11   5          0.01          0.71         3.01 o
  13  11   5         50.33         49.70         4.27 o
 -11  12   5         11.55          6.99         1.81 o
 -10  12   5          0.04         -1.78         1.89 o
  -9  12   5          3.24          7.85         3.72 o
  -8  12   5        201.18        216.16         7.90 o
  -7  12   5         26.01          9.36         3.53 o
  -6  12   5          6.22         14.57         4.04 o
  -5  12   5        313.14        298.09        11.40 o
  -4  12   5        394.47        352.37         8.99 o
  -3  12   5        402.04        462.07        12.31 o
  -2  12   5          1.39          4.22         2.96 o
  -1  12   5        221.11        230.62         8.30 o
   0  12   5        253.77        230.77         8.30 o
   1  12   5       5054.66       4697.13        77.53 o
   2  12   5       1912.33       1909.80        31.86 o
   3  12   5        493.44        527.90        11.93 o
   4  12   5        824.71        793.48        17.30 o
   5  12   5         24.41         17.48         3.62 o
   6  12   5       1105.18        968.25        19.93 o
   7  12   5        149.64        134.56         6.71 o
   8  12   5        253.15        260.65         8.30 o
   9  12   5        168.45        272.05         8.55 o
  10  12   5         89.62        105.07         6.25 o
  11  12   5        111.28        123.75         7.17 o
  12  12   5         43.83         35.29         3.49 o
 -10  13   5          7.35          6.65         1.88 o
  -9  13   5          1.34          1.09         1.84 o
  -8  13   5         59.35         50.23         6.00 o
  -7  13   5        576.09        594.97        25.62 o
  -6  13   5         26.40         15.36         3.04 o
  -5  13   5        406.76        381.44        14.53 o
  -4  13   5        199.17        248.09         7.78 o
  -3  13   5         17.36         12.85         4.31 o
  -2  13   5        341.73        312.99        10.68 o
  -1  13   5       1126.50       1178.83        24.75 o
   0  13   5        120.52         79.58         5.35 o
   1  13   5        140.59        195.11         8.40 o
   2  13   5        109.31        101.31         7.02 o
   3  13   5        107.82         98.19         5.46 o
   4  13   5        558.30        581.75        14.82 o
   5  13   5        332.89        342.21         9.87 o
   6  13   5         85.32         76.07         5.90 o
   7  13   5       1071.44       1264.07        32.42 o
   8  13   5         56.84         71.38         5.90 o
   9  13   5         23.89         28.78         3.95 o
  10  13   5         84.76         79.29         8.69 o
  11  13   5         49.87         36.46         6.20 o
  -9  14   5         23.97         15.19         1.69 o
  -8  14   5         28.66         34.76         3.30 o
  -7  14   5        603.71        666.49        16.83 o
  -6  14   5        223.04        216.68         7.58 o
  -5  14   5          2.61          8.11         4.41 o
  -4  14   5         47.27         30.09         3.65 o
  -3  14   5         23.97         12.60         3.31 o
  -2  14   5        624.77        731.81        14.11 o
  -1  14   5        548.95        587.19        12.63 o
   0  14   5          0.35          2.49         5.05 o
   1  14   5        140.36        164.96         6.90 o
   2  14   5       1140.87       1110.54        25.61 o
   3  14   5        100.18         63.25         5.77 o
   4  14   5        508.41        553.97        23.70 o
   5  14   5         14.94          5.82         5.42 o
   6  14   5        306.45        324.03        11.78 o
   7  14   5         36.69         40.20         4.49 o
   8  14   5         42.13         44.43         5.60 o
   9  14   5        174.19        186.22         7.90 o
  10  14   5         14.97         19.24         4.45 o
  -7  15   5         15.35         17.39         3.09 o
  -6  15   5          4.83          8.02         3.18 o
  -5  15   5         67.61         85.17         4.29 o
  -4  15   5         21.85         24.83         6.63 o
  -3  15   5        103.63         87.87        10.08 o
  -2  15   5         54.09         44.00         5.20 o
  -1  15   5        434.44        473.16        12.31 o
   0  15   5        361.33        326.82         8.83 o
   1  15   5         77.28         84.64         5.35 o
   2  15   5        310.48        288.88         9.35 o
   3  15   5         80.90        110.03         6.74 o
   4  15   5         22.70         11.95         6.40 o
   5  15   5         94.13        108.02         6.92 o
   6  15   5          4.74          1.15         3.81 o
   7  15   5        147.78        139.30        21.80 o
   8  15   5         89.92         98.03        15.13 o
  -5  16   5         14.09         20.79         3.24 o
  -4  16   5        151.27        183.68        13.06 o
  -3  16   5         61.51         54.14         6.59 o
  -2  16   5        129.38        154.15         9.74 o
  -1  16   5         39.78         26.25         2.55 o
   0  16   5          2.74          3.26         2.29 o
   1  16   5        379.27        390.35        11.27 o
   2  16   5        274.86        253.93         7.16 o
   3  16   5         19.68         31.26         2.58 o
   4  16   5          0.73          2.78         2.61 o
   5  16   5          4.32         11.96         2.67 o
   6  16   5          3.68          1.13         2.23 o
  -2  17   5        104.92        287.87        15.48 o
  -1  17   5        195.52        223.60        30.00 o
   0  17   5          9.13          9.99         4.27 o
   2  17   5         25.36         23.14         3.28 o
   3  17   5         61.62         64.04        10.19 o
  -3 -16   6         17.21         21.84         2.40 o
  -2 -16   6        506.23        525.89        19.22 o
  -1 -16   6        483.44        542.48        16.40 o
   0 -16   6        197.74        176.02        11.84 o
   1 -16   6          1.27         -2.36         2.43 o
   2 -16   6         28.67         11.80         2.71 o
   3 -16   6          0.15          1.62         2.48 o
   4 -16   6        274.08        305.53         8.71 o
   5 -16   6          4.23         17.82         3.96 o
  -6 -15   6         46.86         35.54         2.94 o
  -5 -15   6         38.09         28.09         2.32 o
  -4 -15   6          7.07         11.80         2.50 o
  -3 -15   6         26.65         22.89         2.44 o
  -2 -15   6        494.84        556.85        15.47 o
  -1 -15   6        227.82        196.59         5.65 o
   0 -15   6        152.02        110.12         4.80 o
   1 -15   6        564.18        627.90        13.19 o
   2 -15   6          9.46          7.38         2.00 o
   3 -15   6        105.16        143.43         4.64 o
   4 -15   6        154.22         84.73         4.54 o
   5 -15   6          4.73         -0.83         1.88 o
   6 -15   6         31.31         13.03         3.03 o
   7 -15   6         15.50         13.51         2.24 o
  -8 -14   6        494.94        540.60        30.85 o
  -7 -14   6         44.07         44.04         3.75 o
  -6 -14   6        100.48         95.80         5.36 o
  -5 -14   6        544.12        646.06        20.12 o
  -4 -14   6        146.86        174.66         7.29 o
  -3 -14   6         42.69         17.75         2.92 o
  -2 -14   6        908.42       1017.98        18.43 o
  -1 -14   6        131.10        103.92         4.91 o
   0 -14   6        315.09        389.89         9.91 o
   1 -14   6          0.92         -1.28         2.08 o
   2 -14   6         89.11        122.60         4.85 o
   3 -14   6        405.88        413.26         8.74 o
   4 -14   6        238.16        200.72         6.74 o
   5 -14   6          0.05          6.19         2.31 o
   6 -14   6        224.63        234.06         7.29 o
   7 -14   6          9.78          1.64         1.83 o
   8 -14   6         78.46         39.42         3.41 o
   9 -14   6        111.65         92.53         5.41 o
  -9 -13   6          3.39          0.96         2.89 o
  -8 -13   6        610.36        646.59        19.85 o
  -7 -13   6         20.37         34.19         3.55 o
  -6 -13   6        433.68        473.49        13.25 o
  -5 -13   6        458.71        503.54        13.49 o
  -4 -13   6        594.72        543.66        12.27 o
  -3 -13   6        117.02        143.46         5.93 o
  -2 -13   6        346.09        466.85        11.51 o
  -1 -13   6        223.58        300.22         9.13 o
   0 -13   6        437.24        502.29        10.31 o
   1 -13   6         43.88         53.06         3.60 o
   2 -13   6         58.49         70.23         3.69 o
   3 -13   6       1883.44       1980.31        28.38 o
   4 -13   6        832.90        774.25        12.78 o
   5 -13   6         62.43         73.06         3.27 o
   6 -13   6         36.89         12.79         2.37 o
   7 -13   6         66.29         58.20         3.87 o
   8 -13   6          8.73          4.10         2.73 o
   9 -13   6        391.76        402.23        10.12 o
  10 -13   6        305.68        346.30         8.13 o
 -10 -12   6        176.44        150.20        10.76 o
  -9 -12   6        150.78        141.88         6.43 o
  -8 -12   6         18.39         37.37         4.09 o
  -7 -12   6        107.95         92.83         5.92 o
  -6 -12   6        659.83        720.54        18.18 o
  -5 -12   6         21.62         40.47         4.01 o
  -4 -12   6        700.59        599.52        12.94 o
  -3 -12   6        123.31        108.46         6.67 o
  -2 -12   6       1035.56        933.59        17.20 o
  -1 -12   6       1123.19       1249.86        21.19 o
   0 -12   6        796.87        730.74        13.96 o
   1 -12   6        876.60        718.10        12.09 o
   2 -12   6        664.58        725.53        11.87 o
   3 -12   6       2213.66       2192.64        31.17 o
   4 -12   6         55.69         40.71         8.35 o
   5 -12   6         59.14         16.76         2.57 o
   6 -12   6        681.56        738.19        13.75 o
   7 -12   6         28.11         52.41         3.84 o
   8 -12   6         27.34         16.65         2.48 o
   9 -12   6        179.94        204.71         6.86 o
  10 -12   6        514.13        541.68        11.34 o
  11 -12   6        108.29        112.13         4.60 o
 -11 -11   6          1.77         11.49         3.25 o
 -10 -11   6         16.94         12.06         3.83 o
  -9 -11   6        187.21        206.75        17.08 o
  -8 -11   6         62.82         73.58         6.20 o
  -7 -11   6       1116.41       1205.55        30.48 o
  -6 -11   6        415.79        383.90        11.45 o
  -5 -11   6        365.72        350.38        11.38 o
  -4 -11   6        409.46        277.50         8.69 o
  -3 -11   6        344.34        500.81        10.90 o
  -2 -11   6         96.54         81.98         4.18 o
  -1 -11   6        235.57        181.46         6.34 o
   0 -11   6        464.83        626.08        12.99 o
   1 -11   6        100.37        101.79         5.71 o
   2 -11   6       1973.09       1704.64        24.40 o
   3 -11   6        405.18        356.75         8.45 o
   4 -11   6        150.88        160.43         5.88 o
   5 -11   6          0.04         -4.92         5.70 o
   6 -11   6       3696.77       4131.06        58.18 o
   7 -11   6        415.29        475.18        10.50 o
   8 -11   6          5.50         -0.77         2.57 o
   9 -11   6       2292.72       2209.99        35.77 o
  10 -11   6         19.83         32.71         2.93 o
  11 -11   6         41.06         23.47         2.36 o
  12 -11   6          8.11         16.96         2.34 o
 -12 -10   6        420.05        399.63        15.98 o
 -11 -10   6         52.18         27.06         8.35 o
 -10 -10   6        107.34        123.54        12.67 o
  -9 -10   6          8.65          8.36         4.35 o
  -8 -10   6         22.03         21.23         4.66 o
  -7 -10   6         50.91         48.64         4.56 o
  -6 -10   6        196.59        217.04         7.98 o
  -5 -10   6        388.65        379.95         9.09 o
  -4 -10   6        355.72        314.47         8.18 o
  -3 -10   6       1013.85       1115.32        19.32 o
  -2 -10   6        845.41        978.27        17.33 o
  -1 -10   6       1113.75        987.37        19.18 o
   0 -10   6       1041.65       1264.83        20.98 o
   1 -10   6        840.18        707.70        14.81 o
   2 -10   6         51.89         29.59         9.76 o
   3 -10   6        629.96        608.95        11.72 o
   4 -10   6        947.44        956.60        16.97 o
   5 -10   6         23.10         35.33         3.13 o
   6 -10   6       1339.72       1447.30        23.47 o
   7 -10   6        201.56        292.01        12.48 o
   8 -10   6         60.70         78.90        10.85 o
   9 -10   6        827.22        780.68        12.86 o
  10 -10   6          1.22          1.36         2.35 o
  11 -10   6         28.79         35.02         2.52 o
  12 -10   6         91.01        129.25         4.92 o
  13 -10   6         18.52         19.84         3.08 o
 -13  -9   6         23.48         19.30         3.43 o
 -12  -9   6        359.87        411.34        18.10 o
 -11  -9   6        568.65        661.37        43.19 o
 -10  -9   6         19.76         14.28         4.84 o
  -9  -9   6         11.91          9.09         4.08 o
  -8  -9   6        481.94        472.58        13.73 o
  -7  -9   6        225.21        229.72         9.49 o
  -6  -9   6        414.35        408.86         9.28 o
  -5  -9   6        641.55        579.97        12.68 o
  -4  -9   6        689.64        509.84        11.22 o
  -3  -9   6        457.49        685.43        12.64 o
  -2  -9   6        488.99        503.42        10.51 o
  -1  -9   6       1224.74       1188.75        18.71 o
   0  -9   6       3305.32       3074.03        48.04 o
   1  -9   6          8.80         11.87         5.03 o
   2  -9   6          1.34          5.69         6.04 o
   3  -9   6          6.32          8.84         4.84 o
   4  -9   6         52.98         61.04         3.54 o
   5  -9   6         74.82         82.26         4.71 o
   6  -9   6        632.90        675.65        13.26 o
   7  -9   6        241.47        206.16         7.30 o
   8  -9   6        210.24        164.58         5.47 o
   9  -9   6       1395.65       1552.04        25.51 o
  10  -9   6         75.71         67.03         3.49 o
  11  -9   6         58.60         68.92         3.62 o
  12  -9   6         25.13         14.93         2.43 o
  13  -9   6          0.34          1.32         1.79 o
  14  -9   6         30.51         25.18         3.22 o
 -13  -8   6          0.06          5.58         4.72 o
 -12  -8   6         75.08         56.61         6.59 o
 -11  -8   6        140.56        127.83         9.74 o
 -10  -8   6        390.80        378.63        16.51 o
  -9  -8   6          8.13         21.22         3.95 o
  -8  -8   6        725.69        584.36        19.50 o
  -7  -8   6        903.25        957.89        17.98 o
  -6  -8   6        239.83        295.42         8.10 o
  -5  -8   6          4.40          3.68         2.73 o
  -4  -8   6        269.20        344.47         8.02 o
  -3  -8   6        502.61        471.69        13.49 o
  -2  -8   6       2278.58       2528.14        39.85 o
  -1  -8   6       1709.25       1577.22        29.41 o
   0  -8   6        274.03        417.69        12.06 o
   1  -8   6         57.07         96.28         6.29 o
   2  -8   6        562.47        512.24        16.68 o
   3  -8   6        321.35        384.85        10.20 o
   4  -8   6       1102.29       1222.70        20.24 o
   5  -8   6       1444.09       1261.88        20.99 o
   6  -8   6       4000.62       4200.73        61.12 o
   7  -8   6        407.94        479.30        11.13 o
   8  -8   6        327.32        246.96         6.61 o
   9  -8   6       2309.59       2023.30        28.41 o
  10  -8   6        146.91        151.50         6.81 o
  11  -8   6        671.72        730.73        12.81 o
  12  -8   6         23.25         22.42         2.58 o
  13  -8   6        379.24        414.95        10.03 o
  14  -8   6          1.56         -2.00         2.31 o
 -14  -7   6        154.48        157.70         9.44 o
 -13  -7   6          0.07          4.95         3.72 o
 -12  -7   6         26.79         20.18         4.40 o
 -11  -7   6         26.09         33.90         4.38 o
 -10  -7   6        305.32        326.55         9.13 o
  -9  -7   6         51.75         35.79         3.91 o
  -8  -7   6       1456.98       1643.25        26.44 o
  -7  -7   6       1419.40       1286.05        21.13 o
  -6  -7   6       1013.02       1021.50        19.21 o
  -5  -7   6        689.79        869.94        16.02 o
  -4  -7   6         12.92         49.26         3.53 o
  -3  -7   6        164.21        110.87         7.21 o
  -2  -7   6       1078.45       1026.24        40.80 o
  -1  -7   6        363.71        242.12        15.71 o
   0  -7   6       6423.03       6107.38       118.29 o
   1  -7   6          0.26         -6.76         8.90 o
   2  -7   6       1376.88       1407.89        31.27 o
   3  -7   6       1631.71       1793.99        43.17 o
   4  -7   6          4.41         25.49         7.05 o
   5  -7   6        139.73        161.72         8.76 o
   6  -7   6          8.11         35.07         3.63 o
   7  -7   6         20.01          5.21         2.70 o
   8  -7   6         20.62          5.10         4.77 o
   9  -7   6        315.87        349.96         7.03 o
  10  -7   6       1181.69       1008.96        15.65 o
  11  -7   6         13.19         13.79         2.24 o
  12  -7   6        317.41        359.13         7.79 o
  13  -7   6         79.57         65.03         4.00 o
  14  -7   6        271.50        297.06         7.40 o
  15  -7   6        308.04        322.75        19.60 o
 -14  -6   6         16.59          8.24         3.28 o
 -13  -6   6         17.23         25.43         4.31 o
 -12  -6   6         10.62          8.96         4.23 o
 -11  -6   6        996.64        955.01        22.88 o
 -10  -6   6         24.77         23.41         4.58 o
  -9  -6   6       1104.12        972.26        18.77 o
  -8  -6   6         54.91         62.17         4.20 o
  -7  -6   6        319.22        241.27         7.10 o
  -6  -6   6       1039.41       1271.26        20.26 o
  -5  -6   6          3.50          4.54         3.10 o
  -4  -6   6        397.66        393.66        11.29 o
  -3  -6   6         79.15         75.97         8.67 o
  -2  -6   6        717.86        575.83        14.81 o
  -1  -6   6        102.54        167.87        11.38 o
   0  -6   6       4997.24       4684.71        84.72 o
   1  -6   6        201.30        313.50        12.42 o
   2  -6   6         50.14         69.05         7.75 o
   3  -6   6       1038.10       1618.69        32.57 o
   4  -6   6         50.10         27.25        10.20 o
   5  -6   6        154.58        244.35        14.74 o
   6  -6   6         33.98         49.97         6.55 o
   7  -6   6       2282.25       2365.28        35.82 o
   8  -6   6       2714.04       2824.94        44.56 o
   9  -6   6        757.81        789.45        13.73 o
  10  -6   6         29.27          9.21         2.98 o
  11  -6   6        178.02        224.93         5.71 o
  12  -6   6         59.18        109.78         3.83 o
  13  -6   6        666.51        864.72        17.44 o
  14  -6   6         52.28         50.30         3.27 o
  15  -6   6        148.30        141.31         5.90 o
 -14  -5   6        200.12        227.61        10.31 o
 -13  -5   6        245.12        182.77         8.79 o
 -12  -5   6        166.92        149.43         7.75 o
 -11  -5   6        101.28        119.90         6.53 o
 -10  -5   6         19.70         46.11         4.55 o
  -9  -5   6       1015.74       1107.76        19.81 o
  -8  -5   6        836.22        855.41        21.15 o
  -7  -5   6        374.68        312.34         9.72 o
  -6  -5   6        612.30        687.60        12.78 o
  -5  -5   6       2345.93       2320.08        35.66 o
  -4  -5   6       1801.16       1844.26        46.02 o
  -3  -5   6        600.34        466.50        18.31 o
  -2  -5   6       6314.89       5911.66        91.47 o
  -1  -5   6        738.43        930.03        20.17 o
   0  -5   6        190.24        131.85         8.76 o
   1  -5   6        277.76        370.19        12.52 o
   2  -5   6        322.65        346.98        12.38 o
   3  -5   6       5961.20       5581.03        91.48 o
   4  -5   6      15858.41      17163.42       269.34 o
   5  -5   6       1653.95       1594.46        50.52 o
   6  -5   6       1219.39       1336.17        35.34 o
   7  -5   6        999.10       1076.79        19.65 o
   8  -5   6        209.35        223.90         8.81 o
   9  -5   6         87.51        144.87         5.31 o
  10  -5   6        759.26        770.76        16.75 o
  11  -5   6        151.91        174.91         6.47 o
  12  -5   6       1910.84       2141.10        32.53 o
  13  -5   6        284.08        232.76         5.92 o
  14  -5   6        106.04         93.38         3.81 o
  15  -5   6        199.95        147.67         5.85 o
  16  -5   6        234.24        234.12         9.81 o
 -15  -4   6         81.60        104.38         6.89 o
 -14  -4   6         18.12         13.13         3.69 o
 -13  -4   6         13.45         29.25         5.44 o
 -12  -4   6        357.14        364.78        12.15 o
 -11  -4   6         44.75         48.07         6.65 o
 -10  -4   6        400.03        452.69        13.80 o
  -9  -4   6       1110.74       1142.43        20.18 o
  -8  -4   6       3748.93       3912.39        53.15 o
  -7  -4   6       1402.61       1186.35        19.16 o
  -6  -4   6        196.81        208.84         7.84 o
  -5  -4   6       7062.40       7096.43       105.67 o
  -4  -4   6        111.20         51.95         7.65 o
  -3  -4   6        658.79        633.82        17.66 o
  -2  -4   6          7.65          8.98         5.75 o
  -1  -4   6       4814.62       4870.11        75.49 o
   0  -4   6      20951.97      21469.88       302.11 o
   1  -4   6        381.12        438.46        10.97 o
   2  -4   6         21.19          9.78         4.94 o
   3  -4   6        729.20       1249.81        24.76 o
   4  -4   6      14406.04      15078.88       213.91 o
   5  -4   6       2940.77       3597.75        78.11 o
   6  -4   6       3492.73       3630.51        70.93 o
   7  -4   6        220.51        385.75        15.37 o
   8  -4   6        139.12        185.96         8.14 o
   9  -4   6       5653.96       5972.23        89.61 o
  10  -4   6       1178.75       1069.64        22.84 o
  11  -4   6       2572.07       2394.25        33.06 o
  12  -4   6        195.97        170.84         8.41 o
  13  -4   6       1460.72       1515.35        25.30 o
  14  -4   6          1.57         -0.91         3.24 o
  15  -4   6         71.51         80.33         5.00 o
  16  -4   6          3.64          4.99         3.01 o
 -15  -3   6         15.36         15.43         6.08 o
 -14  -3   6          3.50         -1.21         2.81 o
 -13  -3   6         83.20         84.94         8.38 o
 -12  -3   6        610.97        588.72        17.04 o
 -11  -3   6        345.51        386.11        10.40 o
 -10  -3   6       2733.48       2916.09        45.64 o
  -9  -3   6         38.75         26.66         5.98 o
  -8  -3   6        123.73        213.10         5.84 o
  -7  -3   6       1501.00       1301.56        23.68 o
  -6  -3   6          7.59          6.13         5.05 o
  -5  -3   6      12169.45      11582.50       153.31 o
  -4  -3   6       7391.85       7728.12       100.11 o
  -3  -3   6        332.22        434.27         9.35 o
  -2  -3   6       6397.46       6018.38        87.08 o
  -1  -3   6      11581.74      11795.75       167.59 o
   0  -3   6        672.99        859.26        15.38 o
   1  -3   6          1.36         11.78         4.64 o
   2  -3   6      13353.70      13555.37       316.58 o
   3  -3   6        284.17        136.40         6.89 o
   4  -3   6        968.16       1400.05        30.73 o
   5  -3   6          2.53         23.15         6.48 o
   6  -3   6       7962.93       8555.46       138.20 o
   7  -3   6         54.59          9.12        23.05 o
   8  -3   6          9.20         10.87         3.11 o
   9  -3   6       2402.10       2299.75        34.50 o
  10  -3   6        728.34        720.26        11.87 o
  11  -3   6        330.17        347.59         7.03 o
  12  -3   6         26.35         28.89         3.52 o
  13  -3   6        403.32        429.77        14.44 o
  14  -3   6         63.60         71.45         3.44 o
  15  -3   6         68.55         21.48         2.77 o
  16  -3   6         78.98         56.46         3.40 o
 -15  -2   6        197.19        230.58         9.13 o
 -14  -2   6        185.23        202.41         8.44 o
 -13  -2   6        259.04        301.46        11.41 o
 -12  -2   6        110.12        143.67         8.22 o
 -11  -2   6        671.55        631.39        21.35 o
 -10  -2   6        851.98        775.70        14.40 o
  -9  -2   6         29.97         25.36         2.79 o
  -8  -2   6        970.41        892.93        18.62 o
  -7  -2   6       2983.19       2688.16        37.25 o
  -6  -2   6        224.13        296.51        16.36 o
  -5  -2   6         16.03         78.31         5.44 o
  -4  -2   6       3594.62       3761.33        55.54 o
  -3  -2   6       4342.02       3909.05        52.71 o
  -2  -2   6         24.34          4.73         2.93 o
  -1  -2   6      32197.45      31439.20       459.74 o
   0  -2   6        325.41         46.15         4.21 o
   1  -2   6       1849.29       1301.99        35.79 o
   2  -2   6       3824.11       4129.48       140.00 o
   3  -2   6      11835.16      13368.31       237.18 o
   4  -2   6       2134.22       1547.86        25.78 o
   5  -2   6       9887.02      10767.85       162.02 o
   6  -2   6        171.64        295.49        13.55 o
   7  -2   6       2804.29       3551.47        58.87 o
   8  -2   6         29.02         57.29        13.40 o
   9  -2   6       1964.64       2155.24        39.15 o
  10  -2   6        154.97         80.70         3.24 o
  11  -2   6        370.58        439.71         8.78 o
  12  -2   6        417.49        341.31         7.72 o
  13  -2   6         66.79         54.65         4.41 o
  14  -2   6        532.97        575.83        12.90 o
  15  -2   6       1118.39       1131.19        23.87 o
  16  -2   6         38.28         38.75         5.18 o
 -15  -1   6        190.27        197.34        10.60 o
 -14  -1   6        538.16        496.82        14.83 o
 -13  -1   6          3.94          7.71         3.54 o
 -12  -1   6          8.50          1.71         5.15 o
 -11  -1   6        183.32        232.04         7.87 o
 -10  -1   6        371.80        435.15         9.94 o
  -9  -1   6          9.45         16.95         4.14 o
  -8  -1   6         21.70         27.78         3.80 o
  -7  -1   6         95.42         88.03         4.51 o
  -6  -1   6        471.74        457.55        11.92 o
  -5  -1   6       8143.08       8696.76       107.32 o
  -4  -1   6       5043.90       4547.40        67.26 o
  -3  -1   6        888.29        944.13        16.29 o
  -2  -1   6       5612.82       4485.82        65.73 o
  -1  -1   6        652.46       1573.81        26.65 o
   0  -1   6        270.67          8.15         2.06 o
   1  -1   6        240.08         93.41         7.11 o
   2  -1   6          2.17         34.28         6.94 o
   3  -1   6       2603.23       1783.88        34.74 o
   4  -1   6         58.66          2.44         4.97 o
   5  -1   6         66.76        169.81         6.16 o
   6  -1   6        553.45        581.52        12.84 o
   7  -1   6       1777.93       1528.77        29.33 o
   8  -1   6        137.22        105.05         8.71 o
   9  -1   6       4404.85       4726.64        56.59 o
  10  -1   6       1788.06       1670.29        24.14 o
  11  -1   6       1515.55       1260.49        20.29 o
  12  -1   6         36.20         27.61         3.32 o
  13  -1   6          9.32          4.00         3.15 o
  14  -1   6         55.25         59.70         7.11 o
  15  -1   6        429.04        391.97        12.41 o
  16  -1   6          3.34          1.26         2.53 o
 -15   0   6         28.48         31.73         3.78 o
 -14   0   6         11.17          9.76         3.57 o
 -13   0   6        340.30        381.60        12.56 o
 -12   0   6         28.03         22.03         4.76 o
 -11   0   6         16.08          2.73         8.17 o
 -10   0   6        277.42        315.86         8.60 o
  -9   0   6         65.26         84.51         6.78 o
  -8   0   6         43.07         38.33         3.46 o
  -7   0   6       8563.76       8889.56       112.15 o
  -6   0   6        704.33        669.74        14.22 o
  -5   0   6       1467.83       1688.55        30.60 o
  -4   0   6        847.02       1161.60        36.01 o
  -3   0   6      13422.55      12648.17       158.33 o
  -2   0   6      10058.80       9695.95       126.29 o
  -1   0   6        177.92        779.60        13.94 o
   0   0   6      97404.69      91507.35      1406.56 o
   1   0   6      29070.66      24836.61       363.35 o
   2   0   6      46539.12      47863.97       737.07 o
   3   0   6      17608.79      20075.12       304.45 o
   4   0   6       3376.76       4562.44        74.58 o
   5   0   6         12.13          1.19         4.30 o
   6   0   6      17969.71      16875.17       237.79 o
   7   0   6       1545.68       1316.00        22.58 o
   8   0   6       1114.50       1335.15        27.64 o
   9   0   6        258.23        296.27         8.86 o
  10   0   6        462.61        306.00         6.60 o
  11   0   6        167.26        236.75         7.36 o
  12   0   6        184.34        167.72         5.83 o
  13   0   6          0.22         -4.92         8.52 o
  14   0   6         18.65         24.50         3.26 o
  15   0   6          4.94          3.78         4.70 o
  16   0   6          0.07          0.74         2.30 o
  17   0   6         11.30          7.76         2.87 o
 -15   1   6          0.75          4.26         3.73 o
 -14   1   6        111.16        134.17        11.74 o
 -13   1   6       1041.92       1028.27        25.54 o
 -12   1   6        121.97        134.72         7.38 o
 -11   1   6        183.87        116.53         7.23 o
 -10   1   6        752.12        822.70        15.88 o
  -9   1   6         57.85         81.49         3.92 o
  -8   1   6          4.68         15.65         9.27 o
  -7   1   6        747.87        462.69        15.02 o
  -6   1   6       2792.31       2961.20        46.14 o
  -5   1   6       2498.66       3219.55        44.17 o
  -4   1   6        127.40         11.74         6.80 o
  -3   1   6       9394.70       8960.10       128.02 o
  -2   1   6      20984.66      18700.60       232.82 o
  -1   1   6       1589.82       1278.38        20.92 o
   0   1   6     103419.72     102990.74      1795.42 o
   1   1   6       7652.81       6146.65        83.96 o
   2   1   6       3421.35       2814.00        44.29 o
   3   1   6          0.86         96.71         6.22 o
   4   1   6       1163.34       1057.75        18.43 o
   5   1   6        258.66        375.98         8.49 o
   6   1   6       4672.50       4142.05        58.44 o
   7   1   6       3039.24       3357.12        57.21 o
   8   1   6       3100.92       3135.41        47.02 o
   9   1   6         22.77         45.98         5.44 o
  10   1   6        250.69        192.76         6.79 o
  11   1   6         66.73         50.34         3.21 o
  12   1   6         32.64         46.16         3.50 o
  13   1   6        477.78        481.32        18.73 o
  14   1   6          0.60          7.22         3.32 o
  15   1   6         41.80         35.13         6.49 o
  16   1   6          0.00         -0.19         2.36 o
 -15   2   6        106.84         86.27         7.92 o
 -14   2   6         29.59         17.34         3.69 o
 -13   2   6        154.05        139.37         6.41 o
 -12   2   6        105.48        129.12         6.51 o
 -11   2   6          0.06         -1.25         5.06 o
 -10   2   6         14.24          5.19         4.46 o
  -9   2   6        277.83        243.71         9.19 o
  -8   2   6        209.00        296.71         9.53 o
  -7   2   6        901.99       1084.18        23.96 o
  -6   2   6       2009.83       1422.15        32.32 o
  -5   2   6        204.70        337.64        14.56 o
  -4   2   6         37.32        107.01         7.06 o
  -3   2   6      11631.42      11280.67       148.47 o
  -2   2   6       8028.74       7935.09       108.82 o
  -1   2   6      12620.04      12235.74       181.71 o
   0   2   6       5667.82       6551.34        98.75 o
   1   2   6         68.10         93.10         5.73 o
   2   2   6       5448.83       5727.73        82.82 o
   3   2   6          5.81         49.76         2.91 o
   4   2   6         38.43        229.58        13.97 o
   5   2   6       2096.61       2189.42        31.18 o
   6   2   6      17476.00      17954.65       226.16 o
   7   2   6        722.68        893.28        17.78 o
   8   2   6       4841.97       4584.25        73.64 o
   9   2   6          2.88          1.96         3.72 o
  10   2   6        437.74        522.54        11.73 o
  11   2   6         48.10         36.75         3.01 o
  12   2   6        641.80        747.79        16.19 o
  13   2   6          8.55          0.33         5.82 o
  14   2   6        616.11        706.12        26.69 o
  15   2   6         13.16         16.43         4.72 o
  16   2   6         34.13         30.20         4.16 o
 -15   3   6         65.93         65.01         6.32 o
 -14   3   6         66.56         45.07         3.93 o
 -13   3   6        133.58        180.27         7.56 o
 -12   3   6        128.39         93.94         7.34 o
 -11   3   6        290.87        327.96        12.58 o
 -10   3   6       1462.06       1554.81        25.39 o
  -9   3   6        699.35        556.86        11.69 o
  -8   3   6        834.69        920.21        18.71 o
  -7   3   6        123.44        172.86         8.94 o
  -6   3   6       7792.94       6999.11       105.07 o
  -5   3   6       1616.96       1626.16        29.40 o
  -4   3   6         78.81         46.69         5.05 o
  -3   3   6       1062.23        833.44        15.94 o
  -2   3   6        819.12        418.69        10.71 o
  -1   3   6       8457.69       9027.61       135.54 o
   0   3   6        165.99         55.17         6.24 o
   1   3   6      14628.89      16211.59       251.76 o
   2   3   6       1666.67       1615.67        25.80 o
   3   3   6       4994.03       5468.23        76.36 o
   4   3   6       2339.64       2280.07        32.26 o
   5   3   6       2063.10       2182.23        34.96 o
   6   3   6       5219.77       5693.46        76.46 o
   7   3   6          0.41          6.40         5.69 o
   8   3   6        472.53        360.03        11.95 o
   9   3   6      13519.42      13521.19       183.56 o
  10   3   6         32.07         16.70         2.90 o
  11   3   6        144.30        117.98         5.53 o
  12   3   6         65.03         75.39         4.60 o
  13   3   6          7.07         22.90         3.96 o
  14   3   6         34.06         48.75         5.10 o
  15   3   6        334.79        353.74        15.80 o
  16   3   6         29.15         38.59         4.27 o
 -14   4   6         39.54         20.46         3.34 o
 -13   4   6         44.56         46.65         3.99 o
 -12   4   6        145.41        212.84        10.42 o
 -11   4   6         36.67         42.93         3.82 o
 -10   4   6         25.89         73.63         7.59 o
  -9   4   6          0.08         -2.53         3.79 o
  -8   4   6        228.54        175.77         7.42 o
  -7   4   6         56.40         45.56         4.73 o
  -6   4   6        462.99        381.79        26.46 o
  -5   4   6         54.35         54.18        10.05 o
  -4   4   6         84.10        144.76         8.94 o
  -3   4   6       2950.28       3324.18        71.51 o
  -2   4   6        972.74        932.34        23.38 o
  -1   4   6       1204.77       1630.06        29.81 o
   0   4   6      12307.48      12714.66       180.22 o
   1   4   6       5319.43       4798.32        71.88 o
   2   4   6         40.79          1.61         3.44 o
   3   4   6       1131.91       1132.68        19.49 o
   4   4   6       6194.65       5429.11        76.72 o
   5   4   6       1702.72       1827.53        30.82 o
   6   4   6       2062.48       1875.31        29.46 o
   7   4   6       2078.92       1651.39        26.99 o
   8   4   6        329.49        384.33        13.98 o
   9   4   6       3161.28       2811.06        38.36 o
  10   4   6        138.70        142.21         7.42 o
  11   4   6         17.80         14.42         2.97 o
  12   4   6          8.78          1.84         3.18 o
  13   4   6         18.39         30.30         4.37 o
  14   4   6       1630.55       1666.14        43.06 o
  15   4   6        187.41        229.81        11.03 o
  16   4   6         59.02         44.83         3.96 o
 -15   5   6          0.83         -0.44         2.31 o
 -14   5   6         13.10         20.40         3.25 o
 -13   5   6        211.54        238.87        14.19 o
 -12   5   6         26.21         13.13         2.99 o
 -11   5   6         67.26        116.52        10.85 o
 -10   5   6       2093.55       2152.15        37.04 o
  -9   5   6        701.13        688.43        13.77 o
  -8   5   6        652.48        673.12        12.27 o
  -7   5   6         23.46          0.78         3.06 o
  -6   5   6       1365.21       1391.41        24.05 o
  -5   5   6       2155.50       2250.10        42.18 o
  -4   5   6        368.10        470.23        17.59 o
  -3   5   6        809.49       1111.57        21.81 o
  -2   5   6       7513.42       8612.50       111.76 o
  -1   5   6       4415.37       3894.39        60.46 o
   0   5   6       5776.88       4701.79        73.41 o
   1   5   6       1344.76       1297.39        22.34 o
   2   5   6       8668.06       9141.95       132.56 o
   3   5   6      12659.40      12784.00       168.14 o
   4   5   6       1938.84       2302.95        36.27 o
   5   5   6        164.21        121.51         5.73 o
   6   5   6          5.67         45.51        16.76 o
   7   5   6       2075.04       2218.49        31.48 o
   8   5   6        480.95        658.63        13.00 o
   9   5   6       1760.19       1756.08        25.84 o
  10   5   6        190.07        173.37         6.43 o
  11   5   6          0.81          3.11         3.69 o
  12   5   6       1025.71       1101.92        28.47 o
  13   5   6       1653.11       1501.63        32.89 o
  14   5   6        132.71        138.05         8.97 o
  15   5   6         65.62         49.07         6.94 o
  16   5   6          8.53          7.59         2.90 o
 -14   6   6          0.02          0.39         2.49 o
 -13   6   6         55.18        140.51        11.19 o
 -12   6   6        536.80        605.81        16.66 o
 -11   6   6        688.07        588.67        22.39 o
 -10   6   6          8.76          7.54         4.31 o
  -9   6   6         57.24         63.12         4.46 o
  -8   6   6        529.04        459.05        18.78 o
  -7   6   6       2502.65       2452.32        43.75 o
  -6   6   6       2131.18       1988.95        31.02 o
  -5   6   6         10.75         32.85         5.75 o
  -4   6   6        184.67        192.81        10.78 o
  -3   6   6         16.51         21.77        12.00 o
  -2   6   6       7365.33       7691.73       109.69 o
  -1   6   6      10967.46      11769.85       164.56 o
   0   6   6        821.97       1277.42        24.96 o
   1   6   6       6547.68       6912.19       103.02 o
   2   6   6       7827.87       7300.93       101.42 o
   3   6   6        136.71         91.72        17.95 o
   4   6   6        893.09        771.29        18.95 o
   5   6   6       7362.91       7611.71       113.97 o
   6   6   6        105.07         80.60         4.10 o
   7   6   6         45.82         47.92         5.94 o
   8   6   6        305.43        191.94         6.99 o
   9   6   6       1369.43       1446.16        28.28 o
  10   6   6         82.28        115.76         6.27 o
  11   6   6        128.53        245.45         8.59 o
  12   6   6        205.43        162.30         8.07 o
  13   6   6        184.75        207.02         9.30 o
  14   6   6        294.35        308.01        11.33 o
  15   6   6        256.42        280.35        15.11 o
  16   6   6        706.56        721.59        35.05 o
 -14   7   6         14.84          7.87         2.61 o
 -13   7   6         48.18         41.41         3.50 o
 -12   7   6         36.68         43.87         5.10 o
 -11   7   6        401.18        404.03        13.98 o
 -10   7   6         91.99         46.47         9.74 o
  -9   7   6       1514.53       1485.02        23.46 o
  -8   7   6         48.14         69.64         4.80 o
  -7   7   6         67.30        121.53         6.27 o
  -6   7   6        790.90        728.21        13.23 o
  -5   7   6        466.13        473.04        15.62 o
  -4   7   6       5968.35       6807.64        92.16 o
  -3   7   6        151.01        190.29        13.65 o
  -2   7   6        291.76        428.18        13.81 o
  -1   7   6        205.63        239.21        12.20 o
   0   7   6          0.24          4.16         5.76 o
   1   7   6       1642.97       1877.40        31.84 o
   2   7   6       3964.15       4635.74        65.71 o
   3   7   6       5820.83       5489.84        83.57 o
   4   7   6       2919.09       2583.49        39.83 o
   5   7   6        223.60        225.21         7.36 o
   6   7   6        373.23        380.94         9.07 o
   7   7   6        126.45         94.49         4.08 o
   8   7   6        436.60        323.37         7.84 o
   9   7   6          0.03          0.97         2.65 o
  10   7   6        530.76        498.94        11.76 o
  11   7   6          0.91          6.52         4.43 o
  12   7   6        613.82        576.70        14.92 o
  13   7   6        568.92        633.64        22.18 o
  14   7   6         14.81          9.64         3.83 o
  15   7   6          0.88          3.03         3.07 o
 -14   8   6         36.22         41.03         7.94 o
 -13   8   6        214.50        187.23        12.85 o
 -12   8   6        143.13         72.93         9.60 o
 -11   8   6        973.47       1041.37        29.72 o
 -10   8   6        121.42        129.36         7.29 o
  -9   8   6       1302.81       1325.03        25.16 o
  -8   8   6       1238.99       1422.62        23.71 o
  -7   8   6         46.39         37.08         5.20 o
  -6   8   6        766.54        941.14        16.37 o
  -5   8   6        684.55        682.63        12.92 o
  -4   8   6       3483.09       3107.45        46.52 o
  -3   8   6       1149.12        961.73        17.67 o
  -2   8   6       4340.87       4740.94        69.24 o
  -1   8   6       2901.85       2819.98        50.09 o
   0   8   6        143.86        101.09        14.48 o
   1   8   6        915.44        823.14        26.77 o
   2   8   6       5995.50       6127.70        91.28 o
   3   8   6         60.26         30.91         4.07 o
   4   8   6       1271.55       1306.94        21.47 o
   5   8   6       1744.18       1677.73        24.07 o
   6   8   6       1026.65       1099.49        16.72 o
   7   8   6        481.45        395.93         9.01 o
   8   8   6        115.51         75.24         4.25 o
   9   8   6        183.13        212.91         8.31 o
  10   8   6       1075.22       1168.23        21.92 o
  11   8   6          7.86          0.15         3.04 o
  12   8   6        128.65        119.42         7.87 o
  13   8   6          0.98          3.27         3.65 o
  14   8   6         22.94         11.13         3.30 o
  15   8   6         84.33         73.93         5.51 o
 -13   9   6          4.42          1.29         6.95 o
 -12   9   6         16.47          4.40         2.18 o
 -11   9   6         25.56         42.89         3.09 o
 -10   9   6         28.81         31.16         3.31 o
  -9   9   6         43.79         59.35         3.45 o
  -8   9   6        750.82        900.96        24.23 o
  -7   9   6        301.74        300.49         9.49 o
  -6   9   6        201.32        211.46        13.89 o
  -5   9   6         58.12         45.24         7.40 o
  -4   9   6        110.53        109.33         4.09 o
  -3   9   6       4516.29       4775.58        61.25 o
  -2   9   6          3.30         19.93         6.59 o
  -1   9   6       4627.30       4938.38        66.73 o
   0   9   6          8.24          5.38         3.06 o
   1   9   6        259.46        232.73         7.43 o
   2   9   6       1652.77       1581.99        23.86 o
   3   9   6        500.63        477.08         9.42 o
   4   9   6        663.61        717.09        11.82 o
   5   9   6       3263.00       3347.21        47.52 o
   6   9   6         14.26          9.24         3.36 o
   7   9   6         61.66         95.11         4.70 o
   8   9   6        129.39         87.81         4.66 o
   9   9   6       1808.25       1940.16        33.65 o
  10   9   6        168.68        201.44         8.46 o
  11   9   6        344.33        352.61        11.00 o
  12   9   6          6.88          1.96         3.69 o
  13   9   6         44.70         31.41         3.32 o
  14   9   6          2.67          9.49         2.71 o
 -12  10   6        129.97        147.13         7.52 o
 -11  10   6          7.28         20.21         3.10 o
 -10  10   6         16.19         15.38         3.17 o
  -9  10   6        210.44        173.42        12.77 o
  -8  10   6         11.85          7.39         5.55 o
  -7  10   6       2125.50       2346.32        62.82 o
  -6  10   6         87.47        127.70         7.26 o
  -5  10   6       3365.04       2974.78        46.68 o
  -4  10   6        307.39        299.10         7.08 o
  -3  10   6          7.77         34.62         8.46 o
  -2  10   6          7.97         32.13         4.38 o
  -1  10   6        378.78        300.02         7.14 o
   0  10   6        571.62        548.72        11.15 o
   1  10   6       1457.85       1355.16        23.22 o
   2  10   6       1437.70       1314.51        20.87 o
   3  10   6       1056.58       1151.17        18.19 o
   4  10   6          0.03          3.55         3.71 o
   5  10   6        245.47        230.37         8.76 o
   6  10   6        370.04        451.71        10.71 o
   7  10   6         13.24          7.55         5.34 o
   8  10   6        714.44        760.93        15.86 o
   9  10   6        388.00        366.41        11.30 o
  10  10   6        693.65        749.80        17.97 o
  11  10   6        378.86        483.42        14.12 o
  12  10   6        151.91        144.77         9.84 o
  13  10   6         23.50         21.92         3.60 o
 -12  11   6          5.19          9.48         2.36 o
 -11  11   6         34.43         36.51         3.15 o
 -10  11   6          0.23         -2.12         2.12 o
  -9  11   6         25.59         16.06         2.84 o
  -8  11   6        394.44        441.71        20.35 o
  -7  11   6         10.66         27.69        12.85 o
  -6  11   6        346.23        285.00         9.85 o
  -5  11   6          7.61         13.84         3.25 o
  -4  11   6         11.66         46.54         3.51 o
  -3  11   6        344.51        251.44         7.14 o
  -2  11   6         11.49         44.70         3.74 o
  -1  11   6       1182.01       1231.92        20.94 o
   0  11   6       1442.16       1397.68        23.73 o
   1  11   6         92.63         48.21         3.66 o
   2  11   6        758.33        777.03        15.73 o
   3  11   6        474.99        400.66        10.61 o
   4  11   6       1090.26       1051.92        22.69 o
   5  11   6        884.92        888.08        18.05 o
   6  11   6         27.75         32.22         3.78 o
   7  11   6        314.13        278.87         8.90 o
   8  11   6          5.98         10.96         3.11 o
   9  11   6        466.20        522.72        13.69 o
  10  11   6        167.21        178.99         7.80 o
  11  11   6         51.65         50.80         6.53 o
  12  11   6         15.21          7.20         3.03 o
  13  11   6          0.16         -2.20         2.24 o
 -11  12   6          6.29          5.56         2.08 o
 -10  12   6         30.04         16.24         1.97 o
  -9  12   6        489.33        513.42        13.47 o
  -8  12   6         88.88         73.15         5.74 o
  -7  12   6        146.68        141.79         6.35 o
  -6  12   6          3.62          7.30         3.08 o
  -5  12   6         14.86         18.70         6.25 o
  -4  12   6        392.79        356.00        10.36 o
  -3  12   6         16.14         47.35         4.78 o
  -2  12   6        499.96        456.36        10.88 o
  -1  12   6        540.43        695.03        15.00 o
   0  12   6         98.79         39.67         3.56 o
   1  12   6       1015.57       1065.89        20.16 o
   2  12   6        512.21        461.50        10.81 o
   3  12   6        165.51         99.07         5.27 o
   4  12   6        210.43        238.11         7.34 o
   5  12   6        422.91        404.22        10.52 o
   6  12   6        106.99         90.58         5.46 o
   7  12   6          3.99         17.00         3.27 o
   8  12   6        363.19        460.89        13.31 o
   9  12   6        331.40        408.52        12.68 o
  10  12   6          4.93          7.92         2.88 o
  11  12   6        469.21        506.38        15.97 o
  12  12   6          0.87         -0.05         2.37 o
 -10  13   6         18.63         12.72         2.00 o
  -9  13   6          0.10          0.54         1.81 o
  -8  13   6        137.65        110.60         6.36 o
  -7  13   6         19.84         15.48         5.57 o
  -6  13   6        175.60        178.36         6.70 o
  -5  13   6        322.82        308.74         8.66 o
  -4  13   6        274.39        266.25        10.58 o
  -3  13   6          0.09         -0.22         5.02 o
  -2  13   6        304.85        370.94        11.38 o
  -1  13   6        996.79        900.94        39.46 o
   0  13   6          2.99          4.30         3.34 o
   1  13   6        432.14        416.40        11.87 o
   2  13   6        408.82        442.39        28.80 o
   3  13   6       1159.68       1178.50        21.09 o
   4  13   6         54.45         51.99         4.21 o
   5  13   6        187.92        155.99         6.85 o
   6  13   6         35.88         37.35         4.09 o
   7  13   6         84.83         59.79         5.34 o
   8  13   6          2.49          5.69         3.49 o
   9  13   6        199.94        224.42         9.59 o
  10  13   6        187.46        183.63         7.79 o
  11  13   6          9.53         16.40         3.06 o
  -9  14   6          5.66          4.09         1.72 o
  -8  14   6        289.21        240.67         8.34 o
  -7  14   6          8.99          3.51         2.61 o
  -6  14   6          4.57         14.03         3.98 o
  -5  14   6         74.00        126.36         7.70 o
  -4  14   6         16.85          5.17         2.51 o
  -3  14   6         85.97         64.25         5.30 o
  -2  14   6        100.44         96.73         5.87 o
  -1  14   6        358.00        317.94         8.82 o
   0  14   6         55.94         52.75         4.33 o
   1  14   6        104.06        104.88         6.29 o
   2  14   6         61.13         72.07         5.18 o
   3  14   6        217.54        304.95        14.72 o
   4  14   6        659.55        691.71        18.97 o
   5  14   6        111.71         95.27         5.72 o
   6  14   6         14.66         22.24         3.33 o
   7  14   6        118.84        134.98         7.79 o
   8  14   6         34.90         26.28         3.51 o
   9  14   6        151.14        181.89         9.57 o
  10  14   6          7.34         -3.66         3.90 o
  -7  15   6         19.80         39.02         4.40 o
  -6  15   6         36.79         60.60         3.73 o
  -5  15   6         70.23         60.58         3.92 o
  -4  15   6         90.23         76.45         6.84 o
  -3  15   6          1.46          6.69         2.93 o
  -2  15   6        482.25        507.69        16.51 o
  -1  15   6         71.94         49.63         3.65 o
   0  15   6         22.15         12.83         2.76 o
   1  15   6        217.15        213.11         7.56 o
   2  15   6        226.77        242.28        10.42 o
   3  15   6        155.58        158.37        12.44 o
   4  15   6          6.64         11.07         4.89 o
   5  15   6        326.27        392.90        16.92 o
   6  15   6        105.57         81.25         7.74 o
   7  15   6        142.37        109.36         8.77 o
   8  15   6          1.33          1.49         3.86 o
  -5  16   6        269.29        225.84        11.03 o
  -4  16   6          9.09         -2.01         4.72 o
  -3  16   6         63.27        170.29        13.72 o
  -2  16   6         32.83         35.71         2.68 o
  -1  16   6         84.51         54.91         4.72 o
   0  16   6          2.45          0.90         2.17 o
   1  16   6          3.71          3.26         2.39 o
   2  16   6         59.73         69.34         4.69 o
   3  16   6         98.73        136.84         6.90 o
   4  16   6          6.46         16.46         3.08 o
   5  16   6          0.32          2.44         2.41 o
   6  16   6        544.86        534.62        19.20 o
  -2  17   6        408.39        449.69        22.49 o
   0  17   6         25.37         49.24         7.22 o
   1  17   6        264.46        265.40        14.17 o
   2  17   6        140.01        156.74         7.75 o
   3  17   6         57.93         75.93         7.69 o
  -3 -16   7         96.11         81.69         6.71 o
  -2 -16   7         41.62         19.78         2.41 o
  -1 -16   7          4.72          3.05         2.08 o
   0 -16   7        352.31        286.93        17.60 o
   1 -16   7        147.09        129.13        13.55 o
   2 -16   7         16.22         15.10         2.81 o
   3 -16   7          0.30          1.59         2.15 o
   4 -16   7        172.61        159.80         6.97 o
  -5 -15   7        111.57        131.60         4.92 o
  -4 -15   7         91.27         34.03         2.57 o
  -3 -15   7        188.67        241.79        11.23 o
  -2 -15   7         39.24         41.29         3.10 o
  -1 -15   7         85.09        109.40         7.20 o
   0 -15   7         20.01         18.32         2.46 o
   1 -15   7         58.23         64.88         4.35 o
   2 -15   7        103.49         92.55         4.59 o
   3 -15   7         76.07         54.87         2.87 o
   4 -15   7         68.18         76.47         4.08 o
   5 -15   7         23.91         11.21         2.27 o
   6 -15   7         11.94          7.61         2.07 o
   7 -15   7        364.11        315.90         8.90 o
  -7 -14   7         52.58         44.80         2.98 o
  -6 -14   7         14.54         17.03         2.43 o
  -5 -14   7        258.50        331.98         9.20 o
  -4 -14   7         45.53         42.57         3.02 o
  -3 -14   7        459.72        513.04        20.13 o
  -2 -14   7        986.32       1097.75        18.57 o
  -1 -14   7         38.39         73.50         4.67 o
   0 -14   7        492.50        522.23        10.31 o
   1 -14   7          8.26         17.89         2.31 o
   2 -14   7         13.47          4.27         2.13 o
   3 -14   7        527.02        483.45        10.96 o
   4 -14   7        386.44        410.05         9.72 o
   5 -14   7         29.33         27.47         3.26 o
   6 -14   7        188.30        195.28         7.78 o
   7 -14   7        160.83        141.72         4.40 o
   8 -14   7         11.94          8.88         1.88 o
   9 -14   7         16.05          8.85         2.29 o
  -9 -13   7          5.17          7.16         3.41 o
  -8 -13   7          9.49         12.60         3.18 o
  -7 -13   7        230.19        249.13         7.36 o
  -6 -13   7        339.24        314.34        10.69 o
  -5 -13   7        111.92         97.64         5.50 o
  -4 -13   7          1.17          7.23         2.86 o
  -3 -13   7       1262.79       1165.44        22.41 o
  -2 -13   7        215.17        223.35         6.81 o
  -1 -13   7        299.70        265.70         7.38 o
   0 -13   7       1799.85       1951.95        31.38 o
   1 -13   7         78.05         61.59         3.44 o
   2 -13   7        514.42        557.18        11.05 o
   3 -13   7         96.00         88.42         4.76 o
   4 -13   7        137.46        143.67         5.82 o
   5 -13   7        133.78        122.13         4.65 o
   6 -13   7        219.73        233.08         6.52 o
   7 -13   7        105.40         93.50         4.10 o
   8 -13   7         39.77         27.99         2.89 o
   9 -13   7          5.79          1.50         2.84 o
  10 -13   7        230.17        218.28         6.87 o
 -10 -12   7        103.01        101.47         7.95 o
  -9 -12   7         16.20         13.30         2.63 o
  -8 -12   7         26.74         33.55         3.79 o
  -7 -12   7        395.45        381.87        14.57 o
  -6 -12   7         12.70         15.80         3.94 o
  -5 -12   7          1.25          5.50         3.20 o
  -4 -12   7          3.06          2.92         3.35 o
  -3 -12   7       3210.59       3311.55        51.72 o
  -2 -12   7        112.79        122.63         6.31 o
  -1 -12   7       4016.76       3940.14        65.04 o
   0 -12   7        867.18        785.30        12.79 o
   1 -12   7        250.24        301.05         7.36 o
   2 -12   7          2.15          1.82         2.96 o
   3 -12   7         25.12         54.01         4.26 o
   4 -12   7         92.33         68.74         3.48 o
   5 -12   7         54.19         20.63         3.41 o
   6 -12   7        522.23        539.89        11.57 o
   7 -12   7         19.39         15.82         2.48 o
   8 -12   7        809.18        812.47        14.40 o
   9 -12   7          5.57          9.01         2.65 o
  10 -12   7         15.19         27.61         3.57 o
  11 -12   7          4.11         -0.35         1.66 o
 -11 -11   7         10.16         16.33         2.54 o
 -10 -11   7        140.03        150.05        12.11 o
  -9 -11   7          1.41         -3.65         3.65 o
  -8 -11   7        433.85        458.15        17.13 o
  -7 -11   7        647.20        627.25        19.34 o
  -6 -11   7       4825.26       5030.05        99.30 o
  -5 -11   7         13.15         11.51         3.90 o
  -4 -11   7        409.57        489.50        10.82 o
  -3 -11   7          0.02          5.68         3.31 o
  -2 -11   7        322.85        392.88         9.58 o
  -1 -11   7       1056.05       1143.26        19.77 o
   0 -11   7        266.25        329.85         8.01 o
   1 -11   7        206.75        203.59         6.87 o
   2 -11   7        205.18        255.83         6.65 o
   3 -11   7       1173.96       1348.33        21.24 o
   4 -11   7        494.99        425.45         9.16 o
   5 -11   7         89.92         51.12         3.35 o
   6 -11   7        960.58       1114.28        21.54 o
   7 -11   7          4.95         21.95         3.35 o
   8 -11   7        185.21        177.68         5.43 o
   9 -11   7         23.61          9.72         3.78 o
  10 -11   7        273.58        254.82         6.49 o
  11 -11   7          3.51         -1.99         2.08 o
  12 -11   7         57.14         64.95         3.45 o
 -12 -10   7         30.18         29.67         3.61 o
 -11 -10   7         19.23          7.69         4.36 o
 -10 -10   7        167.12        148.22         8.83 o
  -9 -10   7         73.22         90.99         7.54 o
  -8 -10   7        648.46        709.52        26.37 o
  -7 -10   7        116.74        125.60         7.12 o
  -6 -10   7        293.46        256.54        10.08 o
  -5 -10   7       1117.79       1229.90        20.02 o
  -4 -10   7         98.68         65.12         4.21 o
  -3 -10   7        629.89        683.49        14.04 o
  -2 -10   7          3.96          5.88         2.99 o
  -1 -10   7         14.99         14.26         4.28 o
   0 -10   7        170.31        239.01         8.36 o
   1 -10   7       1253.13       1284.47        26.68 o
   2 -10   7        617.42        525.89        10.31 o
   3 -10   7        783.04        873.72        15.15 o
   4 -10   7       3080.44       3246.49        48.69 o
   5 -10   7       2431.64       2194.49        32.46 o
   6 -10   7       1216.55       1410.29        22.91 o
   7 -10   7         25.48         32.04         4.50 o
   8 -10   7         95.14         80.14         3.79 o
   9 -10   7         40.04         29.76         3.02 o
  10 -10   7         47.92         41.01         3.12 o
  11 -10   7         38.44         37.83         2.90 o
  12 -10   7         61.68         60.39         3.02 o
  13 -10   7        494.83        603.11        15.78 o
 -12  -9   7        604.18        607.96        23.70 o
 -11  -9   7        308.42        380.06        18.38 o
 -10  -9   7        235.11        251.27        12.34 o
  -9  -9   7        190.11        200.65        18.47 o
  -8  -9   7         22.41         54.47         5.69 o
  -7  -9   7          0.32          1.09         3.52 o
  -6  -9   7          0.04          0.44         3.24 o
  -5  -9   7          7.15         -0.22         3.21 o
  -4  -9   7          1.63          5.78         3.88 o
  -3  -9   7        107.30         75.96         4.14 o
  -2  -9   7         12.27         18.05         3.73 o
  -1  -9   7       2135.66       1964.67        29.86 o
   0  -9   7       1529.69       1638.03        25.91 o
   1  -9   7        224.39        289.01         8.10 o
   2  -9   7       1936.10       1811.52        30.64 o
   3  -9   7        315.92        287.09         8.00 o
   4  -9   7        875.25        904.67        16.53 o
   5  -9   7         23.90         25.24         4.34 o
   6  -9   7        734.58        646.45        12.16 o
   7  -9   7        114.16        127.73         5.35 o
   8  -9   7        152.15        179.89         5.69 o
   9  -9   7        303.13        481.65        17.59 o
  10  -9   7         15.94         16.29         2.85 o
  11  -9   7       1233.05       1224.10        20.58 o
  12  -9   7         88.29         87.58         4.22 o
  13  -9   7        188.68        163.72         5.06 o
  14  -9   7        299.41        324.82        10.28 o
 -13  -8   7         91.55        126.89        17.38 o
 -12  -8   7        253.22        281.19        18.23 o
 -11  -8   7        244.08        213.46         9.33 o
 -10  -8   7        146.74        153.17         9.44 o
  -9  -8   7         12.66         20.97         3.74 o
  -8  -8   7        259.09        190.45         7.89 o
  -7  -8   7        228.19        183.60         6.82 o
  -6  -8   7        336.62        324.36         8.68 o
  -5  -8   7         42.01         15.14         3.38 o
  -4  -8   7        487.43        409.54         8.59 o
  -3  -8   7        382.67        457.21        10.57 o
  -2  -8   7        783.48        936.21        18.10 o
  -1  -8   7       5996.77       6109.17        85.98 o
   0  -8   7       1301.29       1197.00        23.29 o
   1  -8   7        470.54        323.59        11.56 o
   2  -8   7        158.70        134.53        11.62 o
   3  -8   7        621.05        686.06        12.54 o
   4  -8   7       1015.02       1362.73        20.70 o
   5  -8   7        701.74        747.63        13.53 o
   6  -8   7          0.61         18.41         6.53 o
   7  -8   7       3821.84       3947.24        57.89 o
   8  -8   7        342.42        309.98        10.81 o
   9  -8   7        127.91        178.10         8.53 o
  10  -8   7       1104.28       1264.42        49.85 o
  11  -8   7        748.66        690.71        12.28 o
  12  -8   7         38.98         52.50         2.85 o
  13  -8   7        149.26        107.59         4.21 o
  14  -8   7        216.51        186.30         8.05 o
 -13  -7   7          3.36          7.20         3.19 o
 -12  -7   7        565.08        674.44        22.29 o
 -11  -7   7        256.79        206.17        10.61 o
 -10  -7   7        441.34        431.52        11.84 o
  -9  -7   7       1542.87       1609.08        31.11 o
  -8  -7   7          6.42          5.56         3.06 o
  -7  -7   7        280.28        283.30         9.91 o
  -6  -7   7         10.61         23.82         4.56 o
  -5  -7   7         79.11        131.99         4.83 o
  -4  -7   7        982.13        917.85        15.35 o
  -3  -7   7         42.65         54.07         4.43 o
  -2  -7   7       4067.25       3809.57        65.63 o
  -1  -7   7       2940.07       3155.32        63.41 o
   0  -7   7       1364.50       1580.69        35.92 o
   1  -7   7        540.33        503.58        17.18 o
   2  -7   7         77.04         83.96         8.96 o
   3  -7   7        854.14        507.86        11.25 o
   4  -7   7        135.37        211.00        10.60 o
   5  -7   7        998.90       1075.43        23.01 o
   6  -7   7        646.92        820.99        15.38 o
   7  -7   7        726.25        888.00        14.70 o
   8  -7   7         88.14         67.98         4.42 o
   9  -7   7        376.28        436.84        10.16 o
  10  -7   7        111.01        106.98         4.76 o
  11  -7   7        168.75        168.49         6.56 o
  12  -7   7        400.92        392.62         7.73 o
  13  -7   7          0.32         -0.61         2.08 o
  14  -7   7          9.76         16.53         2.32 o
  15  -7   7         72.52         65.60         5.27 o
 -14  -6   7         16.19         11.81         2.71 o
 -13  -6   7         18.61         17.65         3.86 o
 -12  -6   7          0.11         -0.15         3.39 o
 -11  -6   7        836.78        871.18        18.53 o
 -10  -6   7        686.42        650.32        14.99 o
  -9  -6   7        247.52        202.19         7.54 o
  -8  -6   7          1.54          8.50         3.41 o
  -7  -6   7        122.65        140.53         7.26 o
  -6  -6   7        107.73         82.83         4.92 o
  -5  -6   7       1003.25        914.22        18.00 o
  -4  -6   7       3101.67       3159.25        46.96 o
  -3  -6   7       1904.90       2111.24        41.43 o
  -2  -6   7       1027.83        947.02        29.82 o
  -1  -6   7        374.08        474.13        22.71 o
   0  -6   7       5874.28       6486.28       119.12 o
   1  -6   7       2779.39       2720.29        51.82 o
   2  -6   7       2834.53       2368.22        47.96 o
   3  -6   7        760.10        943.32        35.28 o
   4  -6   7       1150.27       1123.91        34.11 o
   5  -6   7       1140.08       1057.92        19.57 o
   6  -6   7       1041.97       1290.25        30.65 o
   7  -6   7       1868.16       1974.98        32.97 o
   8  -6   7         53.67         42.29         3.28 o
   9  -6   7        623.47        684.69        11.63 o
  10  -6   7          6.74          4.84         2.32 o
  11  -6   7         20.29         35.34         2.60 o
  12  -6   7        254.04        262.44         6.00 o
  13  -6   7        154.10        137.86         4.92 o
  14  -6   7          2.71         12.97         2.03 o
  15  -6   7        109.16        117.65         6.71 o
 -14  -5   7        148.40        107.81         6.65 o
 -13  -5   7          0.00         -1.89         3.43 o
 -12  -5   7        322.81        366.85        13.25 o
 -11  -5   7         79.14         81.36         5.05 o
 -10  -5   7       3936.18       4129.73        63.94 o
  -9  -5   7       1176.45       1241.00        22.41 o
  -8  -5   7       3205.38       2824.99        43.40 o
  -7  -5   7        623.87        542.71        11.74 o
  -6  -5   7        221.27        218.78         6.73 o
  -5  -5   7        234.60        269.73         9.95 o
  -4  -5   7        379.11        321.26        21.45 o
  -3  -5   7        946.09       1287.93        33.76 o
  -2  -5   7      37597.82      39643.60       582.73 o
  -1  -5   7      13226.78      13873.61       219.44 o
   0  -5   7       3751.03       3135.15        51.53 o
   1  -5   7        120.83         63.42         6.83 o
   2  -5   7         80.74         17.02         5.28 o
   3  -5   7       2872.56       2657.57        51.08 o
   4  -5   7        500.70        462.23        21.93 o
   5  -5   7        363.24        351.19        15.17 o
   6  -5   7       1289.75       1181.57        36.75 o
   7  -5   7          2.05         15.20         4.38 o
   8  -5   7       1582.00       1682.65        25.07 o
   9  -5   7        318.64        341.73         8.00 o
  10  -5   7       1030.04        904.47        15.43 o
  11  -5   7       3146.81       3339.70        45.25 o
  12  -5   7       2040.45       1979.13        30.06 o
  13  -5   7         12.31         14.27         2.04 o
  14  -5   7         65.57         68.83         3.05 o
  15  -5   7        240.82        230.47         6.83 o
  16  -5   7         59.83         62.49         5.12 o
 -15  -4   7          0.12          4.57         3.38 o
 -14  -4   7         15.06          5.56         3.10 o
 -13  -4   7        414.01        464.04        16.71 o
 -12  -4   7          5.81          6.46         3.95 o
 -11  -4   7       2088.34       2200.90        39.90 o
 -10  -4   7         72.17         65.62         4.41 o
  -9  -4   7        301.58        350.07         8.93 o
  -8  -4   7        101.26         80.18         6.92 o
  -7  -4   7          5.32          9.33         7.45 o
  -6  -4   7       1401.62       1492.10        23.92 o
  -5  -4   7         24.17         11.24         6.29 o
  -4  -4   7        144.15        231.36         9.59 o
  -3  -4   7       4635.11       4678.96        62.28 o
  -2  -4   7       7910.31       8092.42       113.52 o
  -1  -4   7       9910.94      10846.85       182.56 o
   0  -4   7         16.69         33.88         4.94 o
   1  -4   7      11742.42      11573.04       163.77 o
   2  -4   7         54.15         15.61         4.80 o
   3  -4   7       9783.62      10219.89       218.32 o
   4  -4   7        423.88        393.80        13.63 o
   5  -4   7       8028.04       9290.54       158.39 o
   6  -4   7          7.61          6.59         7.55 o
   7  -4   7       1741.73       1728.35        28.19 o
   8  -4   7        689.21        540.25        10.92 o
   9  -4   7        283.51        247.15         8.31 o
  10  -4   7       1148.45       1192.43        19.29 o
  11  -4   7        490.73        401.62        11.45 o
  12  -4   7       3605.17       3969.46        57.60 o
  13  -4   7        138.48        123.65         4.80 o
  14  -4   7        445.51        411.93         9.72 o
  15  -4   7        107.76        116.26         4.98 o
  16  -4   7         66.25         77.83         4.57 o
 -15  -3   7         69.04         68.37        10.45 o
 -14  -3   7        215.48        222.19         8.34 o
 -13  -3   7        175.16        208.73        16.10 o
 -12  -3   7          5.15          5.33         3.73 o
 -11  -3   7        235.66        241.85        12.15 o
 -10  -3   7        130.55         95.10         5.13 o
  -9  -3   7       2119.18       2254.98        32.37 o
  -8  -3   7        874.08        862.16        14.88 o
  -7  -3   7       3558.93       3871.62        53.18 o
  -6  -3   7        121.32        341.94        11.49 o
  -5  -3   7       1093.34        911.70        18.14 o
  -4  -3   7        125.05        151.41         6.25 o
  -3  -3   7       2375.68       2644.92        38.09 o
  -2  -3   7        453.73        416.23        10.46 o
  -1  -3   7         29.02         39.14         3.41 o
   0  -3   7       1290.20       1144.53        21.05 o
   1  -3   7       1519.97       1857.00        50.51 o
   2  -3   7       9017.99       9978.15       236.88 o
   3  -3   7        251.07        159.43        22.98 o
   4  -3   7      20837.68      19808.23       308.06 o
   5  -3   7       4177.83       3492.81        54.74 o
   6  -3   7        146.38         64.80        10.87 o
   7  -3   7       2475.40       2329.72        46.46 o
   8  -3   7        239.38        367.46        11.95 o
   9  -3   7        978.65       1044.49        18.51 o
  10  -3   7        120.47         52.42         2.78 o
  11  -3   7       2517.86       2852.88        40.44 o
  12  -3   7         29.31         30.81         2.78 o
  13  -3   7          0.06         -2.96         2.96 o
  14  -3   7         33.21         39.91         2.81 o
  15  -3   7          3.73          3.44         3.22 o
  16  -3   7        479.16        532.73        15.16 o
 -15  -2   7         60.04         66.76         8.88 o
 -14  -2   7         17.22          9.10         3.75 o
 -13  -2   7         39.74         38.40         4.35 o
 -12  -2   7         27.92          4.05         4.43 o
 -11  -2   7        614.24        642.71        14.63 o
 -10  -2   7         95.50         65.49         4.69 o
  -9  -2   7          2.96         14.80         5.03 o
  -8  -2   7        446.07        322.24         7.85 o
  -7  -2   7       3637.22       3561.87        50.50 o
  -6  -2   7        658.49        577.51        14.48 o
  -5  -2   7        647.97        857.82        18.67 o
  -4  -2   7       2197.70       1956.29        35.14 o
  -3  -2   7       5815.90       6203.57        89.50 o
  -2  -2   7       1061.54       1650.11        32.59 o
  -1  -2   7      33317.57      31225.09       456.88 o
   0  -2   7       9442.78       6869.76        97.53 o
   1  -2   7      19929.33      16241.10       379.05 o
   2  -2   7       2325.18       1960.89        59.09 o
   3  -2   7        984.71        924.41        31.25 o
   4  -2   7       2853.38       3913.35        58.08 o
   5  -2   7       9943.76      11369.83       170.25 o
   6  -2   7       1280.11       1409.09        27.74 o
   7  -2   7        378.67        299.27        11.24 o
   8  -2   7        253.61        186.89         8.99 o
   9  -2   7        534.27        341.81         7.83 o
  10  -2   7       1150.39        881.92        13.18 o
  11  -2   7          5.51          3.16         2.47 o
  12  -2   7        604.05        578.16        11.07 o
  13  -2   7        797.96        848.79        20.66 o
  14  -2   7       1727.01       1719.62        32.56 o
  15  -2   7         33.19         47.61         3.35 o
  16  -2   7          0.59          2.86         2.94 o
 -15  -1   7          2.32         -1.25         5.21 o
 -14  -1   7        163.05        197.61        11.41 o
 -13  -1   7        229.16        224.01        10.91 o
 -12  -1   7         45.34         39.62         4.55 o
 -11  -1   7        144.45        105.59         9.52 o
 -10  -1   7        254.03        241.77        12.24 o
  -9  -1   7          4.87         -3.48         5.49 o
  -8  -1   7        763.98        863.94        13.73 o
  -7  -1   7       2920.22       2742.88        38.60 o
  -6  -1   7        266.29        363.06        15.70 o
  -5  -1   7       2223.93       2816.33        38.24 o
  -4  -1   7       1089.33       1502.18        26.75 o
  -3  -1   7          2.26         15.48         3.40 o
  -2  -1   7       2066.86       2076.30        30.71 o
  -1  -1   7       1020.93        756.96        19.66 o
   0  -1   7       2213.82       1625.83        27.54 o
   1  -1   7      31813.34      32457.13       566.74 o
   2  -1   7       2378.59       2368.61        68.93 o
   3  -1   7         14.52        119.54         5.88 o
   4  -1   7         23.18          6.14         5.28 o
   5  -1   7       4316.70       5106.12        95.99 o
   6  -1   7       1075.27       1258.09        24.73 o
   7  -1   7        978.56        620.89        15.67 o
   8  -1   7        217.62        242.79        13.69 o
   9  -1   7       3646.77       3667.76        48.70 o
  10  -1   7         26.88          3.32         2.91 o
  11  -1   7        104.67         49.98         3.44 o
  12  -1   7        554.26        628.66        11.56 o
  13  -1   7         47.96         61.03         6.50 o
  14  -1   7        444.95        372.04         9.57 o
  15  -1   7         43.12         29.27         3.13 o
  16  -1   7         82.80         61.72         5.44 o
 -15   0   7          7.17         20.57         3.26 o
 -14   0   7        189.23        199.32         8.44 o
 -13   0   7        173.30        220.11         9.49 o
 -12   0   7         70.65         54.75         4.92 o
 -11   0   7        118.45         69.27         8.19 o
 -10   0   7        253.25        304.48         8.12 o
  -9   0   7       1770.21       1653.01        26.45 o
  -8   0   7        212.98        162.02         5.27 o
  -7   0   7         32.71         13.12         2.74 o
  -6   0   7        708.28        741.67        15.90 o
  -5   0   7        130.47        136.52         5.92 o
  -4   0   7       5274.66       5534.10        72.67 o
  -3   0   7        213.93        385.23         9.83 o
  -2   0   7      21966.88      22205.76       275.56 o
  -1   0   7       7807.25       6660.97        95.55 o
   0   0   7      19359.09      22873.10       305.93 o
   1   0   7       3684.02       2415.76        37.66 o
   2   0   7      25521.21      29037.32       425.01 o
   3   0   7       7400.73       7944.47       125.07 o
   4   0   7       2440.21       2257.81        37.59 o
   5   0   7       1374.22       1465.09        27.02 o
   6   0   7        341.66        284.83         7.56 o
   7   0   7        216.51        180.69         9.33 o
   8   0   7       6539.77       6799.18       122.27 o
   9   0   7        891.73        891.77        15.95 o
  10   0   7         40.70         16.07         2.42 o
  11   0   7         13.76         10.76         2.70 o
  12   0   7        226.76        248.05         7.45 o
  13   0   7        111.88         91.58        11.58 o
  14   0   7        216.06        255.00        10.49 o
  15   0   7         72.50         69.89         5.25 o
  16   0   7         32.20         34.52         4.37 o
  17   0   7        137.96        172.84         8.54 o
 -15   1   7         10.89          9.52         3.56 o
 -14   1   7        106.42        133.32         8.15 o
 -13   1   7        133.09        103.65         6.85 o
 -12   1   7        416.87        450.86        17.62 o
 -11   1   7          6.80          5.69         8.69 o
 -10   1   7        479.65        528.27        11.00 o
  -9   1   7          2.81          5.22         7.33 o
  -8   1   7       1456.30       1497.66        20.55 o
  -7   1   7        544.21        671.93        21.89 o
  -6   1   7       4333.82       3824.94        55.92 o
  -5   1   7        347.77        465.17        11.37 o
  -4   1   7       5252.00       6705.69        83.86 o
  -3   1   7         41.41        106.85         6.26 o
  -2   1   7       1341.57       1345.42        20.83 o
  -1   1   7      11430.18      10965.64       163.07 o
   0   1   7         30.19         63.23         4.60 o
   1   1   7      51240.45      49921.88       729.07 o
   2   1   7        171.76        318.73        10.38 o
   3   1   7      15056.76      15147.06       236.66 o
   4   1   7       5704.56       5497.37        84.38 o
   5   1   7        687.71        468.76        17.25 o
   6   1   7       3842.69       3150.49        53.02 o
   7   1   7       1266.50       1340.58        46.00 o
   8   1   7          6.75          1.77         5.85 o
   9   1   7        456.76        422.92         9.65 o
  10   1   7        790.26        779.84        12.79 o
  11   1   7       1059.17       1208.41        21.41 o
  12   1   7        920.68        936.14        18.15 o
  13   1   7        264.82        297.15        12.20 o
  14   1   7        129.91        120.08         6.27 o
  15   1   7          3.70         -1.49         5.45 o
  16   1   7          6.83         10.58         2.60 o
  17   1   7          0.61          5.85         4.78 o
 -15   2   7         93.23         84.44        12.74 o
 -14   2   7        284.52        273.32        11.31 o
 -13   2   7        144.34        196.76         9.83 o
 -12   2   7       1147.73       1011.76        22.68 o
 -11   2   7        230.25        146.55         8.43 o
 -10   2   7         27.59         29.44         8.55 o
  -9   2   7        900.00        916.11        17.42 o
  -8   2   7         34.19         70.62         3.96 o
  -7   2   7          3.55          8.79         5.27 o
  -6   2   7       1220.66       1298.09        28.28 o
  -5   2   7         43.23        212.28        14.20 o
  -4   2   7       2510.80       2826.43        46.47 o
  -3   2   7       1448.55       1857.71        30.40 o
  -2   2   7       2706.98       3315.98        57.67 o
  -1   2   7      29885.84      30832.81       397.39 o
   0   2   7        805.59       1145.93        20.24 o
   1   2   7          5.57        100.33         6.00 o
   2   2   7       3167.19       3548.46        59.12 o
   3   2   7         55.26          7.63         2.16 o
   4   2   7       5664.23       5723.51        80.53 o
   5   2   7        756.83        687.51        12.98 o
   6   2   7        764.82        745.94        15.00 o
   7   2   7      16030.18      15022.36       205.49 o
   8   2   7       7606.77       8069.79       112.53 o
   9   2   7        630.59        604.17        13.67 o
  10   2   7        689.47        702.69        12.61 o
  11   2   7        982.90        805.50        14.82 o
  12   2   7        168.02        182.24         7.16 o
  13   2   7        720.60        734.06        19.92 o
  14   2   7        153.38        193.65         9.11 o
  15   2   7         50.62         64.93         6.91 o
  16   2   7          3.26          3.38         2.35 o
 -15   3   7         13.00         18.26         4.33 o
 -14   3   7         43.84         48.15         5.43 o
 -13   3   7        759.71        689.90        24.97 o
 -12   3   7         32.48         26.83         4.94 o
 -11   3   7        418.07        402.03        10.33 o
 -10   3   7          4.38         24.65         7.21 o
  -9   3   7        234.79        404.83        10.77 o
  -8   3   7         81.72        110.62         5.46 o
  -7   3   7        572.87        420.71         9.54 o
  -6   3   7        149.72        309.48        12.46 o
  -5   3   7       3763.26       3312.05        55.18 o
  -4   3   7        154.93         99.14        10.01 o
  -3   3   7        387.66        314.68        10.89 o
  -2   3   7        190.38        212.67        10.30 o
  -1   3   7       3288.22       3555.89        54.88 o
   0   3   7       7089.72       7729.01       117.16 o
   1   3   7       8190.02       8363.83       133.66 o
   2   3   7        833.14        827.04        16.27 o
   3   3   7        138.14         36.05         3.83 o
   4   3   7       6501.79       6657.52        89.88 o
   5   3   7         59.42         76.61         6.05 o
   6   3   7       1537.47       1951.16        29.42 o
   7   3   7       8824.89       9820.93       144.13 o
   8   3   7        237.18        131.32         5.04 o
   9   3   7        371.49        340.91         7.68 o
  10   3   7          0.89         -0.68         2.91 o
  11   3   7          5.13          7.05         3.34 o
  12   3   7         34.06         28.20         4.47 o
  13   3   7        912.55       1117.85        24.97 o
  14   3   7         10.80          0.03         3.63 o
  15   3   7          4.22          2.76         3.72 o
  16   3   7         10.04         -2.13         2.54 o
 -15   4   7        131.67        148.87         7.64 o
 -14   4   7        306.26        408.42        16.20 o
 -13   4   7        426.42        382.39        11.80 o
 -12   4   7          2.87         -0.76         3.70 o
 -11   4   7       1008.80        964.95        23.81 o
 -10   4   7        122.31         96.90         7.93 o
  -9   4   7          5.70         10.00         4.80 o
  -8   4   7        380.46        302.01         7.07 o
  -7   4   7        420.61        380.52        16.18 o
  -6   4   7       3435.56       3565.78        53.28 o
  -5   4   7       4031.84       3224.82        53.56 o
  -4   4   7        231.13        208.99        14.99 o
  -3   4   7         24.11        101.08         9.54 o
  -2   4   7       3950.94       3158.08        46.19 o
  -1   4   7       7640.28       7910.88       109.69 o
   0   4   7       5318.20       5531.79        78.11 o
   1   4   7        127.84        314.68        12.83 o
   2   4   7        248.61        123.89         6.23 o
   3   4   7        319.78        275.93         9.41 o
   4   4   7       1138.51       1283.85        22.03 o
   5   4   7        630.62        502.51        16.16 o
   6   4   7       1493.15       1782.70        29.53 o
   7   4   7       8945.17       7279.02       106.89 o
   8   4   7       2513.45       2619.30        43.18 o
   9   4   7        277.13        243.58         6.66 o
  10   4   7        138.52         83.90         4.90 o
  11   4   7        570.21        644.76        14.15 o
  12   4   7         95.57         59.53         4.43 o
  13   4   7        488.55        548.31        15.54 o
  14   4   7        270.36        283.24        14.51 o
  15   4   7         12.93          3.11         2.90 o
  16   4   7         11.73          4.74         2.61 o
 -15   5   7         83.59         65.20         6.19 o
 -14   5   7          4.70          2.21         3.25 o
 -13   5   7        173.20        208.77         8.09 o
 -12   5   7         56.08         51.57         4.47 o
 -11   5   7          2.17         11.45         7.35 o
 -10   5   7        297.26        381.09        10.38 o
  -9   5   7         27.98         36.54         4.44 o
  -8   5   7        111.21         73.84         4.38 o
  -7   5   7         75.28        114.11         4.95 o
  -6   5   7       1422.32       1259.96        31.37 o
  -5   5   7        847.17        979.47        29.71 o
  -4   5   7       1221.13       1249.16        23.43 o
  -3   5   7       1690.62       1672.05        28.49 o
  -2   5   7      26727.75      26469.26       358.14 o
  -1   5   7        312.84        630.80        13.94 o
   0   5   7        144.11         64.97         5.58 o
   1   5   7        689.43        817.63        16.35 o
   2   5   7      10268.60      10097.63       139.73 o
   3   5   7       2060.46       1416.25        25.55 o
   4   5   7       4427.27       4953.52        70.07 o
   5   5   7          3.82         -1.10         4.81 o
   6   5   7       2127.12       1751.67        35.61 o
   7   5   7         12.11          9.00         2.37 o
   8   5   7       6027.32       5476.13        67.73 o
   9   5   7          3.17          4.19         2.75 o
  10   5   7        397.55        560.17        19.55 o
  11   5   7        114.52        155.12         8.99 o
  12   5   7        371.43        429.90        12.75 o
  13   5   7       2500.34       2513.15        56.20 o
  14   5   7        168.36        178.64        10.50 o
  15   5   7         24.66         24.75         3.84 o
  16   5   7        111.06        105.90         6.72 o
 -14   6   7         15.28         13.10         3.38 o
 -13   6   7         21.85         14.88         3.51 o
 -12   6   7         15.76         12.76         5.41 o
 -11   6   7        832.59        958.36        23.14 o
 -10   6   7        106.75         56.29         7.74 o
  -9   6   7        778.69        813.53        18.70 o
  -8   6   7       2024.60       2142.08        38.39 o
  -7   6   7          0.53         12.77         3.92 o
  -6   6   7        262.11        286.94         9.60 o
  -5   6   7        865.62        754.55        14.21 o
  -4   6   7         24.14        119.05         8.54 o
  -3   6   7       2823.87       3174.93        47.54 o
  -2   6   7       9684.74       8414.33       115.49 o
  -1   6   7       3230.92       3559.70        54.52 o
   0   6   7       1291.45       1752.57        31.60 o
   1   6   7        428.33        414.50        12.29 o
   2   6   7          6.15         -0.81         9.19 o
   3   6   7       5199.84       5334.87        70.51 o
   4   6   7       1134.91       1229.02        22.56 o
   5   6   7         65.18         24.80         8.92 o
   6   6   7        742.06        607.41        10.41 o
   7   6   7       2312.87       2266.44        30.16 o
   8   6   7       2033.98       1723.26        26.48 o
   9   6   7         82.68        113.10         7.05 o
  10   6   7        953.59        953.41        17.68 o
  11   6   7       1350.93       1605.49        29.62 o
  12   6   7        696.96        749.53        18.09 o
  13   6   7         46.22         73.11         5.70 o
  14   6   7        390.98        334.13        10.19 o
  15   6   7         45.07         39.04         3.91 o
  16   6   7        586.01        486.81        17.94 o
 -14   7   7         24.59         12.66         2.61 o
 -13   7   7         13.48         17.33         4.74 o
 -12   7   7          0.50         -0.36         2.48 o
 -11   7   7         48.86         42.78         8.01 o
 -10   7   7       1181.08        921.79        23.52 o
  -9   7   7        269.49        217.47         7.61 o
  -8   7   7         18.98         58.56         5.31 o
  -7   7   7          0.36         -0.44         2.46 o
  -6   7   7          7.31         31.04         3.52 o
  -5   7   7       3125.62       3161.63        48.41 o
  -4   7   7          2.61          5.14         2.71 o
  -3   7   7        120.36         92.88        18.27 o
  -2   7   7        155.12        117.60        12.66 o
  -1   7   7       2573.37       2402.07        41.47 o
   0   7   7       4221.61       4028.27        58.44 o
   1   7   7        889.96        594.92        15.00 o
   2   7   7      13231.32      12795.27       173.09 o
   3   7   7         33.04         11.83         9.05 o
   4   7   7          6.39         40.53         6.98 o
   5   7   7       3590.12       3017.01        37.25 o
   6   7   7       1645.90       1621.89        21.78 o
   7   7   7        201.99        178.03         7.64 o
   8   7   7        485.33        488.71        12.17 o
   9   7   7         33.07         26.25         3.49 o
  10   7   7         15.63          8.56         3.45 o
  11   7   7        230.41        164.31        10.11 o
  12   7   7          2.90          7.12         3.21 o
  13   7   7         73.27         63.43         3.87 o
  14   7   7          9.69          1.92         3.45 o
  15   7   7         43.88         45.66         4.55 o
 -13   8   7         65.88         61.38         8.47 o
 -12   8   7        117.77        169.22         7.69 o
 -11   8   7         10.19          6.03         4.03 o
 -10   8   7         37.65         33.88         5.53 o
  -9   8   7       1368.85       1500.53        30.83 o
  -8   8   7         31.29         56.65         3.46 o
  -7   8   7        500.95        510.42        14.52 o
  -6   8   7       1241.93       1220.32        24.46 o
  -5   8   7        774.11        803.18        14.10 o
  -4   8   7       1165.36       1175.00        17.93 o
  -3   8   7       4046.77       3898.85        52.51 o
  -2   8   7         35.89         65.71         3.94 o
  -1   8   7       2055.98       2029.94        30.73 o
   0   8   7       8492.34       8834.86       124.52 o
   1   8   7        316.40        318.71        21.53 o
   2   8   7       1829.89       1673.71        27.72 o
   3   8   7         26.74         28.70         6.13 o
   4   8   7        735.73        848.09        14.66 o
   5   8   7         78.91         44.45         3.60 o
   6   8   7        175.25        156.89         7.60 o
   7   8   7        141.18        131.28         5.46 o
   8   8   7        128.40        122.13         5.78 o
   9   8   7       1194.72       1116.39        21.13 o
  10   8   7        286.65        315.16         9.14 o
  11   8   7        923.45        972.70        20.54 o
  12   8   7          8.17         10.95         3.62 o
  13   8   7        295.90        325.01        13.57 o
  14   8   7         13.60         21.14         4.23 o
  15   8   7        211.42        180.62         8.40 o
 -13   9   7         23.97         24.83         2.55 o
 -12   9   7        171.74        225.89         8.36 o
 -11   9   7        244.06        210.74        13.57 o
 -10   9   7        154.97        148.47        13.28 o
  -9   9   7        216.34        171.00         6.78 o
  -8   9   7        328.60        352.24        12.18 o
  -7   9   7        254.68        277.07         8.47 o
  -6   9   7         38.80         48.16         4.73 o
  -5   9   7        224.68        124.60        10.16 o
  -4   9   7       2305.34       2191.70        29.37 o
  -3   9   7       2483.72       2796.45        39.40 o
  -2   9   7       4997.74       5551.78        70.48 o
  -1   9   7       1555.84       1403.74        21.66 o
   0   9   7        112.63        106.38         4.99 o
   1   9   7        119.89        140.54         6.54 o
   2   9   7       1024.10        836.71        13.90 o
   3   9   7        127.01        112.62         5.98 o
   4   9   7        539.95        456.36         9.30 o
   5   9   7       1802.13       1929.38        27.29 o
   6   9   7         24.80         16.19         4.12 o
   7   9   7       1350.52       1550.16        26.21 o
   8   9   7        956.61        986.26        18.03 o
   9   9   7        111.75        158.87         6.84 o
  10   9   7        322.46        337.34         9.61 o
  11   9   7         11.57         15.70         3.67 o
  12   9   7         50.07         31.98         4.18 o
  13   9   7         43.02         49.54         4.88 o
  14   9   7         64.75         50.91         4.12 o
 -12  10   7          9.34          5.05         2.57 o
 -11  10   7         27.35         15.21         2.83 o
 -10  10   7          6.75         17.83         2.67 o
  -9  10   7          7.38         10.26         2.92 o
  -8  10   7         92.77        126.64         6.68 o
  -7  10   7         24.68         22.52         3.97 o
  -6  10   7        432.19        431.40        12.77 o
  -5  10   7          2.60          5.57         2.83 o
  -4  10   7        128.78         88.72         6.94 o
  -3  10   7        392.75        432.93        12.78 o
  -2  10   7       2842.22       2916.19        40.43 o
  -1  10   7        328.23        194.05         6.08 o
   0  10   7        119.97         91.10         5.93 o
   1  10   7        210.67        244.00         7.31 o
   2  10   7        181.89        197.22         7.41 o
   3  10   7        403.78        473.08         9.72 o
   4  10   7          1.09          3.26         5.10 o
   5  10   7        330.32        274.12         8.87 o
   6  10   7        507.33        519.57        12.40 o
   7  10   7       3003.51       2847.54        47.79 o
   8  10   7         46.07         76.86         4.39 o
   9  10   7        483.92        546.09        13.62 o
  10  10   7         56.18         37.45         4.12 o
  11  10   7        650.68        643.80        17.29 o
  12  10   7         75.76         62.95         4.55 o
  13  10   7         79.30        121.06         7.84 o
 -12  11   7         32.02         20.45         4.26 o
 -11  11   7         66.57         64.41         5.15 o
 -10  11   7         17.10         13.31         2.30 o
  -9  11   7         83.98        110.66         5.89 o
  -8  11   7        190.97        211.36        15.56 o
  -7  11   7        348.42        320.69        12.65 o
  -6  11   7        237.48        158.74        24.21 o
  -5  11   7         13.68          4.41         3.62 o
  -4  11   7          0.86         10.99         3.13 o
  -3  11   7        336.15        314.96         8.19 o
  -2  11   7        119.48        140.74         6.58 o
  -1  11   7        132.76        104.86         4.14 o
   0  11   7        158.05        180.34         8.62 o
   1  11   7       1873.45       1841.26        28.85 o
   2  11   7       1391.81       1352.40        23.75 o
   3  11   7          0.53          5.34         2.67 o
   4  11   7       1980.42       1976.74        30.42 o
   5  11   7         23.87         73.72         5.51 o
   6  11   7         15.68         11.70         3.97 o
   7  11   7        110.26         91.83         6.96 o
   8  11   7        562.84        543.35        14.31 o
   9  11   7        375.14        381.20        12.19 o
  10  11   7          1.99          4.13         3.04 o
  11  11   7         61.31         90.93         6.09 o
  12  11   7        141.08        126.46        10.14 o
  13  11   7        240.06        240.91        11.83 o
 -10  12   7          6.75         -1.61         1.61 o
  -9  12   7         72.58         35.78         3.84 o
  -8  12   7         42.94         45.25         3.93 o
  -7  12   7          6.54         10.50         3.38 o
  -6  12   7        183.54        175.23         7.17 o
  -5  12   7       1049.81       1229.84        26.09 o
  -4  12   7         65.42         64.56         5.21 o
  -3  12   7         86.46         67.67         3.78 o
  -2  12   7        583.03        607.52        12.52 o
  -1  12   7        273.56        259.04        10.51 o
   0  12   7         32.21         70.34         4.18 o
   1  12   7         19.68         16.72         3.94 o
   2  12   7       1577.06       1435.19        23.73 o
   3  12   7       1005.38       1256.54        26.42 o
   4  12   7       3321.47       2986.68        48.51 o
   5  12   7        936.44        959.61        18.88 o
   6  12   7         58.69         23.87         4.64 o
   7  12   7        682.10        695.66        16.23 o
   8  12   7         69.62         35.67         4.05 o
   9  12   7        807.22        880.99        23.85 o
  10  12   7         53.22         64.44         4.79 o
  11  12   7         43.22         19.06         3.10 o
  12  12   7          3.36          6.77         3.96 o
 -10  13   7         80.92         70.30        11.40 o
  -9  13   7          0.06          1.99         1.65 o
  -8  13   7          1.99          1.39         2.13 o
  -7  13   7         74.52         70.24         9.74 o
  -6  13   7         18.23         10.30         2.69 o
  -5  13   7          2.32         -0.89         6.60 o
  -4  13   7         52.45         62.17         5.70 o
  -3  13   7         48.67         23.52         5.07 o
  -2  13   7       1187.02       1180.59        23.29 o
  -1  13   7        916.27        792.56        20.96 o
   0  13   7        206.13        189.36        13.13 o
   1  13   7       1923.98       2076.85        66.34 o
   2  13   7       2037.05       2255.08        50.38 o
   3  13   7        423.86        404.22        12.97 o
   4  13   7       3074.30       2826.36        49.97 o
   5  13   7         54.94         53.28         4.06 o
   6  13   7         73.64         76.51         4.74 o
   7  13   7          4.63          9.92         3.40 o
   8  13   7         80.80        103.36         9.52 o
   9  13   7         87.09        106.68         8.19 o
  10  13   7         60.65         54.18         5.00 o
  11  13   7         14.35          3.01         4.71 o
  -8  14   7        320.85        352.95        17.27 o
  -7  14   7        230.19        194.67         6.32 o
  -6  14   7         26.06         34.32         7.17 o
  -5  14   7        275.81        253.17         9.64 o
  -4  14   7         68.42         35.44         3.61 o
  -3  14   7        138.70        144.52         9.83 o
  -2  14   7         59.89         60.85         4.48 o
  -1  14   7         94.60         68.80         5.71 o
   0  14   7        244.92        189.31         7.34 o
   1  14   7          5.89          4.34         3.01 o
   2  14   7        138.74        144.18         7.14 o
   3  14   7         70.59         58.57         5.81 o
   4  14   7        146.38        114.89         7.04 o
   5  14   7         66.84         79.53         5.49 o
   6  14   7        154.50        180.26         8.98 o
   7  14   7          3.80         10.13         3.46 o
   8  14   7         72.31         82.49         8.14 o
   9  14   7        126.95         99.88         5.88 o
  10  14   7        210.36        173.69        11.96 o
  -7  15   7        316.66        278.46        14.16 o
  -6  15   7          7.31         11.69         2.28 o
  -5  15   7         22.31         15.92         2.40 o
  -4  15   7         48.70         59.38         9.64 o
  -3  15   7         89.44         97.02         6.82 o
  -2  15   7         49.47         71.86         6.49 o
  -1  15   7        311.54        231.21         8.01 o
   0  15   7        272.86        283.71         9.53 o
   1  15   7        136.57        135.08         6.29 o
   2  15   7          7.12          4.80         3.50 o
   3  15   7        224.78        189.95         7.39 o
   4  15   7         80.98         74.41         7.91 o
   5  15   7          0.07          2.83         1.63 o
   6  15   7         46.95         40.31         4.57 o
   7  15   7        106.50        123.66         8.66 o
   8  15   7          2.10          1.12         2.69 o
  -5  16   7        130.82        199.94        23.89 o
  -4  16   7         55.76         57.35         6.00 o
  -3  16   7        157.90        180.94        11.96 o
  -2  16   7         13.64         15.51         2.42 o
  -1  16   7        147.66        157.06         5.69 o
   0  16   7          2.48          0.97         2.20 o
   1  16   7          0.00         -2.53         2.53 o
   2  16   7          0.02         -2.58         2.58 o
   3  16   7          4.11         12.79         3.10 o
   4  16   7         33.02         26.51         3.91 o
   5  16   7         27.80         27.26         3.75 o
   6  16   7         56.67         26.37         5.70 o
  -1  17   7         73.52         73.24         6.97 o
   0  17   7        130.11        188.57        11.75 o
   1  17   7         53.09         37.84         7.03 o
   2  17   7          0.50         -1.63         2.49 o
   3  17   7        287.32        280.72        25.52 o
  -2 -16   8         32.65         27.67         2.50 o
  -1 -16   8        121.35        130.52         6.15 o
   0 -16   8        105.35        141.12         8.84 o
   1 -16   8        225.70        205.74         8.84 o
   2 -16   8         41.40         26.48         2.69 o
   3 -16   8          3.88          7.51         2.17 o
   4 -16   8        286.77        344.60        13.20 o
  -5 -15   8         51.61         53.55         5.20 o
  -4 -15   8          7.94          7.73         2.04 o
  -3 -15   8        229.27        160.11         6.60 o
  -2 -15   8        153.08        136.24         7.22 o
  -1 -15   8         13.72          4.72         3.50 o
   0 -15   8         68.63         57.46         3.30 o
   1 -15   8         11.06         10.12         2.34 o
   2 -15   8        184.07        182.83         5.63 o
   3 -15   8         74.34         83.15         6.83 o
   4 -15   8         63.12         62.86         3.98 o
   5 -15   8          8.84         15.16         1.94 o
   6 -15   8          7.93          4.75         1.94 o
   7 -15   8          0.68          0.52         5.11 o
  -7 -14   8         17.03          6.59         2.08 o
  -6 -14   8         70.47         79.05         4.73 o
  -5 -14   8        171.34        162.67         6.95 o
  -4 -14   8         11.39         14.97         2.46 o
  -3 -14   8        274.62        364.73        11.65 o
  -2 -14   8        610.59        656.99        16.99 o
  -1 -14   8          5.53          3.95         2.43 o
   0 -14   8         72.83         34.65         3.03 o
   1 -14   8         41.90         58.90         3.79 o
   2 -14   8        280.50        304.10         7.02 o
   3 -14   8        136.93        200.90         8.12 o
   4 -14   8          0.81          2.76         2.85 o
   5 -14   8         20.92         40.93         2.71 o
   6 -14   8         23.16         13.37         2.27 o
   7 -14   8         66.91         71.88         3.68 o
   8 -14   8          0.07          3.94         1.84 o
   9 -14   8          3.93         -1.71         2.32 o
  -8 -13   8          9.00          0.80         3.83 o
  -7 -13   8          4.29          3.79         4.00 o
  -6 -13   8         43.02         48.76         4.50 o
  -5 -13   8         12.88         12.84         2.35 o
  -4 -13   8        702.39        660.72        13.82 o
  -3 -13   8        719.38        828.86        16.26 o
  -2 -13   8         59.37         49.61         3.42 o
  -1 -13   8        553.35        550.58        11.20 o
   0 -13   8        877.32        877.73        15.85 o
   1 -13   8         92.01         39.91         2.94 o
   2 -13   8        560.93        557.77        10.95 o
   3 -13   8       1645.08       1774.98        28.30 o
   4 -13   8        581.13        638.91        12.33 o
   5 -13   8          5.99          2.37         2.58 o
   6 -13   8        146.02         66.85         3.49 o
   7 -13   8        105.39        144.10         5.22 o
   8 -13   8        253.27        223.19         5.56 o
   9 -13   8        100.54         94.67         4.54 o
  10 -13   8        156.88        109.20         3.73 o
  -9 -12   8        205.69        258.40        19.65 o
  -8 -12   8        330.01        356.64        11.04 o
  -7 -12   8         86.71        108.48         8.55 o
  -6 -12   8         15.37         12.02         3.39 o
  -5 -12   8         16.28         24.93         3.49 o
  -4 -12   8         27.38         12.73         3.24 o
  -3 -12   8       1693.95       1573.24        27.75 o
  -2 -12   8        271.45        265.61         7.80 o
  -1 -12   8          0.89         -5.26         5.26 o
   0 -12   8        153.67        175.76         7.49 o
   1 -12   8        831.03        918.27        17.36 o
   2 -12   8        331.00        295.67        10.28 o
   3 -12   8         25.55         22.40         3.38 o
   4 -12   8         10.19         16.42         2.90 o
   5 -12   8        917.80        882.17        15.99 o
   6 -12   8         15.37         24.36         2.78 o
   7 -12   8        420.18        371.05         8.17 o
   8 -12   8         24.65         15.38         2.62 o
   9 -12   8         48.54         44.31         2.77 o
  10 -12   8          0.00          1.92         1.99 o
  11 -12   8         22.58         15.29         2.01 o
 -10 -11   8        124.11        136.55         8.27 o
  -9 -11   8          5.49          4.03         3.58 o
  -8 -11   8          2.17          0.92         3.91 o
  -7 -11   8         60.42         77.55         7.60 o
  -6 -11   8        640.91        623.00        23.61 o
  -5 -11   8        484.51        570.50        12.37 o
  -4 -11   8        387.18        404.81        15.09 o
  -3 -11   8        515.22        586.28        12.06 o
  -2 -11   8       1960.21       1833.04        27.95 o
  -1 -11   8         10.64          0.65         2.77 o
   0 -11   8        310.34        244.86         7.09 o
   1 -11   8       3144.85       3160.22        45.28 o
   2 -11   8       5228.01       5394.25        74.84 o
   3 -11   8       2232.23       2402.93        33.70 o
   4 -11   8       1816.43       1814.20        26.22 o
   5 -11   8         81.39         84.01         4.05 o
   6 -11   8        133.70        157.78         7.68 o
   7 -11   8          0.35          2.13         2.91 o
   8 -11   8          4.06          3.48         2.34 o
   9 -11   8        554.74        619.32        11.65 o
  10 -11   8        322.84        319.27         7.81 o
  11 -11   8        131.96         91.07         3.45 o
  12 -11   8         26.00         40.09         2.58 o
 -11 -10   8         95.03        118.24         8.46 o
 -10 -10   8         20.22          9.10         4.19 o
  -9 -10   8        136.80        160.07        10.11 o
  -8 -10   8         48.33         41.61         5.11 o
  -7 -10   8        559.49        594.16        18.02 o
  -6 -10   8        387.44        399.59        11.73 o
  -5 -10   8        172.13         87.81         4.72 o
  -4 -10   8        860.15       1139.93        19.78 o
  -3 -10   8        937.52        950.48        17.15 o
  -2 -10   8        107.26        140.09         5.60 o
  -1 -10   8        626.80        855.66        16.35 o
   0 -10   8          0.47         12.50         2.87 o
   1 -10   8        418.76        333.99         8.56 o
   2 -10   8       1131.79       1099.33        18.72 o
   3 -10   8        105.89         94.88         4.45 o
   4 -10   8        953.61        956.86        16.04 o
   5 -10   8       2478.98       2513.86        36.10 o
   6 -10   8         91.97        150.26         5.67 o
   7 -10   8        863.36        760.05        12.69 o
   8 -10   8         60.36         82.46         3.75 o
   9 -10   8          2.52          1.03         2.45 o
  10 -10   8         17.38         17.72         2.82 o
  11 -10   8        130.15        102.15         4.29 o
  12 -10   8        319.26        347.02         7.38 o
  13 -10   8         17.58         13.67         2.82 o
 -11  -9   8         15.95         31.01         5.80 o
 -10  -9   8        186.53        235.46        12.45 o
  -9  -9   8         85.52         65.27         8.15 o
  -8  -9   8        133.77        109.47         6.39 o
  -7  -9   8       2406.01       2535.09        49.94 o
  -6  -9   8         60.13         66.61         4.20 o
  -5  -9   8       1504.67       1471.34        23.16 o
  -4  -9   8        453.08        526.60        11.76 o
  -3  -9   8         10.21         11.30         3.59 o
  -2  -9   8        793.37        654.65        12.28 o
  -1  -9   8        570.42        528.13        10.69 o
   0  -9   8          0.02          4.51         3.95 o
   1  -9   8       1014.08        880.23        16.41 o
   2  -9   8       6262.08       6028.75        78.67 o
   3  -9   8         57.64         85.11         3.66 o
   4  -9   8          5.84          7.05         3.69 o
   5  -9   8          0.64         11.88         4.22 o
   6  -9   8         60.61         49.85         3.63 o
   7  -9   8        306.24        275.26         7.54 o
   8  -9   8        251.94        277.90         7.98 o
   9  -9   8          0.09          4.95         2.77 o
  10  -9   8        190.69        160.56         5.88 o
  11  -9   8          6.38          3.16         3.21 o
  12  -9   8        115.17         82.73         4.43 o
  13  -9   8        253.50        250.02         6.59 o
  14  -9   8          6.92         12.16         2.28 o
 -13  -8   8        297.44        278.16        14.17 o
 -12  -8   8        120.93        117.03        10.00 o
 -11  -8   8        101.88        100.39        11.03 o
 -10  -8   8        260.21        220.99        11.64 o
  -9  -8   8        113.76         73.78         9.99 o
  -8  -8   8         69.68         71.25         6.84 o
  -7  -8   8         35.92         20.80         3.77 o
  -6  -8   8       1429.48       1336.15        23.66 o
  -5  -8   8        132.14        215.59         7.42 o
  -4  -8   8       1445.92       1716.50        26.25 o
  -3  -8   8       4398.62       3957.05        52.96 o
  -2  -8   8       3720.44       4151.01        59.83 o
  -1  -8   8       2173.33       2034.26        32.57 o
   0  -8   8       1692.18       1652.25        26.61 o
   1  -8   8        180.48        103.79         5.85 o
   2  -8   8        970.15       1030.10        17.56 o
   3  -8   8       1205.00       1105.28        19.64 o
   4  -8   8         37.90         29.98         4.62 o
   5  -8   8         26.73          5.14         6.63 o
   6  -8   8        390.20        447.52         9.32 o
   7  -8   8        723.50        582.86        11.61 o
   8  -8   8       1041.41       1073.98        19.11 o
   9  -8   8        208.15        311.59         7.47 o
  10  -8   8       1692.64       1726.85        28.38 o
  11  -8   8          0.06          8.56         2.67 o
  12  -8   8          1.26          6.80         2.30 o
  13  -8   8         18.85          5.66         2.11 o
  14  -8   8        129.13        150.75         5.62 o
 -13  -7   8        184.26        225.89        11.84 o
 -12  -7   8          0.04          3.28         4.09 o
 -11  -7   8       1192.29       1301.32        30.59 o
 -10  -7   8        206.89        207.49        11.87 o
  -9  -7   8       1233.07       1338.08        30.78 o
  -8  -7   8          2.46          4.49         3.66 o
  -7  -7   8       3345.48       3575.28        62.72 o
  -6  -7   8        331.70        243.13        11.46 o
  -5  -7   8        480.95        513.75        10.39 o
  -4  -7   8       4966.82       4507.73        58.97 o
  -3  -7   8         93.84         38.81         5.07 o
  -2  -7   8       2359.43       2100.12        30.72 o
  -1  -7   8          1.42          5.27         3.62 o
   0  -7   8       2129.90       1987.40        35.31 o
   1  -7   8        797.27       1034.16        35.23 o
   2  -7   8         56.49         56.14         6.18 o
   3  -7   8        203.20        220.68         6.45 o
   4  -7   8       1754.83       1477.38        43.22 o
   5  -7   8       1657.68       1746.21        26.22 o
   6  -7   8       2498.85       2054.76        32.07 o
   7  -7   8       2049.33       2265.97        31.88 o
   8  -7   8          2.40          7.08         2.50 o
   9  -7   8         73.41         60.41         3.39 o
  10  -7   8         96.78         81.86         4.60 o
  11  -7   8        113.33         98.23         4.17 o
  12  -7   8          0.87         -2.04         2.80 o
  13  -7   8          0.66          0.24         2.12 o
  14  -7   8          5.23          4.37         3.13 o
  15  -7   8         12.96         17.71         2.59 o
 -14  -6   8        552.29        563.80        30.11 o
 -13  -6   8          2.44          1.65         4.20 o
 -12  -6   8          4.51         10.78         4.43 o
 -11  -6   8        107.70         96.34         6.43 o
 -10  -6   8       2237.19       2177.16        35.21 o
  -9  -6   8        459.42        445.30        11.00 o
  -8  -6   8         23.64         57.61         4.34 o
  -7  -6   8        197.12        170.40         7.89 o
  -6  -6   8       1636.91       1630.49        28.98 o
  -5  -6   8         14.36         71.54         4.30 o
  -4  -6   8        337.56        219.54         9.72 o
  -3  -6   8       1374.73       1247.31        25.25 o
  -2  -6   8        485.93        479.27        15.90 o
  -1  -6   8       3804.85       3508.36        66.25 o
   0  -6   8        548.31        466.25        15.49 o
   1  -6   8       1005.39       1189.22        34.56 o
   2  -6   8         89.76        161.84        18.77 o
   3  -6   8       3037.47       2817.72        95.96 o
   4  -6   8       7457.28       7561.00       254.77 o
   5  -6   8       1053.04        941.66        16.79 o
   6  -6   8        187.35        181.82         7.78 o
   7  -6   8        977.40        849.53        13.63 o
   8  -6   8         99.93        107.19         4.85 o
   9  -6   8        334.04        275.26         6.94 o
  10  -6   8        180.43        167.49         5.52 o
  11  -6   8        964.08        809.80        13.94 o
  12  -6   8         22.83         35.71         2.64 o
  13  -6   8         58.50         35.49         2.57 o
  14  -6   8         53.09         49.33         2.64 o
  15  -6   8         10.21          5.17         2.31 o
 -14  -5   8         37.85         31.83         3.94 o
 -13  -5   8          4.69          5.20         3.47 o
 -12  -5   8         17.78         19.96         3.61 o
 -11  -5   8        259.21        246.99         9.05 o
 -10  -5   8         15.46          6.04         4.42 o
  -9  -5   8       1518.03       1684.20        26.04 o
  -8  -5   8        639.65        627.61        11.58 o
  -7  -5   8       2343.63       2447.50        35.79 o
  -6  -5   8       1952.08       2170.10        31.56 o
  -5  -5   8       2211.05       2547.68        39.19 o
  -4  -5   8        300.35        221.07        10.07 o
  -3  -5   8       1033.18        930.08        26.67 o
  -2  -5   8       1118.62        969.63        24.28 o
  -1  -5   8       3790.88       4721.03        83.29 o
   0  -5   8       2480.72       3241.03        60.52 o
   1  -5   8       8987.41       9985.35       142.59 o
   2  -5   8        397.56        197.13        15.93 o
   3  -5   8      18625.79      18958.58       337.60 o
   4  -5   8       7251.19       8206.22       143.10 o
   5  -5   8       8850.84       9479.83       206.65 o
   6  -5   8       2948.05       3411.60        52.75 o
   7  -5   8          7.16          8.75        11.80 o
   8  -5   8        301.91        313.74         7.22 o
   9  -5   8       1150.07       1294.34        24.39 o
  10  -5   8        453.04        440.43         8.70 o
  11  -5   8         20.86         40.58         5.45 o
  12  -5   8         97.50         85.16         4.86 o
  13  -5   8        139.70        123.65         4.82 o
  14  -5   8        171.05        177.90         5.72 o
  15  -5   8          2.20          9.44         2.39 o
  16  -5   8         84.67        103.46         6.05 o
 -14  -4   8          7.18          5.65         6.29 o
 -13  -4   8        197.24        165.79         7.82 o
 -12  -4   8        140.67        143.98         9.02 o
 -11  -4   8       1413.17       1435.41        26.58 o
 -10  -4   8         32.36         17.19         5.78 o
  -9  -4   8          5.89          9.36         4.73 o
  -8  -4   8       1420.23       1697.78        26.86 o
  -7  -4   8         18.01          7.03         2.91 o
  -6  -4   8       3109.61       2868.63        42.84 o
  -5  -4   8        138.13        175.36         7.02 o
  -4  -4   8       4217.43       4869.88        67.27 o
  -3  -4   8       1440.56       1169.50        23.55 o
  -2  -4   8        976.16        911.11        18.57 o
  -1  -4   8       4597.13       4664.79        73.33 o
   0  -4   8        493.02        503.61        13.37 o
   1  -4   8       3035.69       3797.05        94.09 o
   2  -4   8        307.31        162.83        13.65 o
   3  -4   8      26671.54      27155.80       569.18 o
   4  -4   8       4643.49       4768.09       108.18 o
   5  -4   8       1201.03       1082.10        32.15 o
   6  -4   8       4355.20       4449.36        87.34 o
   7  -4   8       2490.65       2637.06        38.45 o
   8  -4   8        543.92        375.05         8.24 o
   9  -4   8        148.06         85.26         3.64 o
  10  -4   8        446.94        433.49         9.47 o
  11  -4   8         10.41         11.19         4.08 o
  12  -4   8        424.23        492.09        16.81 o
  13  -4   8         47.92         57.26         3.27 o
  14  -4   8          3.63          1.17         2.08 o
  15  -4   8         58.94         39.29         2.34 o
  16  -4   8        126.51        127.80         7.11 o
 -15  -3   8          4.23         -1.47         3.12 o
 -14  -3   8        222.21        255.38        11.61 o
 -13  -3   8         21.80         18.12         4.05 o
 -12  -3   8         25.56         32.64         4.35 o
 -11  -3   8         20.71         31.85         4.59 o
 -10  -3   8        245.61        271.75        10.26 o
  -9  -3   8       1180.87       1113.19        18.08 o
  -8  -3   8       2549.53       2460.36        33.67 o
  -7  -3   8         77.68         61.92         6.73 o
  -6  -3   8         69.26         95.66         5.43 o
  -5  -3   8       1046.34       1209.68        25.28 o
  -4  -3   8       1808.81       1881.96        31.75 o
  -3  -3   8        111.47        134.16         9.69 o
  -2  -3   8       3552.39       3026.18        52.56 o
  -1  -3   8       5477.46       4736.00        66.57 o
   0  -3   8         71.33        119.68         7.21 o
   1  -3   8      22898.57      20263.87       357.24 o
   2  -3   8         29.26          9.27         7.01 o
   3  -3   8       9293.85       9826.72       235.88 o
   4  -3   8       6643.32       7615.26       165.35 o
   5  -3   8       1268.80       1260.49        29.44 o
   6  -3   8       2834.18       3039.24        68.90 o
   7  -3   8        205.71        194.90        15.67 o
   8  -3   8        512.42        444.03        15.96 o
   9  -3   8         49.66         62.29         3.21 o
  10  -3   8         40.24         22.40         3.34 o
  11  -3   8        958.44       1164.87        17.74 o
  12  -3   8          0.93          1.62         2.35 o
  13  -3   8        147.39        179.86         5.54 o
  14  -3   8         46.52         39.05         3.20 o
  15  -3   8          2.48          4.03         2.13 o
  16  -3   8         10.16         17.15         2.30 o
 -15  -2   8          2.31          4.69         2.99 o
 -14  -2   8        219.74        252.66         8.90 o
 -13  -2   8          0.16         -3.66         3.66 o
 -12  -2   8        159.71        219.23         9.34 o
 -11  -2   8        380.49        347.09        16.01 o
 -10  -2   8        141.57        151.89         6.42 o
  -9  -2   8          7.29          8.49         6.72 o
  -8  -2   8         79.75         76.30         7.04 o
  -7  -2   8       1783.10       1690.43        26.96 o
  -6  -2   8       3140.81       3035.34        44.48 o
  -5  -2   8        380.98        249.40         8.46 o
  -4  -2   8       4333.91       4299.89        65.31 o
  -3  -2   8        768.12        805.13        19.65 o
  -2  -2   8       5283.06       6017.31       101.88 o
  -1  -2   8       7254.54       7005.39        99.92 o
   0  -2   8        278.23        528.81        10.93 o
   1  -2   8       2828.64       1657.11        41.84 o
   2  -2   8        824.87        738.65        24.71 o
   3  -2   8       3352.45       3603.26        92.47 o
   4  -2   8      11627.47      10706.66       228.22 o
   5  -2   8       1470.77       1687.51        32.85 o
   6  -2   8       1561.12       1592.50        33.20 o
   7  -2   8       3136.47       2763.39        50.45 o
   8  -2   8        200.66        156.40         7.15 o
   9  -2   8       1470.72       1554.42        22.38 o
  10  -2   8        627.52        854.07        12.89 o
  11  -2   8          9.82         37.15         2.68 o
  12  -2   8        134.62        130.59         4.96 o
  13  -2   8       1518.58       1579.30        25.84 o
  14  -2   8        570.23        604.19        14.71 o
  15  -2   8         31.83         27.53         4.16 o
  16  -2   8         68.90         73.66         5.07 o
 -15  -1   8        291.78        325.18        13.60 o
 -14  -1   8          0.43         -2.71         2.71 o
 -13  -1   8          7.77         12.77         3.67 o
 -12  -1   8        562.50        646.00        18.05 o
 -11  -1   8        246.67        234.44         9.24 o
 -10  -1   8        566.47        528.13        12.22 o
  -9  -1   8         35.94         24.32         4.40 o
  -8  -1   8       1530.49       1603.66        22.40 o
  -7  -1   8       2030.79       1743.89        27.69 o
  -6  -1   8        370.09        340.46        16.39 o
  -5  -1   8       5100.64       5459.46        70.39 o
  -4  -1   8       1508.38       1633.90        23.49 o
  -3  -1   8       1146.99       1816.03        25.80 o
  -2  -1   8      19843.34      18464.05       259.15 o
  -1  -1   8       1907.65       1622.54        36.31 o
   0  -1   8       5665.66       5668.11       104.73 o
   1  -1   8       5329.34       4666.53        73.59 o
   2  -1   8       3175.66       3705.72        92.49 o
   3  -1   8      11576.92      10556.79       175.68 o
   4  -1   8        723.86       1025.29        18.66 o
   5  -1   8       4821.51       4438.29        73.27 o
   6  -1   8        144.15        197.45         8.80 o
   7  -1   8        545.49        536.64        15.00 o
   8  -1   8        243.32        256.71        15.27 o
   9  -1   8        191.61        179.46         8.96 o
  10  -1   8        158.98         76.32         3.79 o
  11  -1   8       2503.13       2676.95        40.05 o
  12  -1   8          3.56         30.33         2.69 o
  13  -1   8        306.54        357.93         8.05 o
  14  -1   8         17.55         -0.39         2.51 o
  15  -1   8        204.70        235.23        10.37 o
  16  -1   8          5.61          8.68         2.89 o
 -15   0   8          4.65          7.04         3.35 o
 -14   0   8        271.31        279.85        11.17 o
 -13   0   8          2.22          0.08         4.35 o
 -12   0   8        504.35        458.53        14.32 o
 -11   0   8        389.26        445.44        13.36 o
 -10   0   8         99.86         97.28         7.06 o
  -9   0   8         13.64         -3.05         3.05 o
  -8   0   8       1027.93        850.01        13.51 o
  -7   0   8          7.92          8.19         2.66 o
  -6   0   8       2251.85       2233.01        34.66 o
  -5   0   8        261.27        212.32        12.79 o
  -4   0   8        857.16        657.41        14.82 o
  -3   0   8       5814.37       6459.39       111.53 o
  -2   0   8        193.73        110.14         4.24 o
  -1   0   8       1391.99        719.69        14.79 o
   0   0   8      32401.95      28746.01       384.16 o
   1   0   8       4081.48       3393.32        52.80 o
   2   0   8      16018.40      14474.60       213.70 o
   3   0   8      24083.23      24157.48       356.36 o
   4   0   8       5215.18       6411.04        93.69 o
   5   0   8       3493.78       3739.81        70.77 o
   6   0   8        891.82        491.89        11.36 o
   7   0   8        184.44        174.62         8.84 o
   8   0   8         22.22          8.64         5.63 o
   9   0   8        107.20        116.21         4.28 o
  10   0   8         27.17         13.82         7.46 o
  11   0   8       1172.62       1177.97        19.67 o
  12   0   8        331.35        321.78         7.80 o
  13   0   8         85.48        112.54         6.63 o
  14   0   8        109.97        117.02         5.98 o
  15   0   8          9.88         24.49         3.08 o
  16   0   8         10.29          1.80         3.38 o
  17   0   8        175.73        167.74         8.40 o
 -15   1   8         15.39         32.15         3.56 o
 -14   1   8         48.96         47.75         4.06 o
 -13   1   8         29.92         27.03         4.02 o
 -12   1   8         64.91         61.19         4.98 o
 -11   1   8         85.41         90.14         7.81 o
 -10   1   8         11.32         -2.19         6.44 o
  -9   1   8       1541.52       1333.58        27.89 o
  -8   1   8        777.31        864.60        16.21 o
  -7   1   8       2138.22       2275.61        32.07 o
  -6   1   8       4133.83       4048.09        62.73 o
  -5   1   8        336.17        406.54        10.29 o
  -4   1   8      10227.20       9660.10       139.64 o
  -3   1   8       3763.70       3329.35        55.45 o
  -2   1   8      16296.46      16378.46       205.26 o
  -1   1   8        191.83        202.24        11.26 o
   0   1   8      33251.13      32265.99       451.85 o
   1   1   8       3322.77       3409.60        53.93 o
   2   1   8      23324.93      21187.14       285.22 o
   3   1   8       2493.55       2980.74        48.00 o
   4   1   8        368.41        165.88         6.85 o
   5   1   8        520.78        422.09        10.52 o
   6   1   8        902.83       1107.51        22.91 o
   7   1   8       1466.57       1361.51        27.12 o
   8   1   8       1098.44        976.39        20.77 o
   9   1   8        601.77        393.35        11.05 o
  10   1   8        866.64        725.21        11.95 o
  11   1   8         12.79         18.62         2.95 o
  12   1   8        178.38        165.86         5.97 o
  13   1   8          4.31          1.69         5.69 o
  14   1   8        158.53        178.46         7.49 o
  15   1   8          8.37          2.70         5.10 o
  16   1   8         85.81        117.06         6.49 o
  17   1   8         71.30         74.18         9.41 o
 -15   2   8          0.70         -0.11         2.71 o
 -14   2   8        349.64        372.28        13.50 o
 -13   2   8         68.83        119.45        10.45 o
 -12   2   8        126.12        114.35         5.93 o
 -11   2   8        415.87        386.93        12.79 o
 -10   2   8        437.80        401.19        12.12 o
  -9   2   8        128.79        106.19         5.29 o
  -8   2   8        408.50        502.08         9.66 o
  -7   2   8        322.79        361.95         9.99 o
  -6   2   8        764.81        753.96        25.14 o
  -5   2   8       1209.24       1494.92        27.39 o
  -4   2   8        855.19        741.68        17.18 o
  -3   2   8       2736.14       3193.61        47.47 o
  -2   2   8       2777.08       2390.37        37.99 o
  -1   2   8       5289.67       5747.63        81.23 o
   0   2   8      18484.19      17553.39       228.64 o
   1   2   8        524.64        635.94        14.10 o
   2   2   8       8402.79       8316.99       125.31 o
   3   2   8        539.61        366.16         8.76 o
   4   2   8       1778.49       1602.61        24.94 o
   5   2   8      12015.87      11776.52       168.24 o
   6   2   8       2341.52       1728.53        29.12 o
   7   2   8        986.60       1088.57        20.28 o
   8   2   8        815.60        801.37        17.21 o
   9   2   8          6.98         16.48         3.38 o
  10   2   8       3457.49       2938.73        41.41 o
  11   2   8         26.09         53.36         4.18 o
  12   2   8          5.66          9.92         4.11 o
  13   2   8        152.16        181.83         7.22 o
  14   2   8       1034.70        989.58        24.60 o
  15   2   8         68.91         66.24         9.87 o
  16   2   8         52.83         27.56         2.89 o
 -15   3   8         33.44         23.79         3.17 o
 -14   3   8        159.68        140.12        11.53 o
 -13   3   8         11.73         22.05         3.68 o
 -12   3   8        716.71        783.42        19.15 o
 -11   3   8          0.09         -2.94         5.45 o
 -10   3   8        856.37        932.84        21.82 o
  -9   3   8       1084.32        981.98        17.06 o
  -8   3   8        324.28        223.09         6.17 o
  -7   3   8        330.62        188.00        11.80 o
  -6   3   8         12.69         10.89         8.06 o
  -5   3   8       5836.81       6408.95        86.98 o
  -4   3   8        364.55        402.15        14.88 o
  -3   3   8       1990.80       2616.30        40.63 o
  -2   3   8       1610.93       1598.51        25.86 o
  -1   3   8       4188.45       3817.33        65.98 o
   0   3   8        691.76        617.99        17.60 o
   1   3   8      27831.16      29018.32       407.33 o
   2   3   8        875.69        839.37        14.50 o
   3   3   8       6415.41       6431.43        83.42 o
   4   3   8       1118.10        750.41        14.01 o
[truncated: 768,764 more chars]
